# Supplementary material for: Altered HIV-1 Viral Copy Number and Gene Expression Profiles of Peripheral (CEM CCR5+) and Mucosal (A3R5.7) T Cell Lines Co-Infected with HSV-2 In Vitro
Source: Viruses. 2022 Aug 4;14(8):1715. doi: 10.3390/v14081715 (PMC9413683; doi:10.3390/v14081715)
Supplement: Supplementary file 1 [file viruses-14-01715-s001.zip]

Archive with 5 entries (5 files):
- excel sheet S1.xlsx
- excel sheet S2.xls
- excel sheet S3.xlsx
- excel sheet S4.xlsx
- Supplementary figures_ revised.pdf
