# Supplementary material for: Altered HIV-1 Viral Copy Number and Gene Expression Profiles of Peripheral (CEM CCR5+) and Mucosal (A3R5.7) T Cell Lines Co-Infected with HSV-2 In Vitro
Source: Viruses. 2022 Aug 4;14(8):1715. doi: 10.3390/v14081715 (PMC9413683; doi:10.3390/v14081715)
Supplement: Supplementary file 1 [file viruses-14-01715-s001.zip › excel sheet S1.xlsx]

## Sheet: A_HI vx A_I
Differential expression of gene in HSV-2/HIV-1 coinfected vs HIV-1 monoinfected A3R5.7 cell
Gene ID	-Log10(P Value)	FDR	log2 (Fold Change)
TFCP2L1	15.3525	6.70171e-07	7.38811
SIRPA	15.4775	0.00552406	7.37346
SUSD5	15.0515	3.66935e-08	7.36854
RP11-789C2.1	15.9546	0.0184593	7.36361
RP11-867G2.8	15.6536	8.31431e-08	7.34871
SLC22A15	14.9132	0.0420853	7.34871
SPTA1	14.4775	0.0250945	7.33366
TWIST1	13.476	0.0116185	7.30821
RP11-191G24.1	15.9546	0.0183472	7.30821
RP11-815M8.1	14.6536	0.0358289	7.30307
RP11-183M13.1	15.6536	7.14269e-06	7.28753
RP11-33A14.1	15.1095	1.47808e-06	7.27708
RP11-99H20.1	13.9503	7.42936e-05	7.27708
MROH2B	15.9546	1.04532e-15	7.2506
VSTM2L	12.2852	0.00702211	7.2506
MMP2	15.9546	1.04532e-15	7.23988
RP11-680B3.2	13.2881	0.00917185	7.22364
MAP1B	15.6536	2.0591e-15	7.21271
OACYLP	15.1095	6.98594e-15	7.20721
OR5V1	15.0003	8.89885e-15	7.20169
RGS7BP	14.4922	2.75895e-14	7.20169
RXFP2	12.229	0.0258376	7.20169
LPAR3	15.4775	3.07483e-15	7.20169
LRRN2	15.2556	5.02435e-15	7.19616
NPFFR2	14.8085	1.36553e-14	7.1906
RP11-116A1.1	13.9634	8.58713e-06	7.1906
HBG2	15.9546	1.04532e-15	7.18502
RP11-293B20.2	13.5379	0.0324879	7.18502
TTYH2	11.2382	0.0116185	7.18502
SMAD1	11.5866	0.0324879	7.17941
SLC5A11	11.6477	0.0420853	7.17379
GNAI1	15.6536	2.0591e-15	7.16814
HLF	15.4775	3.07483e-15	7.16814
RP11-149A7.2	13.4143	1.25776e-12	7.16247
CTD-2509G16.5	15.9546	1.04532e-15	7.15107
HS3ST3A1	15.1764	6.00758e-15	7.15107
RP11-255H23.4	12.9058	3.03177e-14	7.15107
UGT2B7	10.6504	0.00903074	7.15107
IRAK3	14.8754	1.1751e-14	7.14533
LTF	13.959	9.07914e-14	7.12798
EDNRA	15.3525	4.02832e-15	7.12798
HSF5	14.6758	1.83646e-14	7.12798
COL6A4P2	15.9546	1.04532e-15	7.12216
CCDC36	15.9546	1.04532e-15	7.1163
FBLN7	15.0515	7.9223e-15	7.1163
ITGAM	14.3014	4.21918e-14	7.1163
MLPH	13.7727	1.37413e-13	7.1163
SLC9C2	10.485	0.0420853	7.1163
SPG20	10.485	0.0250945	7.1163
CFHR2	15.6536	2.0591e-15	7.11043
PLA2G5	13.1671	5.28828e-13	7.11043
HPN-AS1	14.2918	4.31042e-14	7.10453
PRRX1	12.727	1.41502e-12	7.09265
TFAP2D	9.79379	0.000678072	7.08668
CTD-2043I16.1	14.7241	1.64962e-14	7.08068
RND3	12.2919	3.7222e-12	7.08068
RP4-799D16.1	10.3203	3.96533e-05	7.08068
ELN	14.2644	4.58751e-14	7.07465
FABP6	14.1693	5.67948e-14	7.06861
LCA5	13.2816	4.10746e-13	7.06861
RP11-268G12.3	11.3925	0.00903074	7.06253
RP11-323I1.1	11.2391	7.64446e-11	7.06253
EHF	14.1622	5.76589e-14	7.05643
RP11-1217F2.15	11.6152	0.000742791	7.05643
CLIC6	14.6324	2.02216e-14	7.0503
GPD1L	13.2453	4.44146e-13	7.03797
CHST3	14.3313	3.94136e-14	7.03797
DYTN	13.7814	1.34872e-13	7.03797
RP11-13G14.4	11.2611	0.0250945	7.03797
CCDC80	14.4231	3.21556e-14	7.03177
GPR123	13.1518	5.47439e-13	7.03177
RP11-1060G2.1	11.3283	9.85873e-15	7.03177
RP11-153K16.2	11.1729	0.000164106	7.03177
RP11-351M16.3	10.7164	3.12523e-12	7.03177
RP11-706J10.1	9.9873	2.43069e-05	7.03177
AC079135.1	15.1095	6.98594e-15	7.02554
AKNAD1	14.8085	1.36553e-14	7.01928
ANKRD45	14.6122	2.11464e-14	7.01928
CDH19	14.135	6.11925e-14	7.01299
MEG3	12.0229	6.76819e-12	7.01299
RP4-610C12.4	9.23808	0.0142412	7.00668
C11orf63	14.135	6.11925e-14	7.00034
CTD-2008L17.2	13.5762	2.12971e-13	7.00034
CTD-2536I1.1	13.3935	3.20484e-13	7.00034
RP1-41C23.1	10.887	0.00013452	7.00034
RP11-566H8.3	9.84966	2.80891e-06	7.00034
SLC47A1	8.88896	0.0420853	7.00034
ADAMTS7	14.3211	4.03402e-14	6.99397
RP11-404J23.1	10.0525	1.8064e-12	6.99397
AC009299.4	14.4105	3.30916e-14	6.98757
KMO	12.066	6.1525e-12	6.98757
RP11-478B9.1	9.73861	7.19108e-10	6.98757
AGXT2	14.1285	6.21107e-14	6.98114
RP11-170L3.7	10.2356	1.78908e-05	6.98114
FAIM2	12.5668	2.01742e-12	6.97469
RP11-625I7.1	9.28955	0.00725517	6.97469
SLC6A17	8.35706	0.0420853	6.97469
RP11-363G15.2	9.77109	1.89944e-06	6.9682
RP11-379B18.6	9.62752	1.76561e-05	6.9682
BPIFC	13.459	2.76607e-13	6.96169
FAM186A	12.3802	3.05716e-12	6.96169
SOX13	8.11883	0.0324879	6.95515
B3GALT5	13.5498	2.2593e-13	6.95515
BPIFB4	13.3635	3.42671e-13	6.95515
RP11-327I22.5	9.60114	0.0307896	6.95515
AC007403.2	13.8307	1.21021e-13	6.94857
AC102948.2	13.6428	1.83592e-13	6.94857
KIF25	11.5171	2.08445e-11	6.94857
MKX	11.029	6.1563e-11	6.94857
CD86	12.9884	7.89072e-13	6.94197
JAG1_1	11.426	2.54783e-11	6.94197
PON1	10.2283	3.64997e-10	6.93534
RP11-280K24.4	9.49004	5.53529e-10	6.93534
RP11-323I15.5	9.34739	4.02832e-15	6.93534
FER1L6-AS2	11.6525	1.54332e-11	6.92868
RANBP3L	10.0537	5.37241e-10	6.92868
GLP1R	11.3927	2.74471e-11	6.92198
PCP4	10.1179	4.6552e-10	6.92198
RP11-60A8.1	8.54691	4.65487e-06	6.92198
ALOX5	13.0636	6.67223e-13	6.91525
CDKL2	12.5135	2.27217e-12	6.91525
FAM153C	11.6378	1.59457e-11	6.91525
FAM83F	11.6378	1.59457e-11	6.91525
SLC17A8	7.69295	1.56856e-11	6.91525
DZIP1	11.7161	1.34049e-11	6.9085
IGFBP7-AS1	11.0452	5.94244e-11	6.9085
PLEKHD1	9.94326	6.86295e-10	6.9085
TRPC3	7.13176	8.13218e-12	6.9085
RP11-669M16.1	8.30247	4.73151e-10	6.90171
ASB4	12.5915	1.91204e-12	6.89489
SLC22A24	7.4588	0.0420853	6.89489
CPB1	11.9581	7.82052e-12	6.88803
DLX6-AS1	11.4385	2.4787e-11	6.88803
SLC39A12	7.38115	0.0420853	6.88803
CXADRP3	11.5169	2.08511e-11	6.88115
IFIH1	10.6832	1.32903e-10	6.88115
RP11-472K22.1	8.32409	1.08642e-10	6.88115
RP11-507B12.1	8.32409	6.29188e-08	6.88115
RP11-554K11.2	8.19108	0.00208025	6.88115
RP11-486A14.2	8.24243	0.00187151	6.87423
SLC36A2	7.22645	0.0420853	6.87423
LBP	10.0962	4.88703e-10	6.86727
JAM2	10.2537	3.44877e-10	6.86727
RP11-543F8.2	7.94829	3.54639e-07	6.86727
CCDC83	11.6651	1.50112e-11	6.86029
RP11-707A18.1	7.61091	2.59072e-08	6.86029
AC007255.8	12.2901	3.73616e-12	6.85327
KNDC1	10.0754	5.11781e-10	6.85327
RP11-461O7.1	7.91761	0.0207278	6.85327
DPY19L2	10.7949	1.03692e-10	6.84621
LPAL2	9.67653	1.23752e-09	6.84621
PYHIN1	8.93406	6.40559e-09	6.84621
RP11-429B14.1	7.96818	0.0161642	6.84621
CRMP1	11.0397	6.01277e-11	6.83912
RP11-473J6.1	7.75634	0.001119	6.83912
TBX5	6.53529	5.04238e-14	6.83912
TGM2	6.42146	0.00330379	6.83912
CSPG4	10.9474	7.3894e-11	6.832
ELMOD1	10.4475	2.24346e-10	6.832
IL19	9.96567	6.52501e-10	6.832
AP000688.14	11.5487	1.94254e-11	6.82484
CLDN14	11.0254	6.2064e-11	6.82484
LINC00609	9.41378	0.0150161	6.82484
RP11-255M2.2	7.98956	6.82778e-07	6.82484
MARCO	9.17655	3.74526e-09	6.81764
AF064860.5	11.5383	1.98842e-11	6.81041
B4GALT4-AS1	11.185	4.35263e-11	6.81041
CRYM	10.6711	1.36523e-10	6.81041
PIWIL2	8.65282	1.19225e-08	6.81041
RP11-958F21.1	6.81791	2.70536e-07	6.81041
WWC3	5.908	0.00547037	6.81041
DRD2	10.2482	3.49062e-10	6.80314
FCHO2	9.74631	1.06097e-09	6.79584
GLP2R	9.58894	1.49941e-09	6.79584
RP11-347E10.1	7.45312	1.04949e-08	6.79584
CCDC37	10.5483	1.79504e-10	6.78112
LPCAT2	8.80622	8.48174e-09	6.78112
RP1-249H1.2	7.81861	5.8396e-10	6.78112
RP11-235G24.1	7.55244	1.92959e-06	6.78112
IL31RA	9.16955	3.80278e-09	6.7737
AC003092.1	11.2346	3.89724e-11	6.76624
RP11-175E9.1	7.39086	0.00547037	6.76624
LLGL2	8.54832	1.50335e-08	6.75875
MIR137HG	8.40347	2.07315e-08	6.75875
RP11-400D2.2	6.92923	5.83803e-13	6.75875
CRISP1	10.0136	5.86234e-10	6.75122
RP11-300J18.3	7.10196	0.0324879	6.75122
SYT12	5.58355	0.0194364	6.75122
COL5A3	9.92243	7.17701e-10	6.74364
GAB4	9.1246	4.19638e-09	6.74364
IGFL4	8.81977	8.24277e-09	6.74364
OLFM1	7.95183	5.6311e-08	6.74364
CLEC12A	9.83139	8.78962e-10	6.73603
OLFML2A	7.86835	6.77381e-08	6.73603
VRTN	5.23255	0.00702211	6.73603
AC012363.4	10.5864	1.6474e-10	6.72838
TBX20	5.36981	0.0194364	6.72838
KRT86	8.18045	3.39697e-08	6.72068
RP11-396O20.1	6.46171	0.000714761	6.72068
RP11-399F2.2	6.53907	0.0307896	6.72068
AC008697.1	10.3061	3.07005e-10	6.71295
CA1	9.45009	2.04025e-09	6.69735
GALNTL5	8.5107	1.63562e-08	6.69735
NOTCH4	7.50719	1.50535e-07	6.69735
RP11-761E20.1	5.65658	1.19699e-07	6.69735
FRRS1L	8.42367	1.98143e-08	6.68949
GLYATL2	8.275	2.75398e-08	6.68949
PDGFRL	7.15619	3.2784e-07	6.68949
AL035610.2	9.85676	8.30701e-10	6.68949
NPHS1	7.2894	2.4406e-07	6.68949
RP11-638F5.1	5.80701	0.000151386	6.68949
CTD-2140G10.1	8.79338	8.72719e-09	6.68158
F5	8.48692	1.72353e-08	6.68158
FBXO27	8.48692	1.72353e-08	6.68158
SLC2A10	5.08433	0.0420853	6.68158
SPAG6	4.98161	0.0250945	6.68158
WTAPP1	4.5185	0.00547037	6.67363
RP11-332J15.1	6.044	3.69075e-07	6.66564
KIF5A	7.64476	1.11118e-07	6.6576
AC104809.3	9.39723	2.29567e-09	6.64952
NOS2	7.01389	4.48389e-07	6.64952
PLXDC1	6.75198	8.01611e-07	6.64952
RP11-493L12.3	5.66186	3.25145e-07	6.64952
RP5-1100I6.2	5.01025	0.000198074	6.64952
CDKL4	8.66143	1.1696e-08	6.64139
SLC38A11	4.73653	0.0420853	6.64139
LINC00935	7.11801	6.08581e-05	6.63322
RP11-480C22.1	5.51354	0.00107782	6.63322
ELOVL2-AS1	7.87966	6.60371e-08	6.625
RP1-240B8.3	6.13886	3.15476e-09	6.625
COL11A2	8.48382	1.73493e-08	6.625
NKAPP1	6.7701	7.70004e-07	6.625
LY86	6.82044	6.90715e-07	6.61673
AC003984.1	9.18052	3.71184e-09	6.60842
ACER2	8.85065	7.69445e-09	6.60842
ANKRD36BP2	8.68923	1.0987e-08	6.60842
RP11-354A14.1	5.44225	0.0275586	6.60842
SELP	4.56173	2.08881e-12	6.60842
HOOK1	7.19694	2.99235e-07	6.60842
ARL10	8.59931	1.34337e-08	6.60005
C3orf70	8.44083	1.90746e-08	6.60005
MEP1A	6.57732	1.17713e-06	6.60005
STEAP3	4.13943	0.0250945	6.60005
VSTM5	3.8664	0.00702211	6.60005
PIWIL3	6.11693	3.26382e-06	6.59164
DNAI2	7.59609	1.23739e-07	6.59164
IL2RA	7.0302	4.33387e-07	6.59164
EMP2	7.36644	2.05779e-07	6.58318
RP11-279F6.1	15.9546	1.89088e-09	6.58318
RP11-542P2.1	4.89633	0.00156271	6.58318
AP000476.1	8.33053	2.43369e-08	6.57467
CLEC1A	7.86767	6.78323e-08	6.57467
TDRG1	3.94378	0.0194364	6.57467
GPR139	6.83498	6.68844e-07	6.55749
RP11-160H22.5	5.22269	0.000345932	6.55749
RP11-54A9.1	4.68376	3.91085e-06	6.55749
TUB	13.8577	0.0116185	6.55317
BTNL9	7.90869	6.18902e-08	6.54883
FIBCD1	6.88916	5.92197e-07	6.54883
NEURL1B	15.9546	1.04532e-15	6.54883
GFI1B	6.88916	5.92197e-07	6.54883
KRT18P55	6.35327	1.93349e-06	6.54883
AC023469.1	8.28951	2.66708e-08	6.54011
SCAMP5	3.95901	0.00393221	6.54011
ST8SIA5	14.0252	0.0250945	6.54011
RP11-532F6.4	4.47386	1.5956e-06	6.53134
TMPRSS2	3.53737	0.0150161	6.53134
CNR1	7.4331	1.77365e-07	6.53134
MUC13	5.73766	7.54877e-06	6.52252
ROS1	5.26475	2.10744e-05	6.52252
RP11-198M11.2	4.9292	0.00606689	6.52252
TGM6	13.5549	9.69066e-06	6.52252
RP11-100F15.2	5.07702	0.00702211	6.51364
RP11-150O12.1	14.5744	4.34441e-07	6.51364
TDRD1	3.49878	1.35336e-09	6.51364
SCIN	13.4982	8.181e-11	6.50918
USP17L13	12.9568	0.00903074	6.50918
CCND2	7.32135	2.27181e-07	6.5047
RP11-149F8.5	4.89281	0.000494928	6.5047
RP11-431M7.2	4.46866	0.000313867	6.5047
SLC5A12	3.61038	0.0420853	6.5047
CHFR	15.9546	1.04532e-15	6.50022
HAVCR1	6.25974	2.38422e-06	6.49572
C8A	7.23494	2.74906e-07	6.49572
FBXW12	6.52753	1.31457e-06	6.49572
RP11-1080G15.1	14.2918	7.27337e-08	6.49572
ADHFE1	7.51025	1.49517e-07	6.48667
MDH1B	5.47118	1.35255e-05	6.48667
PRAMENP	5.0053	3.69423e-05	6.48667
RP11-125P18.1	4.74751	3.22208e-10	6.48667
FAM169B	15.4775	3.07483e-15	6.48213
C2orf73	7.12306	3.52259e-07	6.47757
C6orf99	6.97693	4.87319e-07	6.47757
ETV7	6.28021	2.27789e-06	6.47757
GAB1	15.2556	5.02435e-15	6.47757
KCNH6	5.76163	7.15407e-06	6.47757
KCNN2	14.8406	1.27244e-14	6.47757
LINC01031	14.6758	1.06079e-08	6.47757
MAL2	5.3941	1.59361e-05	6.47757
AOC1	7.18451	3.07719e-07	6.46841
CHODL	15.6536	2.0591e-15	6.46841
RP11-10L7.1	4.63853	0.0142961	6.46841
ADAD1	7.24713	2.67667e-07	6.45919
CHDH	6.6636	9.73583e-07	6.45919
CNRIP1	6.6636	9.73583e-07	6.45919
ZC3H12C	2.83426	0.0042597	6.45919
AC002383.2	7.46451	1.65321e-07	6.44991
CTA-929C8.8	6.43981	1.5956e-06	6.44991
ENTPD1	6.03504	3.91862e-06	6.44991
HORMAD2	14.3748	3.58224e-14	6.44991
RP5-1029K10.2	3.34415	3.76723e-06	6.44991
SLC6A19	3.09226	0.0420853	6.44991
STON1-GTF2A1L	3.01126	0.0250945	6.44991
GPR1	5.69626	8.27242e-06	6.44057
RP11-502M1.2	3.82285	2.2421e-10	6.44057
ZNF813	2.64524	4.73699e-06	6.44057
AP000472.2	6.83858	6.63508e-07	6.43118
BTLA	6.69372	9.12684e-07	6.43118
CSHL1	6.27313	2.31427e-06	6.43118
ILDR1	5.49193	1.29206e-05	6.43118
KIAA1257	5.36913	1.68468e-05	6.43118
LINC01016	5.12963	5.57612e-07	6.43118
RP11-379B8.1	12.6167	0.00250588	6.43118
RP11-775B15.2	3.39243	3.0682e-09	6.43118
SULT1C2P1	2.8931	9.57981e-05	6.43118
ABCC3	15.3525	4.02832e-15	6.42645
NPFFR1	4.71129	6.93251e-05	6.42172
PTCHD1	4.49271	0.000110895	6.42172
RP11-375B1.1	3.78449	2.19982e-12	6.42172
CAPN12	6.3825	1.81571e-06	6.41219
SULT4A1	2.77651	0.0250945	6.41219
FGD3	13.8147	1.25375e-13	6.40741
KB-173C10.2	5.13692	2.78147e-05	6.40261
PCDH11Y	12.7262	1.41716e-12	6.40261
RP11-26J3.1	12.178	1.83646e-14	6.40261
TTLL6	10.8064	0.0116185	6.39779
AC012494.1	6.78711	7.41297e-07	6.39296
ACOX2	6.64039	1.02546e-06	6.39296
MYBPC3	4.60138	8.76402e-05	6.39296
POM121L2	4.27769	0.00017759	6.39296
CYSLTR1	5.72883	7.69606e-06	6.38324
PBLD	4.31189	0.000164486	6.38324
LRIT3	4.7518	6.3381e-05	6.38324
EHHADH	13.3624	3.43502e-13	6.37836
C3orf52	6.18588	2.80604e-06	6.37346
C7orf72	6.0479	3.8083e-06	6.37346
PARD6G	4.2404	0.000193049	6.37346
PRDM6	12.0639	6.18116e-12	6.36854
AC073987.1	14.0003	8.26677e-14	6.36361
CYTIP	13.2522	4.38273e-13	6.36361
PLA2G4E	4.16925	0.000224765	6.36361
STPG1	2.49205	2.98063e-05	6.36361
TDGF1	2.49205	2.80125e-08	6.36361
TMEM200A	10.3089	2.86948e-10	6.36361
WDR35	10.1878	0.00702211	6.36361
WDR87	2.27823	0.00547037	6.36361
CA5A	13.4618	2.74953e-13	6.35866
AC008079.9	6.44219	1.58712e-06	6.3537
CARD10	5.88207	5.49092e-06	6.3537
CBLN2	13.2899	4.03336e-13	6.3537
CTD-2353F22.1	5.48675	1.30643e-05	6.3537
EHD3	5.3595	1.72058e-05	6.3537
THEM4	2.3645	0.000107915	6.3537
FA2H	12.7665	1.29542e-12	6.34871
ANO7	6.07319	3.59873e-06	6.34371
MYOZ2	4.23762	0.000194199	6.34371
RP11-136K7.2	11.1756	7.30489e-07	6.34371
RP11-260A9.4	3.44304	0.0420853	6.34371
RP11-379J13.2	3.26208	0.00870683	6.34371
SPINK4	2.4537	0.0250945	6.34371
RP11-321C24.1	10.8372	2.2253e-08	6.33869
CTD-2247C11.1	5.32672	1.83424e-05	6.33366
ISLR2	4.60535	8.68909e-05	6.33366
TSSC2	9.65417	0.0150161	6.33366
ARHGEF38	12.922	9.16177e-13	6.32861
BAIAP2L1	12.922	9.16177e-13	6.32861
CMKLR1	12.6307	1.75096e-12	6.32861
AC004901.1	13.2816	4.10746e-13	6.32353
LINC00343	4.41858	2.14158e-08	6.32353
SPACA3	2.34295	0.0250945	6.32353
TMEM213	2.20249	0.0174655	6.32353
ZNF492	2.06762	0.00332158	6.32353
HEPHL1	11.7582	1.2192e-11	6.31845
ITGB8	11.6213	1.65429e-11	6.31845
ZNF560	9.23688	0.0174655	6.31845
C11orf44	5.60444	1.01092e-05	6.31334
CD22	5.47203	1.35012e-05	6.31334
CHST15	12.3764	3.08326e-12	6.31334
PNPLA1	11.0048	6.5002e-11	6.31334
RP11-432B6.3	3.00993	9.10722e-05	6.31334
SPATA18	2.23394	0.0250945	6.31334
TKTL1	2.09667	8.16051e-10	6.31334
INSL6	11.593	1.76248e-11	6.30821
UROC1	1.97872	0.00903074	6.30307
OPRD1	3.78055	0.000522329	6.30307
SAMD7	2.32148	0.00472138	6.30307
VNN1	1.97872	0.00702211	6.30307
RP11-146E13.4	10.3788	0.00121446	6.29791
ABCB4	12.7634	1.30415e-12	6.29791
CTC-321K16.1	12.1232	3.72128e-05	6.29791
LONRF3	4.01962	0.000312105	6.29273
NBEAP3	3.81217	0.000487294	6.29273
RP11-399H11.3	2.88626	8.98109e-07	6.29273
RP11-90C4.1	2.41211	1.92644e-14	6.29273
TLX1NB	1.99267	8.61103e-09	6.29273
AC073316.1	5.76361	7.12519e-06	6.28231
GPR115	4.38391	0.000140723	6.28231
MMRN2	3.8444	0.000453116	6.28231
PDPN	3.54447	0.000872884	6.28231
PZP	10.3162	3.00258e-10	6.28231
RP11-563M4.1	2.66228	7.36274e-06	6.28231
MAPK8IP1	3.8444	0.000453116	6.28231
RP11-115H18.1	3.17065	1.78908e-05	6.28231
KIAA1683	10.8856	8.46199e-11	6.27708
AC007405.4	5.67991	8.57943e-06	6.27182
AC023347.1	5.67991	8.57943e-06	6.27182
LINC00598	3.87724	0.000127745	6.27182
MROH2A	10.5424	1.81864e-10	6.27182
RP11-360P21.2	2.84724	0.0111859	6.27182
TACR3	8.83594	0.0194364	6.27182
AC005772.2	5.73462	7.59954e-06	6.26125
KEL	4.01687	0.000313909	6.26125
RP11-838N2.5	2.31738	0.000585663	6.26125
LINC01033	10.512	1.83646e-14	6.26125
TOM1L1	8.57487	2.03428e-12	6.26125
AC009365.3	12.0787	5.97964e-12	6.25594
PRSS12	9.92193	7.1845e-10	6.25594
SNX19	1.91772	0.0324879	6.2506
ACOT11	11.5966	1.74854e-11	6.23988
ATP1A2	5.16508	2.61119e-05	6.23988
BPIFA2	5.03611	3.44779e-05	6.23988
DPT	4.42679	0.0001279	6.23988
MRAS	9.98478	6.2515e-10	6.23988
RP11-298A8.2	2.74694	0.0420853	6.23988
WFDC3	8.09966	0.00547037	6.23988
YAP1	8.09966	0.00547037	6.23988
GATM	4.12497	0.000248033	6.22907
LRRC37A16P	3.49729	3.75642e-14	6.22907
WNT7B	7.88369	0.00547037	6.22364
CITF22-49D8.1	4.62911	8.23812e-05	6.21818
GRM7-AS3	3.94246	0.000366738	6.21818
KRT80	3.62828	0.00072941	6.21818
LITAF	9.79524	9.51118e-10	6.21818
RP11-290F24.3	8.93914	0.00156271	6.21818
RP11-64B16.5	2.24028	3.85864e-08	6.21818
RP11-30L8.1	8.74605	0.00353298	6.21271
ADORA1	10.8721	8.72022e-11	6.20721
ATP1A4	4.92326	4.39398e-05	6.20721
CLDN4	4.55144	9.80229e-05	6.20721
RP11-408H1.3	2.40846	6.59316e-06	6.20721
GALNT15	9.98909	6.19169e-10	6.20169
AC016722.2	5.10163	2.98076e-05	6.19616
CGREF1	4.4741	0.000115609	6.19616
GCK	9.90907	7.39041e-10	6.19616
HLA-AS1	3.69312	0.000631171	6.19616
HYAL4	3.69312	0.000631171	6.19616
NUGGC	3.10573	0.00225576	6.19616
RP11-168G16.2	2.58664	0.0153803	6.19616
RP11-318K12.2	8.44612	1.76351e-11	6.19616
RP11-673E1.1	2.05902	8.03925e-08	6.19616
SLC16A14	1.72889	0.0132854	6.19616
CPN1	4.39708	0.000136639	6.18502
CTD-2090I13.1	4.16458	0.000227116	6.18502
GPRC5A	3.72652	0.000585767	6.18502
LHX2	3.42042	0.00114337	6.18502
RP11-496I2.4	2.219	7.42713e-11	6.18502
TOX3	7.42052	2.11439e-12	6.18502
RP11-184E9.1	2.46723	0.000485339	6.17379
TFAP2B	1.45471	0.0194364	6.17379
USH1C	7.17571	0.00903074	6.17379
PPEF1	8.57679	1.41118e-08	6.16814
RHOJ	8.34317	2.36533e-08	6.16814
ZC2HC1B	7.10596	0.0042597	6.16814
ADAP2	10.1323	4.50938e-10	6.16247
CTD-2026G6.3	9.60779	1.44124e-09	6.16247
EGF	9.47987	1.90886e-09	6.16247
FBXO47	3.79542	0.000505709	6.16247
AC074212.3	4.77754	6.04051e-05	6.15107
RASSF9	2.59027	0.00678657	6.15107
RGL3	2.59027	0.00678657	6.15107
RP11-164N3.2	2.34965	3.58044e-07	6.15107
SLC18B1	1.53405	0.0420853	6.15107
MYLK3	8.50944	1.64005e-08	6.14533
BRSK2	9.67603	1.23882e-09	6.13957
CCDC144CP	4.20851	0.000207275	6.13957
CTD-3220F14.1	9.29001	2.91077e-09	6.13957
RP11-119D9.1	2.36911	3.17627e-06	6.13957
RP11-379K17.4	2.06907	4.28142e-07	6.13957
TMEM72-AS1	14.6758	1.08296e-14	6.13957
NIPAL2	15.9546	1.04532e-15	6.13572
SLC16A2	14.8754	3.20944e-08	6.13572
LINC00989	8.47585	1.0433e-10	6.13379
SLC2A12	6.92677	0.0420853	6.13379
CYP4F23P	3.79383	0.000507346	6.12798
DACT2	3.79383	0.000507346	6.12798
RP11-1029J19.5	15.2556	0.000444155	6.12021
RP11-424D14.1	14.8754	0.000512206	6.12021
RP11-1166P10.6	15.2556	5.02435e-15	6.12021
ANKRD35	4.29211	0.000171886	6.1163
GCNT3	3.40563	0.00118113	6.1163
IL5RA	8.40882	2.04866e-08	6.1163
LINC00452	2.9231	0.0324879	6.1163
RP11-458D21.1	1.89073	1.04949e-08	6.1163
RP11-680H20.2	1.69298	0.000697873	6.1163
RHBDL3	7.52969	1.43151e-07	6.11043
ARMCX4	9.1959	3.58513e-09	6.11043
LINC00992	15.4775	1.76338e-08	6.10846
MAG	2.76855	0.00462711	6.10453
RP11-161D15.3	2.12018	0.00903074	6.10453
RP11-217C7.1	14.8085	0.0420853	6.10453
RP11-60I3.5	1.70619	6.41273e-09	6.10453
NLRP7	2.68103	0.00554699	6.10453
SDC4	1.4037	6.96506e-06	6.10453
TFP1	13.7267	0.0194364	6.09662
MUCL1	2.6183	0.00637777	6.09265
FAM81B	8.26545	2.81213e-08	6.08668
RP11-37N22.1	6.9189	1.04949e-08	6.08668
SYNE3	6.21017	0.0194364	6.08668
ZNF573	5.9227	4.24808e-11	6.08668
ANKDD1B	8.84732	7.75152e-09	6.08068
CRTAM	3.61064	0.00075223	6.08068
CYP4X1	8.35249	2.31658e-08	6.08068
MS4A15	2.55604	0.00722355	6.08068
MYH13	2.55604	0.00722355	6.08068
RP11-99E15.2	1.42495	1.18942e-07	6.08068
GPR116	15.1095	6.98594e-15	6.07667
AP001604.3	3.90864	0.000395423	6.06861
ARRB1	15.6536	2.0591e-15	6.06861
CD200	3.68258	0.000645944	6.06861
CYP2B7P1	3.3614	0.00129682	6.06861
LIPG	2.60224	0.00661353	6.06861
DRC1	8.00301	5.0264e-08	6.06253
COL6A2	3.50053	0.000956092	6.05643
FGD2	2.99302	0.00287806	6.05643
GRIP2	7.69382	9.96042e-08	6.05643
LINC00158	2.62607	1.36462e-06	6.05643
MYO5C	14.0681	7.10933e-14	6.05643
RP11-626H12.1	1.45832	5.19776e-06	6.05643
IL12RB1	2.80538	0.0042597	6.05643
RP11-205M3.3	1.84449	0.000570952	6.05643
ABCA8	15.3525	4.02832e-15	6.04415
AC008060.8	3.98992	0.000333409	6.04415
CA6	3.53572	0.000890032	6.04415
CD276	3.53572	4.32696e-10	6.04415
CNNM1	7.9356	5.83737e-08	6.04415
EVC	3.02179	0.00269937	6.04415
KIAA1045	2.65042	0.00593686	6.04415
CTD-2314B22.3	3.15067	0.00203991	6.03177
EGFL6	3.05121	0.00254637	6.03177
RP11-340E6.1	6.15383	2.60913e-07	6.03177
RP11-61D3.1	1.363	1.14656e-05	6.03177
RP11-631F7.1	1.363	7.30283e-08	6.03177
A1CF	8.31142	2.53993e-08	6.02554
AC010733.4	8.31142	2.53993e-08	6.02554
GPNMB	2.7007	0.00538112	6.01928
LHX6	2.4376	0.00927428	6.01928
RP11-566K19.3	1.37381	3.1432e-05	6.01928
WNK3	11.8196	0.0111859	6.01509
BLNK	7.71569	9.50197e-08	6.00668
EIF4E1B	2.9149	0.00338401	6.00668
FAM150A	2.81969	0.00418122	6.00668
PADI3	1.98176	0.0246665	6.00668
ACSBG1	14.1912	5.4033e-14	6.00245
MDGA1	12.9932	7.80749e-13	6.00245
MRAP2	6.52332	1.32697e-06	6.00034
RP11-470E16.1	5.71821	2.96741e-06	6.00034
ANP32AP1	3.46086	0.00104459	5.99397
AC017060.1	13.9418	9.44192e-14	5.9897
RP11-526P5.2	5.42521	1.5261e-05	5.98757
C14orf105	3.28045	0.00155381	5.98114
CD101	3.17572	0.00194827	5.98114
FANCD2P2	2.68726	0.00547037	5.98114
LINC00269	2.25353	0.0324879	5.98114
RP11-326E22.1	5.54771	0.0111859	5.98114
CCDC144NL	13.2134	4.76817e-13	5.97684
AC100802.3	3.42346	0.00113556	5.9682
ANAPC1P1	3.31482	0.00143993	5.9682
GPRIN1	2.44405	0.00914287	5.9682
PRKAA2	5.80085	6.57635e-06	5.9682
RP11-542B15.1	5.22982	0.0359073	5.9682
PTPN21	5.73303	7.62583e-06	5.96169
RP11-1007O24.3	5.6355	0.00332158	5.96169
LEMD1	6.23861	2.49447e-06	5.96169
PRSS51	1.69049	0.0450318	5.95515
RP5-1198O20.4	4.92162	1.15739e-09	5.95515
C11orf70	3.13735	0.00210124	5.95515
BTD	6.96372	5.0193e-07	5.94857
RAB38	5.5981	1.02472e-05	5.94857
RP11-397A16.1	5.12737	1.49858e-13	5.94857
AC011754.1	3.38608	0.00122657	5.94197
CLUL1	2.86572	0.00377468	5.94197
PADI4	1.70552	0.0435429	5.94197
RP11-217E13.1	1.38202	0.00903074	5.94197
RP11-27G24.1	1.32236	0.0250945	5.94197
RP11-27P7.1	1.32236	0.0116185	5.94197
TNFRSF11A	4.45475	2.49832e-09	5.94197
FLT4	11.9522	7.92306e-12	5.93312
CTD-2005H7.2	2.70169	0.00536921	5.92868
HEPH	5.92212	5.02798e-06	5.92868
HFE	2.17424	0.0162597	5.92868
MAP7D2	11.5034	2.14941e-11	5.92868
PADI6	1.65193	0.0490599	5.92868
PROM1	11.1083	5.15891e-11	5.91974
FLVCR2	5.98823	4.33729e-06	5.91525
ERBB3	2.36462	0.0109227	5.91525
MICALCL	11.0753	5.55731e-11	5.91525
NAA60_1	5.41859	1.50974e-05	5.9085
CACNG4	11.7793	1.16333e-11	5.90624
GNG4	11.4065	2.66154e-11	5.90624
AC105393.1	3.06058	0.0024951	5.90171
LINC00665	1.82504	6.08581e-05	5.90171
COL9A1	11.6224	1.65096e-11	5.89716
CTD-2314B22.1	11.4978	2.17426e-11	5.89716
CRHR2	6.09047	3.46267e-06	5.89489
AC018647.3	3.09406	0.00231465	5.88803
CD163	2.69023	0.00547037	5.88803
GLYAT	11.0205	6.27481e-11	5.88345
MOCOS	10.5442	1.81175e-10	5.88345
SEC24B-AS1	9.63626	1.563e-07	5.88345
CTD-2349B8.1	5.84465	5.96514e-06	5.88115
ENPP7P10	11.0649	5.68778e-11	5.87884
AC017048.4	3.02217	0.00269714	5.87423
AC073043.1	6.23288	2.52593e-06	5.87423
AC135983.2	2.91855	0.00335602	5.87423
CTD-2171N6.1	2.34859	0.0113217	5.87423
CTD-2571L23.6	2.34859	0.0113217	5.87423
HCN4	2.01439	0.0229403	5.87423
ISM2	1.85996	0.0318668	5.87423
LINC00237	1.78576	1.50247e-06	5.87423
RP11-404I7.2	15.9546	1.37947e-09	5.86379
C5AR1	2.65082	0.00593188	5.86029
MYO1H	10.0943	4.9066e-10	5.86029
ARHGAP40	11.0904	5.37222e-11	5.85561
PDCD1LG2	9.83176	8.78303e-10	5.85092
OTOA	4.66914	7.61565e-05	5.84621
AL592494.5	10.9351	7.58979e-11	5.84621
MN1	4.75973	6.22585e-05	5.84621
SRRM3	8.81349	7.3519e-08	5.84149
CXCL13	10.3433	2.826e-10	5.83675
AC005682.6	2.91213	0.00340552	5.832
AMICA1	2.70905	0.00528389	5.832
DHRS2	5.2918	1.98235e-05	5.832
GDF5	1.91542	0.028169	5.832
IKZF4	1.76347	0.0389486	5.832
GCM1	1.91542	0.028169	5.832
ZNF568	8.32694	0.00258816	5.82723
RP11-148L24.1	9.17101	6.39594e-05	5.82723
TMEM51	3.35503	5.1259e-08	5.82484
RP11-373N22.3	8.99057	7.06037e-07	5.82245
AC098820.2	2.64019	0.00607007	5.81764
LINC00710	1.49754	4.75682e-05	5.81764
PPL	9.17295	3.77568e-09	5.81283
AC009950.2	5.69497	8.29652e-06	5.81041
DSC3	1.95464	0.0258002	5.80314
SYNPO	3.2626	0.00592226	5.80314
AL589743.1	5.27955	2.03795e-05	5.79584
GABRA4	4.69986	7.11173e-05	5.79584
RP11-10K17.6	3.91544	5.64203e-05	5.79584
GRAMD2	1.66766	0.0473807	5.7885
HSD17B3	4.45297	0.000121185	5.7885
AMPD1	2.40979	0.00987078	5.7885
GPR144	1.66766	0.0473807	5.7885
RP11-501O2.4	3.40745	0.00332158	5.78112
ARHGEF40	2.34365	0.0114446	5.7737
CTD-2154I11.2	1.91466	0.0282173	5.7737
FAIM	1.75903	0.0393399	5.7737
VDR	13.2072	0.00702211	5.76624
ME3	4.08961	0.000268322	5.76624
SLC12A1	7.53346	2.06244e-13	5.75875
AC108056.1	2.36991	0.0107934	5.75875
C1orf204	2.18868	0.0157464	5.75875
CTD-2216M2.1	1.85494	0.0322189	5.75875
GFRAL	8.77954	8.99789e-09	5.75875
DNAJC27-AS1	8.81685	8.29154e-09	5.75373
RP11-479O9.2	3.18447	2.65522e-05	5.75122
TMPRSS15	2.76855	0.0150161	5.75122
AFP	2.30367	0.0123294	5.74364
PLEKHH1	3.6606	0.000678603	5.74364
RP11-114H21.2	3.50315	0.0290715	5.74364
SUN5	2.7833	0.0115777	5.74364
INTU	8.24148	2.95953e-08	5.73348
AC079776.7	2.32997	0.0116185	5.72838
DNM1P46	1.66192	0.047982	5.72838
GABRR3	4.12339	0.000248855	5.72838
GPR55	3.91317	0.000391495	5.72068
ZNF141	2.43975	0.00332158	5.72068
ACSL6	4.53769	0.000100299	5.72068
RP11-306G20.1	3.12658	0.00903074	5.72068
ULK2	6.65295	0.00903074	5.71811
AC079779.6	2.26362	0.0134879	5.71295
CYP4F2	1.67942	0.0461507	5.71295
RP11-380I10.4	2.99982	4.00841e-06	5.71295
RP11-563D10.1	2.80694	0.000115664	5.70517
SLC9A2	12.089	0.0420853	5.70517
ACAN	8.49559	1.6915e-08	5.70257
CTC-523E23.4	8.06286	0.00332158	5.70257
SNCAIP	11.9406	0.0324879	5.70126
C10orf115	1.93674	0.0268544	5.69735
CNN3	1.77483	0.0379652	5.69735
BCRP3	4.25001	0.000188981	5.69735
CATSPERD	4.16009	0.000229398	5.69735
SLC7A8	6.44915	0.0420853	5.69211
CTB-118P15.2	4.00853	0.000319801	5.68949
SLC17A1	2.50589	0.0420853	5.68949
AC006994.2	2.13262	0.0178423	5.68158
AC018816.3	4.30312	0.000167739	5.68158
AC022311.1	2.13262	0.0178423	5.68158
AF038458.3	2.04432	0.0214603	5.68158
AL033381.1	2.04432	0.0214603	5.68158
C16orf78	1.87523	0.0307896	5.68158
COL8A2	1.71577	0.0425711	5.68158
SPEF2	6.32091	0.0250945	5.68158
CCDC13	3.9702	0.000345932	5.67363
ZCCHC14	11.2031	0.0042597	5.67363
SNTB2	6.19347	0.0324879	5.67097
RP11-654A16.3	11.3906	0.00347482	5.66964
CD33	1.73466	0.041519	5.66564
CRHBP	1.65734	0.0484713	5.66564
SLC7A2	2.29552	0.0420853	5.66564
SMPD4P1	11.1334	0.0324879	5.66163
LPPR4	3.19798	0.00185346	5.6576
CES5AP1	3.7598	0.000547442	5.6576
GDNF-AS1	3.43124	0.00111621	5.6576
PLA2G4C	11.6219	1.65238e-11	5.6576
HMGN2P46	3.29413	0.00150856	5.64952
ANKRD24	3.95652	0.00035541	5.64952
ASPG	1.77399	0.0380374	5.64952
MACC1	6.7974	7.24956e-07	5.64952
NAV1	6.635	1.03784e-06	5.64411
NT5E	6.635	1.03784e-06	5.64411
ARHGAP23P1	3.80677	0.000493362	5.64139
GLIPR1L2	3.31402	0.00144243	5.64139
KLB	3.15989	0.00200888	5.64139
MUC22	3.01063	0.00276665	5.64139
PRKCZ	11.2527	3.74178e-11	5.64139
PODXL2	6.47463	1.4784e-06	5.63867
MDS2	3.02852	0.00265879	5.63322
AC003973.4	1.96349	0.0252966	5.63322
AIM1L	1.79446	0.0363329	5.63322
RP11-192H23.4	2.53937	0.00121446	5.63322
ARHGEF33	3.68298	0.000645418	5.625
C18orf42	3.68298	0.000645418	5.625
P4HA2	11.0714	5.60543e-11	5.625
ADCY6	1.73356	0.041623	5.61673
AGR2	3.70628	0.000612853	5.61673
B3GAT1	1.65411	0.0488221	5.61673
FOXN4	3.21769	0.00177299	5.61673
SYK	5.44638	7.9223e-15	5.61673
MYH16	6.17651	2.86488e-06	5.61119
PDE6B	2.59879	0.00666471	5.60842
FAM3B	3.17944	0.00193215	5.60842
AK4	6.97591	4.88394e-07	5.60563
AL022344.4	1.67331	0.0467915	5.60005
ARSJ	6.90738	5.68551e-07	5.60005
RP11-439L18.3	10.1286	1.01177e-08	5.60005
RP11-495P10.3	5.60325	0.00290708	5.60005
PTPRB	15.6536	2.0591e-15	5.59669
AP006222.2	6.83905	6.62894e-07	5.59445
IL18RAP	2.84155	0.00398417	5.59164
TOB1-AS1	1.72256	3.34561e-06	5.59164
HTR5BP	6.1942	2.75364e-06	5.58883
FRMD7	2.93254	0.00328747	5.58318
RFX6	2.31344	0.0120612	5.58318
ATP6V1C2	6.47049	1.49234e-06	5.57751
SYCP2	4.96583	5.47555e-08	5.57751
EDAR	15.9546	1.04532e-15	5.57637
FAM194A	2.95075	0.00315858	5.57467
GSDMC	2.80367	0.00427628	5.57467
RP11-16B13.1	2.20121	1.39657e-06	5.57467
PPP1R42	9.8799	7.88905e-10	5.57039
AADAT	1.71335	0.0427933	5.56611
ITGA7	2.67776	0.00558608	5.56611
RNF212	2.21402	0.0150161	5.56611
SPATA21	1.69774	0.0250945	5.56611
CTD-2001C12.1	6.08185	3.52952e-06	5.56037
SLC38A4	9.08277	0.0420853	5.55749
BCL11A	10.463	2.16806e-10	5.55749
FBN3	5.83277	6.12663e-06	5.55461
RP11-946L20.2	9.11517	0.0382387	5.55317
RP11-81K2.1	14.2064	4.58345e-10	5.54535
AGPAT9	6.19591	2.74384e-06	5.54302
FBXO16	2.65645	0.00585809	5.54011
KIT	5.40143	1.56748e-05	5.53719
ENG	5.60331	1.01335e-05	5.53134
PDE4C	2.14122	0.0174991	5.53134
HESX1	2.41231	0.00981907	5.52252
PTGFRN	8.83227	8.01962e-09	5.51364
RP11-444E17.6	1.70128	5.24443e-07	5.51364
TDRP	1.39651	0.0194364	5.51364
NWD1	8.86473	7.46036e-09	5.50918
EFHD1	5.35069	1.75443e-05	5.50769
FBXO40	2.4424	0.00917514	5.5047
ONECUT1	2.0561	0.0209026	5.5047
RRAS2	8.3003	1.55352e-14	5.5047
MYOM2	13.548	2.26788e-13	5.49932
KCNJ1	2.19347	0.0155763	5.49572
INTS4L2	2.25773	0.0136676	5.49572
AC072061.2	2.77809	0.00452984	5.48667
PSTPIP2	13.0161	7.41434e-13	5.48485
IL7	13.4818	2.63156e-13	5.48485
C6orf58	5.30017	1.94554e-05	5.48364
NBPF18P	4.62634	8.28758e-05	5.48364
AFAP1L2	13.7293	1.51578e-13	5.47757
IGFN1	2.10678	0.0188942	5.47757
RAPGEF4-AS1	4.40953	0.000132925	5.47757
AC061992.2	2.66574	0.00573918	5.46841
ANKRD18CP	2.593	0.00674958	5.46841
RP11-488I20.3	1.39449	1.80655e-06	5.46841
TMEM247	7.51822	0.0150161	5.46841
ABCC11	5.37696	1.65616e-05	5.46534
BFSP2	2.46745	0.00880369	5.45919
LPO	4.41253	0.000132028	5.45919
SLC25A48	3.74042	2.0483e-10	5.45919
EFCAB10	2.14677	0.0172951	5.44991
KIAA1377	8.04268	4.60798e-08	5.44991
AC022816.2	2.55495	0.00724097	5.44991
CASS4	12.9297	9.00865e-13	5.44805
RP11-462L8.1	7.40659	3.39719e-14	5.44525
FAM159A	2.09638	0.0193384	5.44057
GLT8D2	8.00588	4.99437e-08	5.44057
DAZL	8.13509	3.75386e-08	5.43588
ATP6V0A4	8.33487	2.41037e-08	5.43588
DLGAP2	12.3273	3.43647e-12	5.43306
CA3	8.26634	2.80741e-08	5.43118
CCDC67	4.59971	8.79562e-05	5.42803
LRRC4B	4.1243	0.000248374	5.42803
CYP4A22-AS1	4.37846	0.000142375	5.42172
SLC35D2	3.42228	0.0420853	5.42172
RP11-313F23.4	3.64587	4.75682e-05	5.41537
CR1	4.48016	0.000114046	5.41537
ACOT9	2.26993	0.0132967	5.41219
CCDC19	2.13726	0.0176559	5.41219
AKAP12	12.0772	5.99884e-12	5.40645
C11orf65	11.9642	7.71458e-12	5.40645
CDK15	11.8907	9.07436e-12	5.40261
RP1-153P14.8	1.35182	4.49455e-14	5.40261
MUC2	3.71442	0.000602029	5.39618
C3orf83	2.0359	0.0218709	5.39296
FGF2	3.95459	0.000356935	5.38973
RGS17	15.1764	6.00758e-15	5.38324
EFHB	3.91695	0.000388298	5.37673
TMEM178A	2.88853	1.52675e-08	5.37673
GDAP1L1	3.78594	0.000516053	5.37019
AB015752.3	4.26921	0.000180985	5.36361
C14orf132	4.03226	0.000303277	5.36361
DMBT1	6.91445	5.59586e-07	5.36361
RP11-343D2.11	3.17212	0.00870683	5.36361
EMR3	6.85007	6.46873e-07	5.35866
RP11-314O13.1	3.12093	0.00200888	5.35701
GFPT2	10.7323	1.19226e-10	5.35569
AC129929.5	7.18455	3.07719e-07	5.3537
CTD-2008A1.2	1.71987	0.042181	5.3537
CDHR2	10.8757	8.65177e-11	5.35171
C15orf26	15.1764	6.00758e-15	5.35038
VTCN1	2.54259	0.00702211	5.34371
RP11-144F15.1	9.86178	0.000444155	5.3397
GRK7	3.33249	0.00138415	5.33029
RP11-434C1.1	2.75819	2.96741e-06	5.32353
JAZF1-AS1	6.04409	3.8399e-06	5.31845
MUC6	3.02588	0.0026746	5.31675
LHFPL4	3.10681	0.00225038	5.30992
UNC5A	12.8275	0.00903074	5.30992
RP11-571L19.7	2.55408	7.47732e-09	5.30307
TMCO4	12.649	0.0194364	5.29963
CTD-2147F2.1	3.27444	0.00156271	5.29618
CNGB1	3.2373	0.0016975	5.28927
RP11-856F16.2	2.40276	3.54075e-09	5.28927
RP11-588H23.3	5.13739	1.78112e-10	5.28753
C10orf107	5.97969	4.4205e-06	5.28231
CTC-529P8.1	1.3593	7.36274e-06	5.28231
RP11-423H2.1	12.544	1.41717e-09	5.27882
WDR96	8.24198	0.00547037	5.27812
SLC1A7	2.2111	0.0420853	5.27533
AC124997.1	6.02891	3.97325e-06	5.27182
NFAM1	5.27798	2.04506e-05	5.27182
RP11-427M20.1	12.3289	1.51969e-10	5.27182
SMAD9	8.29755	0.0324879	5.26971
ASIP	3.14706	0.0020563	5.26831
GUCY1A3	2.81536	0.00422255	5.26831
C2CD2	3.09429	0.002314	5.26125
RP11-135J2.4	2.3552	7.714e-11	5.25416
ANXA10	3.05728	0.0025125	5.24704
CTA-85E5.10	2.85749	0.00384395	5.24704
PPIL6	2.42462	0.00954724	5.24704
ZFYVE28	10.9975	0.0042597	5.22907
NCAM2	15.6536	2.0591e-15	5.22752
IL17RD	11.8673	9.55548e-12	5.22545
ADCY10	15.9546	1.04532e-15	5.2213
JPH3	11.654	1.53846e-11	5.21818
GYS2	7.97297	5.37014e-08	5.2138
ELOVL7	4.89535	4.67949e-05	5.21271
INMT	4.64731	7.91958e-05	5.20169
ABCA17P	5.05737	3.28893e-05	5.19616
SLC6A15	1.65429	0.0420853	5.19616
TMEM229B	10.3468	4.5326e-05	5.19616
RP11-24F11.2	1.90139	5.79391e-07	5.19616
C1S	15.1764	6.00758e-15	5.19298
FBXO36	11.1949	4.25625e-11	5.19245
PROS1	10.6794	1.34013e-10	5.19245
GCA	2.29507	0.0125723	5.18874
EFTUD1P1	2.30657	0.0122493	5.18128
PALMD	1.92891	0.027332	5.17379
CXorf30	2.27123	0.0132593	5.16625
TNXB	9.61008	0.0150161	5.15868
MCMDC2	4.00656	0.000321235	5.15678
DNAI1	7.0412	4.23099e-07	5.15107
GNG7	13.7962	1.30438e-13	5.15107
RP11-6J21.2	1.55819	7.99705e-05	5.15107
C15orf60	10.4267	2.34997e-10	5.14725
ABCC6	4.47942	0.000114228	5.14533
RP11-1085N6.3	6.36848	4.32696e-10	5.13726
IL15	9.92004	7.21201e-10	5.13572
ITGA2	3.86338	0.000437173	5.13379
CHD5	6.84133	6.59524e-07	5.12798
RP11-533K9.3	6.08589	2.52675e-10	5.12798
RP11-180P8.1	1.50167	2.64496e-10	5.12021
RP11-567M16.3	1.36694	1.04532e-15	5.12021
ARHGEF37	13.3303	3.68696e-13	5.11798
OLFM2	12.716	1.44972e-12	5.11463
CACNA1G	6.65506	9.92551e-07	5.11395
ZNF578	8.60555	0.0435957	5.11239
EPN2	9.34601	2.56801e-09	5.10058
PCYT1B	3.30577	0.00146964	5.0986
FGF18	6.12121	3.23249e-06	5.09026
RAB6B	11.6997	1.38942e-11	5.07724
GPLD1	11.9403	8.13669e-12	5.07379
MMRN1	3.0737	0.00242323	5.06861
IGSF1	5.74391	7.44404e-06	5.06618
MPP4	3.02537	0.00267762	5.06253
CD8A	1.66046	0.0481324	5.05643
SPARCL1	2.62876	0.0250945	5.05643
PDGFRB	2.87	0.00373963	5.0503
RP11-576I22.2	2.69601	4.66942e-05	5.0503
CAB39L	11.5897	1.77187e-11	5.04943
GALNT16	11.3844	2.7941e-11	5.04943
ARHGEF26-AS1	11.5539	1.92003e-11	5.04239
ABCA10	8.53893	1.53506e-08	5.03591
PMFBP1	7.62571	1.15932e-07	5.02762
MCHR2-AS1	7.80109	7.85275e-08	5.02762
RP11-428C19.4	2.47103	2.49581e-07	5.02554
MYEOV	2.64899	0.00595601	5.01928
ACVR1C	11.1024	5.22723e-11	5.01748
KCNT1	10.7005	1.27894e-10	5.01748
SNRPN	7.10138	0.0324879	5.01509
PRKAR2B	2.54708	0.00736909	5.01299
PLSCR2	7.37843	2.00358e-07	5.01089
TBX18	2.18386	0.0194364	5.00668
SRCIN1	6.98108	0.0250945	5.00668
N6AMT2	4.6336	8.15857e-05	4.99652
DDX60	4.86982	4.90755e-05	4.99141
AC005562.1	13.7116	1.57694e-13	4.99077
ZCCHC24	4.04839	0.0042597	4.98629
SH3BGR	4.1812	4.40955e-05	4.98629
RP11-19N8.2	9.61241	3.38727e-10	4.97746
ABCA3	2.7542	0.00477738	4.9682
FAM171B	4.46898	0.00011693	4.9656
ANKUB1	2.64779	0.0059716	4.96169
ZBTB46	15.2556	0.0042597	4.95515
KB-1507C5.2	12.3333	3.39331e-12	4.94528
AC018799.1	4.53817	0.000100193	4.94462
C1orf222	2.45215	0.00903074	4.94197
CD8B	2.39637	0.0101736	4.94197
ALS2CR12	9.2606	3.10251e-09	4.93249
WNT2B	3.45444	0.00547037	4.92868
AC027612.4	2.42837	0.00946718	4.92868
FBXO32	2.15708	0.0169021	4.92868
NPNT	8.70072	1.07062e-08	4.92485
C6orf132	2.27317	0.0132042	4.92198
RP11-318M2.2	8.37117	6.33353e-09	4.92102
PIPOX	3.68127	0.000647817	4.91795
RP11-193H5.1	3.55518	1.04145e-06	4.91795
GNA14	14.6993	1.74349e-14	4.91675
CMYA5	11.5031	2.15012e-11	4.90171
GALNT11	11.2671	3.62753e-11	4.89489
HHLA2	11.168	4.51882e-11	4.89489
ELFN1	3.48852	0.000981983	4.87423
AC007970.1	10.9914	6.69838e-11	4.87423
LINC00159	7.82585	0.00626667	4.87423
WDR88	4.74727	0.00547037	4.86495
RP11-431K24.1	2.98577	1.5934e-13	4.85748
FAM53A	3.29348	0.00151073	4.85186
ADAM32	13.247	4.42531e-13	4.84935
UGT2B10	1.50247	3.39719e-14	4.84621
ZNF396	1.55953	0.00332158	4.84621
XKR7	2.58787	0.00547037	4.84054
EMR2	5.0762	3.15251e-05	4.83675
C14orf164	5.16705	2.59966e-05	4.832
SPSB4	12.1183	7.47732e-09	4.83041
WDR66	6.64148	0.00547037	4.82996
AC003088.1	9.99289	6.13977e-10	4.82842
CREB3L1	3.06756	0.00245664	4.8234
ZNF880	1.69443	0.0290715	4.81764
CAPS2	3.03253	0.00263474	4.81186
AP000320.7	14.9546	9.85873e-15	4.80023
SLC25A47	1.42237	4.79686e-06	4.7885
LNP1	4.30146	0.000168356	4.78358
AC092162.1	8.96039	6.03912e-09	4.77741
KCNMB2	8.60619	1.32358e-08	4.77741
NPR3	11.0044	6.50522e-11	4.77205
IGF1	13.6386	1.85306e-13	4.76475
CTD-2034I4.1	10.9974	6.6084e-11	4.76209
WNT5B	7.81511	0.00547037	4.75875
RAP2C-AS1	10.6466	1.44176e-10	4.75875
CCDC40	4.1568	0.000231129	4.7487
LDB3	3.79953	0.000501106	4.74364
SLC43A2	1.91068	0.0420853	4.7406
MAMDC2	2.15602	0.0169428	4.7345
CAPN2	5.77722	6.91025e-06	4.73276
CCDC162P	8.00124	5.04495e-08	4.73221
RP11-79N23.1	1.34199	1.09191e-08	4.72838
TRIM49B	1.8155	1.1751e-14	4.72838
ZDHHC8P1	1.87769	0.0042597	4.72838
ECT2L	12.8765	1.01355e-12	4.72838
RP11-324H6.5	1.92527	6.98594e-15	4.72838
STEAP4	1.69304	9.19518e-08	4.72838
TNKS2-AS1	1.75395	0.0307896	4.72838
RP11-239H6.2	12.3095	0.000151265	4.7253
HGD	2.08295	0.0196965	4.72222
CASC1	3.70631	0.00061285	4.71295
CTD-2288O8.1	5.37368	1.66771e-05	4.71073
NTRK1	1.86981	0.0311709	4.70361
MYO15A	1.83135	0.0334686	4.69735
RP11-700E23.2	1.35833	2.58444e-12	4.69735
WNT10B	1.96349	0.00547037	4.69735
TTC23L	11.3856	0.0116185	4.69421
C3	2.02656	0.022327	4.69106
LOXL2	3.22807	0.00173235	4.68686
SPESP1	8.94022	0.0250945	4.68686
PRKG2	4.7412	6.48395e-05	4.67932
FAM149A	1.66315	0.04786	4.65276
AC079305.8	3.14735	0.00205506	4.64952
PM20D1	2.67311	0.00564492	4.63867
RP11-46C24.5	1.41042	1.74349e-14	4.63322
ADAMTSL2	1.6831	0.0457707	4.63322
LINC00491	1.46988	0.00121446	4.63322
RP11-459E5.1	1.41042	5.24443e-07	4.63322
STC1	2.03647	2.60346e-08	4.63322
TTC18	3.99859	0.0116185	4.63322
WFDC5	2.23691	0.00547037	4.63322
DFNA5	10.5422	1.81916e-10	4.62665
CLMP	6.23996	2.48733e-06	4.625
LAMB1	10.2943	3.15356e-10	4.62335
MAP3K15	5.96113	4.60845e-06	4.62087
AC012487.2	2.88538	0.00361415	4.61673
SH3BP5	9.6212	1.97341e-10	4.61008
RP11-258F22.1	1.31083	0.00547037	4.60005
RP11-273B19.1	1.31083	3.96103e-09	4.60005
RP11-329J18.2	1.36947	0.000433327	4.60005
RP11-353N4.6	1.36947	7.47327e-14	4.60005
RP11-57H12.5	1.61161	0.000151386	4.60005
RP11-641A6.2	1.61161	0.0417701	4.60005
RP11-67P15.1	1.67397	0.00128968	4.60005
NCR3LG1	2.30714	0.0122349	4.58883
AC136289.1	5.70438	8.12386e-06	4.58742
RAB11B-AS1	5.34975	1.75798e-05	4.58742
IQCE	3.77488	0.000528954	4.5856
SP140	11.1958	0.0250945	4.58472
A2M	3.92331	0.000382823	4.58075
RGS5	6.96457	5.00994e-07	4.56992
RP11-87C12.5	1.8243	0.0106161	4.56611
RP11-613D13.4	1.97086	1.29472e-08	4.56611
USP43	4.77064	0.00903074	4.56181
AC092635.1	3.6348	0.00071881	4.55131
CCNB3	2.22711	0.0146206	4.54883
RP11-18H7.1	1.82832	9.14995e-07	4.54302
WDR11-AS1	6.23792	0.00702211	4.53914
C3orf33	2.10723	0.0188755	4.53719
C12orf60	10.5896	1.63638e-10	4.53454
RP11-550I24.2	10.0538	6.41273e-09	4.53454
RP11-78H24.1	1.91452	0.00929124	4.53134
RP11-700H6.1	1.84859	5.13426e-14	4.53134
RP11-97O12.2	1.9811	1.82328e-05	4.53134
ZMIZ1-AS1	12.2049	0.00332158	4.5284
WDR78	7.77002	0.00547037	4.52429
COLQ	10.0824	5.04047e-10	4.51202
INTS6-AS1	4.45621	0.000120299	4.50918
CES5A	14.3983	3.39719e-14	4.50677
RP11-379B18.5	1.53787	6.45709e-07	4.50171
SCUBE1	15.9546	3.08354e-05	4.50086
RP11-353P15.1	1.61367	0.00117886	4.49572
RP5-1086K13.1	2.1444	3.23264e-12	4.49572
SLC34A3	2.2835	0.0420853	4.49572
AP1S3	11.5649	1.87299e-11	4.48667
CYFIP1	5.74791	7.37797e-06	4.4796
CAND2	4.13961	0.000240142	4.473
SLC1A1	5.24668	0.0420853	4.47147
GABBR1	13.1815	5.12332e-13	4.47053
RP11-2I17.4	1.63633	0.000943764	4.45919
RP11-666A1.4	1.96709	8.88438e-07	4.45919
RP4-758J18.13	2.24358	2.12784e-07	4.45919
TRIML2	2.67607	0.00569674	4.45919
CSF1R	2.5902	0.00678698	4.45919
RP11-1035H13.2	1.44654	0.000570952	4.45919
RP11-272L13.3	1.63633	0.0065249	4.45919
RP11-384P7.5	1.76654	0.00195176	4.45919
SLC9B1P1	2.4573	0.0420853	4.45919
SMIM9	2.4573	0.0324879	4.45919
TNNC2	1.3524	0.0307896	4.45919
WNT6	2.75006	0.00547037	4.45919
XIRP1	2.75006	0.00547037	4.45919
ZBTB11-AS1	2.75006	0.0042597	4.45919
CTD-2007H13.3	3.74597	0.000564574	4.44525
RP11-530C5.1	6.58614	7.08211e-07	4.44432
LINC00476	10.3637	9.21511e-13	4.44369
MCF2	5.03643	3.44626e-05	4.44265
SLC4A9	1.31618	0.0420853	4.44057
TCTE3	1.363	0.0194364	4.44057
AGBL3	8.45307	1.85527e-08	4.4286
RP11-89K11.1	2.27448	9.03575e-06	4.42172
TUBA8	1.51874	0.0116185	4.42172
UBAC2-AS1	2.78666	0.0116185	4.42172
ZSCAN10	2.93778	1.58462e-13	4.42172
ALG14	11.8868	9.15549e-12	4.40999
GNB1L	7.74477	8.91171e-08	4.40435
AVEN	6.31125	2.12412e-06	4.40261
PFN2	3.12757	0.00214802	4.40261
MOK	13.1114	5.98878e-13	4.39434
CBWD1	2.03528	0.0218985	4.39434
JAKMIP3	3.14771	0.00205346	4.39296
EIF4E3	7.53585	1.41217e-07	4.38678
RP11-685M7.5	1.34812	0.000317655	4.38324
RP11-881M11.8	2.30638	0.000580071	4.38324
SLC27A3	2.5991	0.0420853	4.38324
SMLR1	1.49365	0.0324879	4.38324
SRP72P2	2.67367	0.0250945	4.38324
RP11-550H2.1	2.09305	0.0001344	4.38324
RP11-757G1.6	2.23466	4.02832e-15	4.38324
C21orf49	11.0893	5.38417e-11	4.38024
EBF4	9.10005	4.43211e-09	4.37999
PC	4.13831	0.000240823	4.3789
AC010880.1	4.39527	0.000137148	4.37455
MUC4	2.88093	0.00365054	4.37346
CTD-2260A17.2	2.94206	0.00322074	4.36854
RP11-524F11.2	1.3592	4.11185e-10	4.36361
RP11-371F15.3	15.9546	0.0019632	4.35866
PDE6C	3.90441	0.000399185	4.35701
ATL1	1.78403	0.0371809	4.35512
PITPNM3	8.40436	2.06907e-08	4.3537
C20orf203	6.82477	6.84232e-07	4.34371
RP11-34P13.13	1.98262	2.2253e-08	4.34371
SGCA	2.71091	0.0337839	4.34371
SLC5A2	2.71091	0.0420853	4.34371
KIF9-AS1	3.73235	0.000578308	4.33925
AC018890.6	10.1756	4.10167e-10	4.33753
NPHP1	6.31857	2.08989e-06	4.32907
ZNF420	12.9899	4.74678e-11	4.32759
ACTR3C	6.56836	1.2002e-06	4.32538
CPEB4	11.4846	2.23909e-11	4.32353
ZFP37	1.8986	0.0042597	4.32353
ABHD17C	2.54501	0.00740288	4.31845
RP11-848P1.9	2.21772	0.00593188	4.31845
GRK4	3.51796	0.000926347	4.31675
PXN-AS1	1.66772	0.0473778	4.30307
RP11-1020A11.2	1.8034	0.0420853	4.30307
ANKRD26P3	3.49491	0.00096794	4.30307
PRR25	1.66772	0.0473778	4.30307
PTENP1	1.66772	0.0473778	4.30307
RP11-305E6.4	2.01226	3.33153e-11	4.30307
RP11-401E5.2	2.15485	0.000556378	4.30307
RP11-49I11.1	2.2271	0.00052163	4.30307
RP11-640N20.1	2.37344	1.13314e-08	4.30307
RP11-983P16.4	2.59734	8.15712e-08	4.30307
UPK1A	3.13842	0.00903074	4.30307
ZNF847P	3.29739	0.00258816	4.30307
POU2AF1	4.4873	0.00011224	4.29894
AC097721.2	7.547	1.37742e-07	4.29618
RP11-332H14.2	1.50629	0.0307896	4.28231
RP11-526D8.7	1.60909	1.81508e-11	4.28231
RP11-85F14.5	1.71416	2.19236e-07	4.28231
ST6GALNAC1	1.82144	2.95949e-09	4.28231
RP11-366M4.3	1.50629	2.77207e-09	4.28231
RP11-764K9.4	1.92408	7.74175e-06	4.28231
INTS4L1	4.32212	0.000161545	4.27812
RP11-445H22.3	2.92948	1.51435e-07	4.27533
CELSR1	15.4775	3.07483e-15	4.27368
PLGRKT	5.38262	1.63506e-05	4.27278
RGMA	1.89458	0.0294992	4.27182
ENPP3	10.2382	3.56919e-10	4.27031
RP11-100L22.1	1.90119	0.0420853	4.26125
RP11-484D2.2	1.67576	3.19516e-07	4.26125
RP11-595B24.2	2.48367	4.02034e-09	4.26125
ZSCAN12P1	3.4242	2.04605e-07	4.26125
ULK4P2	3.26263	0.00903074	4.26125
Z97634.3	3.34319	0.0042597	4.26125
ENPP7P5	1.95528	0.0257674	4.25594
HCP5	6.68106	9.36759e-07	4.25416
HSF2BP	13.1364	5.66126e-13	4.25327
GRAMD3	2.79153	0.00439488	4.24704
NRXN2	4.98436	3.83326e-05	4.24574
BAIAP2	13.0631	6.67992e-13	4.24525
CLMN	14.5396	2.48127e-14	4.24367
ZSCAN5A	4.75004	6.5455e-09	4.24183
RP11-231P20.2	1.58479	0.0042597	4.23988
RP11-63E5.6	1.79843	5.19776e-06	4.23988
SP6	1.96445	0.0250945	4.23988
WNT3	6.15263	0.00547037	4.23628
ADCY10P1	3.89203	0.000410204	4.23124
GOLGA8A	3.77836	0.00052485	4.23124
NINJ2	2.58253	0.00690539	4.22786
RP11-381K20.2	3.47016	1.02671e-07	4.22255
RP11-308D16.4	1.52034	0.000455339	4.21818
RP1-90G24.10	1.52034	9.56016e-09	4.21818
RP11-122M14.1	2.07479	4.71153e-11	4.21818
RP11-1277A3.1	1.59892	0.00228314	4.21818
RP11-557C18.3	2.52111	0.00121446	4.21818
RP11-82L2.1	1.92543	2.39481e-12	4.21818
CD109	15.1095	6.98594e-15	4.20843
MB21D2	13.3725	3.35918e-13	4.20786
P2RX7	2.34993	0.0112892	4.20354
HUNK	11.7331	1.29033e-11	4.20169
LCT	3.37045	0.00127067	4.20059
RP11-20E24.1	1.36129	0.000164106	4.19616
RSPH4A	2.05678	5.4003e-05	4.19616
GRID2IP	2.31916	0.0119054	4.19369
RAPH1	9.80046	9.40439e-10	4.19171
CLIP2	9.98852	6.19928e-10	4.18874
RP11-613M10.9	6.70589	3.5877e-05	4.18759
GABRR2	2.13273	0.0178395	4.17379
GRAP2	4.15394	0.000232599	4.17379
PKP3	1.89042	0.0297786	4.17379
RP11-111F5.3	2.18161	6.08581e-05	4.17379
RP11-157D23.1	2.18161	0.00156271	4.17379
RP11-252C15.1	2.33111	7.14563e-07	4.17379
RP11-327L3.3	2.40678	0.000556378	4.17379
RP11-627G18.4	2.71521	9.31458e-08	4.17379
TTTY10	3.52202	0.0116185	4.17379
PKD1L3	2.93254	0.00328747	4.16927
GPC4	5.23178	2.2691e-05	4.16625
EPSTI1	12.4053	2.88895e-12	4.16581
SPRN	2.79494	0.0250945	4.16474
RP11-111F5.5	3.80461	1.30986e-12	4.1573
ABCG2	12.2686	3.91887e-12	4.1551
SHISA7	2.21241	1.47e-06	4.15107
CTD-2023M8.1	1.95864	0.0255715	4.14852
MET	6.16083	2.96741e-06	4.14577
FAM124A	3.84776	0.000449714	4.14481
RP11-742B18.1	8.69197	3.9904e-10	4.14341
SLC31A2	1.41183	0.0420853	4.14341
TTYH1	1.50064	0.0116185	4.14341
AHRR	6.38239	1.81604e-06	4.14223
EVA1A	4.85497	5.07475e-05	4.13572
NID2	9.94033	6.90792e-10	4.13089
LINC01054	1.70766	2.84709e-08	4.12798
PLIN1	1.71353	0.0427835	4.12798
RHOD	1.82504	0.033937	4.12798
RP1-76B20.11	2.21689	2.04025e-09	4.12798
RP11-160O5.1	1.88166	1.92959e-06	4.12798
RP11-90C4.3	3.07807	1.38397e-10	4.12798
SPIB	3.40649	0.0250945	4.12798
TUBB6	2.53944	0.0116185	4.12798
PCED1B	14.0252	7.81198e-14	4.12308
ZNF169	2.28333	0.00332158	4.11865
NFIX	15.4775	3.07483e-15	4.1163
TMEM150C	3.18698	0.000754053	4.11524
RP11-326I11.4	1.34255	0.00250588	4.11239
RP11-426L16.8	1.3863	3.00258e-10	4.11239
PNPLA7	10.6676	1.37566e-10	4.10869
PEX7	5.48668	1.30651e-05	4.10634
GRAMD1B	7.99778	5.08352e-08	4.09979
OTOF	13.3201	3.77248e-13	4.09829
LOH12CR1	15.9546	1.04532e-15	4.08981
ARHGAP29	11.8259	1.04795e-11	4.08867
KRT35	1.73706	0.0413032	4.08068
LTA	1.88111	0.0304082	4.08068
MATN3	1.88111	0.0304082	4.08068
NONOP2	1.95422	0.0258236	4.08068
OVOL1	2.02804	0.0222517	4.08068
PALM3	2.10255	0.0190754	4.08068
RARRES3	2.25353	0.0137928	4.08068
RP11-135J2.3	2.40702	0.000495603	4.08068
RP11-279N8.1	2.09376	1.31011e-07	4.08068
RP11-501E14.1	2.80093	0.000356955	4.08068
RP11-671J11.4	2.96225	1.08296e-14	4.08068
RP11-84A19.2	3.12555	5.08822e-10	4.08068
ZNF304	3.88244	0.00332158	4.08068
ARMC2	15.9546	1.04532e-15	4.07609
AC107218.3	7.72153	9.38152e-08	4.07425
FRMD6	11.2274	3.9603e-11	4.07264
RP11-262H14.1	7.25052	0.00156271	4.0678
GLDN	2.14705	0.0172854	4.06618
RP11-325F22.2	1.50545	1.51763e-12	4.06456
AC007551.3	2.97082	0.00301964	4.05865
SMTNL1	2.61094	0.0324879	4.05643
SLCO6A1	6.91442	0.0420853	4.0548
RP11-779O18.3	1.76527	0.0444794	4.04826
ZEB1-AS1	1.66365	0.0042597	4.04168
BBC3	1.91141	0.0284237	4.03177
IVL	1.7677	0.0385798	4.03177
QRSL1P1	2.29161	0.0126651	4.03177
RAB30-AS1	2.07418	0.0200834	4.03177
RP11-266L9.4	1.67997	3.89418e-12	4.03177
RP11-303E16.8	2.68493	1.04532e-15	4.03177
RP5-1159O4.1	1.82721	6.5217e-08	4.03177
ZNF57	4.11441	0.00258816	4.03177
ZNF648	4.11441	7.83154e-05	4.03177
INPP5J	1.72398	0.0420853	4.03177
LCN15	1.84043	0.0327876	4.03177
PODN	2.29161	0.0126651	4.03177
RSG1	3.5107	3.26224e-09	4.03177
SLC22A17	3.59577	0.0420853	4.03177
ZNF230	2.96486	0.00332158	4.03177
CFH	11.4488	2.42246e-11	4.02389
ACSL1	1.84266	0.0326223	4.02178
WASF1	9.66496	0.00702211	4.02067
GPRIN3	2.40374	0.010006	4.01356
LHFPL1	2.32335	0.0117938	4.00898
FUT2	1.68444	0.0456438	4.00668
NT5DC4	2.03439	0.0219422	4.00668
RP11-153F1.1	3.09409	4.17262e-06	4.00668
SLC22A13	2.72668	0.0420853	4.00668
TTC39B	12.0366	0.0116185	4.00668
LAMC3	10.7669	1.10321e-10	4
ABCA4	13.5346	2.33741e-13	3.99579
GAS5-AS1	1.65428	0.0488053	3.98114
RP11-231E19.1	2.72983	0.00702211	3.98114
RP11-309M23.1	2.81122	2.06248e-07	3.98114
RP11-388M20.1	2.97554	0.0015184	3.98114
SPATA31E1	3.82482	0.0250945	3.98114
IL1B	1.79966	0.0359073	3.98114
LINC01059	2.02336	0.00702211	3.98114
RP11-310P5.1	2.89313	1.86989e-09	3.98114
RP11-34C15.2	2.89313	0.0397532	3.98114
RP11-457P14.5	3.05845	0.000149212	3.98114
RP11-526H11.1	3.14184	3.54622e-06	3.98114
RP11-849F2.5	3.39477	0.0387905	3.98114
SLC25A41	3.73801	0.0420853	3.98114
CTC-457E21.9	2.80151	4.71153e-11	3.9682
RP11-614F17.2	4.48127	0.00659988	3.96635
ADCK1	13.8023	1.28699e-13	3.96465
SLAMF7	2.1421	7.20062e-14	3.96386
MBP	7.50996	1.49603e-07	3.96284
DSE	12.2209	4.35541e-12	3.95889
COPZ2	1.66192	0.047982	3.95515
CTD-3088G3.8	11.1295	4.91882e-11	3.95515
LIF	2.01495	0.0229122	3.95515
PLA2G4F	2.26177	0.0135446	3.95515
FAM131B	1.7772	0.0377615	3.95515
ICA1L	13.376	3.33417e-13	3.95515
C4orf19	15.6536	2.0591e-15	3.95296
CTD-2281M20.1	1.84538	0.0324879	3.94317
CTC-432M15.3	1.46987	1.04532e-15	3.92868
FCN3	1.7588	0.0393586	3.92868
LILRP1	2.06015	0.0207255	3.92868
LINC00418	2.13725	1.94986e-05	3.92868
OTX2	2.37248	0.0107362	3.92868
RP11-101P17.11	2.69457	0.0194364	3.92868
RP11-127B20.3	2.54258	5.23431e-06	3.92868
RP11-12K11.2	2.77649	8.07091e-05	3.92868
RP11-23E10.3	2.60826	0.000570952	3.92868
RP11-291B21.2	2.94189	0.0116185	3.92868
RP11-326I11.3	3.02535	0.000124918	3.92868
RP11-452K12.4	3.1937	1.18358e-13	3.92868
RP11-47I22.4	3.1937	0.00987078	3.92868
RP11-67A1.2	3.44964	1.99767e-08	3.92868
TPRG1-AS1	4.15001	5.99046e-07	3.92868
LMOD3	2.1593	0.0168194	3.92868
CNNM4	12.6007	1.87323e-12	3.92624
GUSBP2	4.01287	0.000316728	3.92485
DCAF4L1	1.66729	0.0474188	3.91075
WLS	2.52587	0.00547037	3.91075
WNT11	2.52587	0.00547037	3.91075
AC004053.1	12.1996	4.56922e-12	3.90911
F8	15.3525	4.02832e-15	3.90497
CTD-2560E9.3	1.87462	0.0308313	3.90171
GPR61	2.05726	0.0208509	3.90171
LAIR2	2.18189	0.0159886	3.90171
LINC00866	2.24503	0.00702211	3.90171
OSM	2.37292	0.0107262	3.90171
RHBDL2	2.56868	0.00702211	3.90171
RP11-538P18.2	1.56361	0.000171886	3.90171
XKR9	9.34918	0.0111859	3.89898
SMOX	5.34393	0.0324879	3.8983
FHL2	2.06156	0.0206608	3.89261
MMP14	1.99001	0.0242126	3.89261
SPAG1	12.2717	0.0250945	3.89102
ISM1	2.65084	0.00593188	3.88274
ADM	1.71577	0.0425711	3.87423
CTD-2545G14.7	1.64399	0.049947	3.87423
DDN	1.71784	0.0423732	3.87423
DLL1	2.01716	0.0227984	3.87423
LILRP2	2.17682	0.0161642	3.87423
LINC00331	2.17682	2.06248e-07	3.87423
LINC00610	2.25574	2.21201e-09	3.87423
PTK6	2.5954	0.00671327	3.87423
RAX	2.74202	0.00490887	3.87423
RP11-218E20.2	2.99258	0.0324879	3.87423
RP11-460E7.8	3.33345	1.66598e-05	3.87423
RP11-551L14.6	3.4198	5.56667e-07	3.87423
RP11-798M19.6	3.07339	6.40218e-12	3.87423
RP13-467H17.1	3.7693	1.08709e-10	3.87423
UNC93B4	4.39526	0.00903074	3.87423
UOX	4.39526	0.00903074	3.87423
FCGBP	14.3211	4.03402e-14	3.87201
ANKAR	7.98088	5.27738e-08	3.86837
PHEX	8.72323	1.02072e-08	3.86309
ASAH2B	6.78719	7.41268e-07	3.86184
CPEB1	2.51618	0.00789148	3.86137
RPL34-AS1	9.53002	6.4597e-05	3.86096
RP11-138J23.1	1.63623	1.15739e-09	3.86029
RP4-536B24.3	1.77232	1.36744e-09	3.86029
RP11-53I6.2	2.4672	0.000582373	3.85561
FRG1B	8.65042	1.19853e-08	3.85467
TMEM116	2.9959	5.53529e-10	3.85025
FAM166A	2.10173	0.0191096	3.84621
RBPJL	2.69023	0.00547037	3.84621
UCP3	3.60895	0.00903074	3.84621
FN1	5.45695	1.39628e-05	3.84121
ATP7B	3.86592	0.000434711	3.83675
CD70	1.82326	0.0340726	3.83675
BAI1	13.0597	6.72867e-13	3.82685
TBC1D16	4.94355	2.53584e-13	3.82442
PPCDC	9.59969	1.46676e-09	3.82288
IFT81	5.85217	5.86826e-06	3.82085
HLX	2.13868	0.0175996	3.81764
RP11-1070N10.4	2.96019	0.000270212	3.81764
RP11-77P6.2	3.83142	1.05906e-07	3.81764
TSTD3	2.86402	0.0116185	3.81764
AC002331.1	1.75406	0.0397532	3.81764
AC004549.6	1.75406	0.0397532	3.81764
AC093616.4	1.81433	0.0347593	3.81764
CTC-523E23.11	2.12483	4.40463e-08	3.81764
FAM86FP	1.90441	0.0288693	3.81764
HCRTR1	2.10763	0.0188587	3.81764
LGALSL	2.29824	0.0124823	3.81764
LINC00482	2.37898	0.0194364	3.81764
MKNK1-AS1	2.58324	0.00689476	3.81764
NHLH2	2.54226	0.007445	3.81764
PCDHA1	2.70783	0.00529534	3.81764
RP11-161H23.9	2.92604	3.67645e-11	3.81764
SMIM12	13.2743	0.0324879	3.81764
TAS2R5	4.37275	0.0194364	3.81764
TSPAN1	4.55581	0.0150161	3.81764
URGCP-MRPS24	4.55581	0.00903074	3.81764
ZNF300	3.79439	1.90112e-10	3.81764
IQCG	2.71349	0.00523481	3.80938
UPK2	1.40973	0.00903074	3.80606
KLKB1	1.6768	0.0464252	3.80314
ILDR2	2.6022	0.00661375	3.80106
TMEM261	3.85828	1.1751e-14	3.7995
AC097662.2	1.79967	0.0359073	3.79828
HARBI1	2.1803	0.016045	3.79828
CSPG5	2.01418	0.0229505	3.79828
RAB11FIP5	4.60653	8.66653e-05	3.79368
DZANK1	10.0612	5.28384e-10	3.79233
PPP4R1L	15.4775	3.07483e-15	3.79154
POU2F2	11.6697	1.48664e-11	3.78967
RP11-343C2.9	3.17048	0.0185159	3.7885
HCCAT3	1.68733	0.0453571	3.7885
LINC00202-1	2.54365	0.00156271	3.7885
RP11-354P11.2	3.17048	0.00195176	3.7885
RP11-806H10.4	3.38763	4.02785e-06	3.7885
ZNF295-AS1	3.90864	0.00678657	3.7885
TESC	4.40951	4.43323e-10	3.78676
ZNF341	5.11241	3.6954e-07	3.78522
NCS1	3.84463	0.000452925	3.78481
LINC00996	2.36953	3.07483e-15	3.77865
MIAT	2.42768	0.00948173	3.77865
PPIEL	2.4863	0.00844088	3.77865
HCAR1	9.3231	2.70336e-09	3.76657
MEI1	6.70008	8.99901e-07	3.76175
AC005224.2	1.93715	0.0268309	3.75875
ALAS2	1.99187	0.0241101	3.75875
C9orf84	15.6536	2.0591e-15	3.75875
CBR3-AS1	2.17285	0.0163088	3.75875
CCDC42B	2.17285	0.0163088	3.75875
CTD-2078B5.2	1.86473	0.0315264	3.75875
GLB1L	1.80308	0.0356495	3.75875
GYG2P1	2.50401	0.00811112	3.75875
ICOS	2.57184	0.00702211	3.75875
NOTO	2.84823	0.00392504	3.75875
PAXBP1-AS1	2.56581	0.00706724	3.75875
PHLDA3	2.84294	0.00397189	3.75875
PSMA2_1	2.98933	0.00290106	3.75875
RP11-1094H24.4	3.10021	6.98594e-15	3.75875
RP11-223J15.2	3.27409	1.93208e-12	3.75875
RP11-68I3.2	3.8959	2.455e-07	3.75875
RP11-6E9.4	3.8959	2.4346e-10	3.75875
SEMA3B	3.64625	9.96035e-13	3.75875
TMEM150A	4.62805	0.0194364	3.75875
TSPAN6	4.72097	0.0150161	3.75875
TSSK6	4.72097	0.0150161	3.75875
TUBB2B	4.72097	0.0116185	3.75875
CLN3_2	1.71119	0.0430007	3.75875
EID2B	1.94264	0.0265058	3.75875
RP11-2H8.2	2.74694	0.00156271	3.75875
RP11-97E7.1	4.07696	0.00154251	3.75875
RP11-1008C21.1	1.50158	0.00903074	3.75412
CTD-3049M7.1	7.45469	1.68959e-07	3.75301
HOMER2	4.78587	5.92757e-05	3.75206
POLR2F	4.04381	0.000295513	3.75166
ARHGAP20	5.64447	9.24723e-06	3.74923
GPR176	5.64447	9.24723e-06	3.74923
ZNF391	1.65281	0.00127573	3.74668
CTD-2012K14.6	1.76705	0.0386363	3.74364
LINC00649	3.36299	0.000164106	3.74364
RP11-64C12.3	2.26315	0.0143752	3.74364
EHD4	2.73876	0.00494493	3.74263
UBTD1	2.52343	0.00903074	3.74263
TMEM192	5.32822	1.9106e-08	3.73964
EXTL1	2.34965	0.0112953	3.73857
SOAT2	1.71335	0.0324879	3.7345
NDUFA12	10.1977	3.90392e-10	3.7345
RASL10A	3.09406	0.00231465	3.72838
RP11-436D10.3	3.46016	1.81095e-09	3.72838
SPRY3	2.43572	0.0250945	3.72838
VGF	4.06712	0.00702211	3.72838
AC005077.14	2.00395	0.0234727	3.72838
TJP2	8.07038	0.00115881	3.72437
RP11-739N20.2	5.0551	1.04532e-15	3.72352
ADAMTS4	2.08129	0.0197675	3.71811
C1QL1	2.19496	0.0155244	3.71811
CTD-3032H12.2	2.31058	0.0121399	3.71811
RP11-400N13.3	2.97929	5.64777e-09	3.71811
RP11-529H20.6	2.97929	5.65303e-06	3.71811
SLC52A1	3.17065	0.0420853	3.71811
LINC00265	11.5309	0.00156271	3.71582
LINC00461	13.959	0.0250945	3.71398
AC015922.5	1.69509	0.0445723	3.71295
AP4B1-AS1	1.74241	0.0408038	3.71295
PDE5A	4.12612	0.000247395	3.71122
GPM6B	3.5673	0.000829101	3.70838
PKD2L2	4.88707	4.75682e-05	3.70722
RAB11FIP4	15.3525	4.02832e-15	3.70712
ASIC1	3.62504	0.000732954	3.70471
CLTCL1	8.69987	1.07252e-08	3.70257
ATP6V1E2	2.34861	0.0113217	3.70153
DIO2-AS1	3.53563	0.000890172	3.70103
RASGEF1B	9.25571	3.13673e-09	3.69986
RP11-746P2.3	4.05424	2.93253e-06	3.69735
AIFM2	1.80204	0.0357333	3.69735
BOLA3-AS1	1.67043	0.0470952	3.69735
BTBD19	2.38473	0.010445	3.69735
CBLN3	1.74734	0.0403515	3.69735
CHRNA10	1.82504	0.033937	3.69735
CTC-232P5.1	1.94906	9.14995e-07	3.69735
CTD-2037L6.2	1.98273	0.0246145	3.69735
CTD-2538C1.2	1.98273	0.0246145	3.69735
DNAJC28	2.06267	0.0206089	3.69735
DNM1P34	2.66094	0.00579971	3.69735
EGR3	2.06267	0.0206089	3.69735
FAM110D	2.1433	0.0174271	3.69735
FAM71E1	2.7313	0.00502966	3.69735
FBXO10	2.1433	0.0174271	3.69735
FGF20	2.22461	0.0146997	3.69735
GOLGA8UP	2.50831	0.00803409	3.69735
GPD1	2.30656	0.0122493	3.69735
GPR148	2.30656	0.0122493	3.69735
HLA-DRA	2.38913	0.0103419	3.69735
HTRA4	2.8735	0.00371124	3.69735
NCR2	2.20295	0.0152482	3.69735
NEXN-AS1	3.05585	0.0025203	3.69735
P2RY4	2.89667	0.00352377	3.69735
RP1-239B22.5	3.24526	3.52291e-10	3.69735
RP11-255C15.3	3.51139	0.0116185	3.69735
RP11-402G3.3	3.69085	0.000517746	3.69735
RP11-454K7.1	3.78115	4.39398e-05	3.69735
RP11-463I20.3	3.78115	9.49667e-11	3.69735
RP11-486G15.2	3.78115	9.49667e-11	3.69735
SLC35E3	2.69388	0.0420853	3.69735
TMEM30C	4.79673	0.0279728	3.69735
TUBB1	3.39265	0.0116185	3.69735
ZHX1-C8ORF76	4.26656	0.00332158	3.69735
REM2	3.15742	0.00200888	3.69735
AC024084.1	1.73277	0.0416955	3.69286
PDE9A	9.70572	1.15909e-09	3.68524
KLHL3	14.6758	1.83646e-14	3.68158
DLL4	2.52945	0.0076634	3.67629
NGFR	2.83806	0.00401578	3.67629
ZNF416	2.03366	0.00332158	3.67204
APOLD1	10.4502	2.23147e-10	3.67157
ZNF516	13.1714	0.0467247	3.6708
SPATA6L	1.85681	0.0250945	3.66778
AC139099.3	2.34485	0.0114146	3.66564
ARL13A	1.97523	0.0250316	3.66564
SPTY2D1-AS1	4.19832	0.0250945	3.66564
CTD-2004A9.1	2.69225	0.00547037	3.66564
NACAD	2.33823	0.0115853	3.66564
PRSS27	3.4241	0.00113395	3.66564
PRSS36	3.4241	0.00113395	3.66564
RP11-689B22.2	3.96205	0.0360076	3.66564
WDR92	2.77809	0.00547037	3.66564
CLRN3	2.49017	0.00836883	3.65491
KLHL31	2.79887	0.00432301	3.65491
THAP2	3.58291	1.1751e-14	3.65491
IMPG2	6.23705	2.50257e-06	3.65394
AC002454.1	7.6821	1.02276e-07	3.65222
PDC	2.46216	0.00890838	3.64952
ACTA2	2.05345	0.0210269	3.64952
FAM133A	1.69168	0.0449116	3.64628
PDSS1	4.68045	7.42527e-05	3.64628
HVCN1	2.3244	0.0117663	3.64546
LL22NC03-2H8.5	1.71497	0.0426484	3.63758
C3orf20	13.418	3.03333e-13	3.63731
AC007386.4	2.37346	0.0107139	3.63322
C9orf153	1.65729	0.0484752	3.63322
CTC-467M3.1	2.27823	0.00121446	3.63322
CTC-479C5.12	2.02484	0.00011098	3.63322
CTD-2325M2.1	2.63475	0.00614467	3.63322
ESYT3	3.92317	0.000382926	3.63322
FGFBP3	2.35394	0.0111859	3.63322
GATSL2	2.35394	0.0111859	3.63322
HSBP1L1	2.82274	0.00415261	3.63322
KCTD21	2.88628	0.00360704	3.63322
NPBWR1	3.04043	0.00258816	3.63322
ODF3L2	3.04043	0.00258816	3.63322
OSGIN1	1.88142	0.0303901	3.63322
RASD2	3.1447	0.00206701	3.63322
REG1A	3.30609	0.00146865	3.63322
RP11-1055B8.3	3.61632	4.02832e-15	3.63322
RP11-632K20.2	4.12487	1.37765e-05	3.63322
RP11-767C1.1	4.08499	1.21188e-05	3.63322
RP11-96A1.5	4.40405	2.32494e-06	3.63322
THBD	4.97029	6.8412e-14	3.63322
UCMA	4.56674	0.00903074	3.63322
CTA-445C9.14	2.02484	0.0224118	3.63322
CYP4F30P	2.10611	0.0189224	3.63322
DDX39B	2.27823	0.0130546	3.63322
HEMGN	2.38614	0.0104121	3.63322
LRRC46	3.23682	0.00169917	3.63322
NPAS4	3.04043	0.00258816	3.63322
OGFR-AS1	3.38735	0.00122307	3.63322
RASL11B	3.30609	0.00146865	3.63322
RP11-101E7.2	3.39552	4.61554e-08	3.63322
RP11-94I2.1	4.40405	0.0149297	3.63322
RP13-395E19.3	3.47687	0.00736909	3.63322
ABHD5	11.1257	4.96204e-11	3.63096
RHOBTB1	7.04269	4.21676e-07	3.63048
ANKRD42	3.93216	0.000375258	3.62976
RP11-155G15.2	15.9546	0.0150161	3.62591
WARS2	6.82167	0.00702211	3.625
METTL25	12.7254	1.41949e-12	3.62294
TAC3	2.2248	0.0194364	3.62004
CDKL1	3.11419	0.00221335	3.61857
PPARGC1B	15.4775	3.07483e-15	3.61857
METRNL	2.56868	0.00702211	3.61673
KIAA1467	5.4364	1.45038e-05	3.6122
CCDC176	2.65766	0.0058422	3.61119
C2orf82	1.76579	0.0387451	3.60675
NT5DC3	4.63199	8.18687e-05	3.60484
WEE2-AS1	4.69849	0.00547037	3.60005
BCL2L2-PABPN1	2.68553	0.00549134	3.60005
C1QL4	2.7575	0.0047432	3.60005
DSTYK	5.31282	1.89184e-05	3.60005
F2RL3	2.9764	0.00298285	3.60005
HNRNPUL2-BSCL2	3.19959	0.00184678	3.60005
MAPRE3	2.64303	0.00603524	3.60005
PRRT4	2.75731	0.00474356	3.60005
RP11-159H22.2	3.81394	0.000943764	3.60005
RP11-48D4.2	4.13064	1.80655e-06	3.60005
RP11-589B3.6	4.13064	0.00215579	3.60005
RP5-1103B4.3	2.9906	1.27244e-14	3.60005
STT3A-AS1	4.53457	6.97776e-11	3.60005
KDM1B	5.83217	6.13471e-06	3.59859
FGD6	10.6831	1.32903e-10	3.59781
ENPP1	4.60922	8.61403e-05	3.59525
CCNJL	7.83097	7.36661e-08	3.59488
PDIA5	13.3102	3.85738e-13	3.59412
TSPAN11	3.22213	0.0150161	3.5912
AC068282.3	2.55604	0.00722355	3.58883
RAB40A	3.33232	0.00138439	3.58883
CEP89	13.3714	3.36751e-13	3.58816
RP11-363J20.2	2.95199	3.97298e-11	3.58318
RP11-446E24.4	3.01126	1.10022e-06	3.58318
RP11-539G18.2	3.01126	8.1946e-05	3.58318
SNX21	3.13093	5.11513e-08	3.58318
C6orf52	1.8786	0.0305797	3.57978
RP11-154J22.1	2.21402	0.00156271	3.57978
METAP1D	3.77266	0.000531608	3.57637
LRIG1	9.33226	2.64797e-09	3.57319
CDC42EP3	12.8608	1.04942e-12	3.57215
PEMT	4.13009	0.000245253	3.56937
IQCH	9.1766	3.74516e-09	3.56847
IFT122	11.1898	4.30574e-11	3.56825
RP11-23N2.4	3.8264	1.83947e-06	3.56611
ABCG4	2.64166	0.00605049	3.56611
AC003002.4	2.64166	0.00605049	3.56611
AC013480.2	1.66677	0.0474705	3.56611
AC016629.8	2.6466	0.00598749	3.56611
AC133633.1	1.74568	0.0405022	3.56611
ANKRD34A	2.70488	0.00533087	3.56611
AP003068.23	1.82541	0.033923	3.56611
ARSB	8.56392	1.45137e-08	3.56611
BEST2	1.9059	0.0287737	3.56611
CCR5	1.98715	0.0243716	3.56611
CTD-3080P12.3	2.23509	0.0143662	3.56611
EPN3	3.08727	0.00235034	3.56611
FNDC5	3.16239	0.00200512	3.56611
GAPDHS	3.16239	0.00200512	3.56611
GS1-120K12.4	2.57461	0.00702211	3.56611
HOMER3	2.66094	0.00579971	3.56611
LA16c-306E5.3	3.39047	0.00121446	3.56611
MPEG1	3.10033	0.00228277	3.56611
PIFO	3.27939	0.00155746	3.56611
PTH1R	1.71853	0.0423079	3.56611
RP11-1398P2.1	3.64252	0.00156271	3.56611
RP11-273B20.1	3.8264	0.000471846	3.56611
RP11-277B15.3	3.8264	4.67482e-08	3.56611
RP11-365O16.6	4.01169	5.65303e-06	3.56611
RP11-387D10.2	2.96967	3.6722e-05	3.56611
RP11-529F4.1	4.19831	5.54919e-11	3.56611
RP11-711M9.1	3.15266	2.82959e-06	3.56611
RP11-799D4.4	2.37756	0.0184593	3.56611
RP11-958N24.2	4.57525	9.03575e-06	3.56611
TNFAIP2	4.74999	0.0150161	3.56611
ZNF674-AS1	5.43898	0.00258816	3.56611
AC013410.1	1.66677	0.0474705	3.56611
UBE2Q2P2	4.83309	1.32472e-08	3.56611
PSTK	10.1176	4.65812e-10	3.55944
BSN	11.735	1.28499e-11	3.55775
ZBTB38	3.87095	0.0042597	3.55626
MREG	3.49738	0.000962776	3.55576
RP11-1017G21.4	1.76952	0.0042597	3.55461
CTC-448D22.1	2.64171	1.07114e-06	3.54883
NPY6R	2.93392	0.00327752	3.54883
PDX1-AS1	7.34522	2.15369e-07	3.54818
RP11-692D12.1	5.45892	3.61289e-12	3.54593
USP40	5.34917	0.00903074	3.54593
C4orf47	2.85803	0.00383934	3.54302
HCG9	3.18768	0.00189715	3.54302
SLC22A18AS	3.94825	0.00286332	3.54302
PRCP	3.69033	0.000635064	3.53636
SPATA7	6.99666	0.0250945	3.53524
AC006538.4	2.68008	0.00555737	3.53134
BCL6B	2.90046	0.00349424	3.53134
RP11-645C24.4	4.4709	0.00347482	3.53134
USH1G	4.97059	0.00903074	3.53134
GS1-124K5.2	5.83903	6.04208e-06	3.52711
SPATA33	1.46479	0.0250945	3.5263
TCTN1	2.68305	1.66282e-10	3.52429
GEM	2.21682	0.0149588	3.52429
ACTR3B	11.3889	2.76693e-11	3.52095
MANBAL	3.08198	0.00237889	3.52074
NMNAT3	11.7864	1.14471e-11	3.52024
KIAA1161	1.79677	0.0361419	3.51956
RP11-468E2.9	3.83956	1.408e-06	3.51956
DDX4	2.79725	0.00433889	3.51364
FAM157C	2.85646	0.00385248	3.51364
CLDN12	2.73845	0.0049482	3.51364
TUBAL3	3.53318	0.0116185	3.51364
ZC2HC1C	3.5969	0.0042597	3.51364
RP11-166B2.1	2.59227	3.17627e-06	3.51007
DMGDH	9.0286	5.18563e-09	3.50961
KCNMB3	1.84967	0.0324879	3.50769
TMEM67	5.16901	0.00605048	3.50435
L3MBTL1	5.39417	1.59344e-05	3.50148
AC006272.1	1.78645	0.03698	3.49572
AC006946.16	1.78645	0.03698	3.49572
CTC-444N24.8	2.28455	0.00605048	3.49572
GPR20	3.47342	0.0010154	3.49572
NRL	3.18118	0.00192473	3.49572
PLK2	3.43587	0.00110457	3.49572
RP11-946L16.1	4.75175	9.80646e-06	3.49572
TREML1	5.43025	7.5573e-09	3.49572
AC005037.3	1.64417	0.049932	3.49572
AP000322.53	1.94963	0.0260932	3.49572
BCAN	2.03233	0.0220422	3.49572
C19orf59	2.03233	0.0220422	3.49572
C3orf49	2.7585	0.00473342	3.49572
C5orf60	2.03233	0.0220422	3.49572
C9orf116	2.11573	0.0185159	3.49572
CD40LG	3.08814	0.00234588	3.49572
CHRND	3.16429	0.00199689	3.49572
CNGA2	2.19981	0.0153556	3.49572
COX7A1	2.19981	0.0153556	3.49572
CTD-3184A7.4	3.17731	0.00194129	3.49572
DND1P1	2.45588	0.00903074	3.49572
IDI2	2.80538	0.0042597	3.49572
KCNIP2	2.39759	0.0101461	3.49572
KIAA1737	2.89406	0.00354468	3.49572
LAG3	3.63055	0.000725762	3.49572
MOGAT3	3.25352	0.00163698	3.49572
MYLIP	2.50201	0.00814777	3.49572
PCAT7	3.66038	0.000678909	3.49572
PLGLB1	3.43587	0.00110457	3.49572
RAG2	4.03037	0.000304545	3.49572
RP11-126K15.1	3.80523	5.23431e-06	3.49572
RP11-143H17.1	3.80523	0.00547037	3.49572
RP11-391M1.4	4.1802	0.00529534	3.49572
RP11-417J8.1	3.3681	2.95949e-09	3.49572
RP11-457M11.5	3.94485	0.00873184	3.49572
RP11-923I11.6	4.75175	0.0275495	3.49572
S100A5	4.94442	3.78663e-09	3.49572
SH2D7	2.76974	0.000639877	3.49572
TFAP2C	4.94128	0.00526039	3.49572
TRIM72	5.43025	7.9223e-15	3.49572
UNC93B2	5.43025	0.00903074	3.49572
WNT4	1.68648	0.00547037	3.49572
ZACN	5.11104	0.0042597	3.49572
ZNF283	1.68648	0.00332158	3.49572
CTC-550B14.7	1.46013	3.75642e-14	3.48537
AC018737.1	5.25127	2.17216e-05	3.48413
AC012442.5	2.207	0.0151098	3.48122
SPOCK2	2.89688	0.0250945	3.48122
RP11-465B22.3	3.51967	3.49244e-11	3.47757
GLI1	3.08082	0.00238504	3.47757
MEIS2	13.2496	4.40106e-13	3.47574
GSN	7.11312	3.59999e-07	3.47568
COL6A4P1	2.09907	0.0192231	3.47275
KPTN	3.55208	0.00085798	3.47147
C15orf52	3.13848	0.00209601	3.47147
MPL	3.69312	0.000631171	3.47147
MYLK2	2.11732	0.0184593	3.47147
RP11-15A1.2	3.90748	4.13599e-12	3.47147
KCNJ14	2.02485	0.0224118	3.47147
RP4-544H6.2	2.85894	3.7425e-07	3.46657
PDGFB	2.69422	0.00546061	3.46657
RASIP1	2.74876	0.00483507	3.46657
C16orf52	13.4481	2.83481e-13	3.46189
AC079612.1	2.97509	0.00299127	3.45919
ALDH3A1	3.05108	0.00254637	3.45919
CTSF	3.35969	0.00130181	3.45919
NEK8	3.99732	0.000327964	3.45919
TSPY26P	5.25451	0.0150161	3.45919
CLDN19	3.28186	0.00154887	3.45919
DCDC2B	3.35969	0.00130181	3.45919
RP11-134P9.1	4.32531	2.28603e-05	3.45919
SPATA4	4.99742	0.0250945	3.45919
WBSCR27	5.25451	0.00702211	3.45919
HS1BP3	4.08386	0.000270212	3.4561
SNX10	3.98884	0.0324879	3.4561
KIAA1462	5.03439	3.46114e-05	3.45349
RP4-605O3.4	2.98886	2.82771e-08	3.45177
IFT43	12.4039	2.898e-12	3.44805
CR848007.2	3.37422	0.00125989	3.44681
GDF10	3.51397	0.000934774	3.44681
RP11-15E18.1	2.33155	0.00547037	3.44681
RP11-251M1.1	4.08822	0.00702211	3.44681
RP11-533E19.2	4.16163	7.19441e-12	3.44681
CDKL5	6.07219	3.60672e-06	3.44592
IRGM	12.7634	1.30415e-12	3.44559
KLRAP1	1.68535	0.0455525	3.44325
PET112	4.32622	0.0001601	3.44282
ARRDC3	7.58216	1.27332e-07	3.44118
TRIM73	3.89949	1.89032e-05	3.44057
AC004967.7	2.8811	0.00364931	3.44057
RP11-190A12.7	3.63614	4.75682e-05	3.44057
RP4-794H19.2	5.77373	1.73928e-09	3.44057
PIK3AP1	8.89442	6.98387e-09	3.43726
PEAR1	2.34418	0.0114313	3.43432
PCDH12	2.34418	0.0114313	3.43432
MNS1	1.77547	0.0379111	3.43252
RP11-1033H12.1	1.36744	1.09936e-05	3.43118
ZBTB9	1.47534	0.0042597	3.43118
ZNRD1-AS1	14.6758	5.38857e-12	3.42995
SMAD6	3.60583	0.0324879	3.42803
ARHGAP31	11.872	9.45963e-12	3.42551
PHTF1	2.78818	0.00442755	3.42516
RP11-655M14.13	10.4108	5.6697e-10	3.42371
AP000688.1	2.08	0.019824	3.42172
C9orf131	3.324	0.00141046	3.42172
CTB-180A7.3	3.40261	0.00118925	3.42172
DYX1C1	2.59876	0.00666491	3.42172
FAM85B	3.61746	0.000741141	3.42172
HEBP1	2.74505	0.00487544	3.42172
LINC00624	3.2286	0.0150161	3.42172
RP1-85F18.5	4.05138	0.000170715	3.42172
RP11-111F5.4	3.97367	0.0235437	3.42172
RP11-656D10.3	4.64287	2.4179e-09	3.42172
SLC39A5	5.22674	0.0420853	3.42172
ZNF524	5.71936	0.00332158	3.42172
AC092299.7	1.91231	0.0283661	3.42172
AC092573.2	3.19742	0.00185572	3.42172
ACR	1.9958	0.0238971	3.42172
AF124730.4	1.9958	0.0238971	3.42172
ATF7	2.08	0.019824	3.42172
BSN-AS2	3.24584	0.00166528	3.42172
C6orf25	3.33582	0.00137382	3.42172
CATSPER3	2.25044	0.0138881	3.42172
FBXO6	3.61746	0.000741141	3.42172
GUSBP8	2.86579	0.00377468	3.42172
HLA-H	2.95581	0.00312297	3.42172
LHPP	9.55477	1.61923e-09	3.42172
LRRC3	3.32039	0.00142216	3.42172
RP1-80N2.3	3.87928	2.33638e-06	3.42172
RP11-157N3.1	5.47058	0.0420853	3.42172
RP11-73G16.2	4.88368	1.03787e-08	3.42172
SHISA4	5.22674	9.05052e-10	3.42172
SLC23A3	3.92794	0.0420853	3.42172
SPARC	1.48154	0.0250945	3.42172
TMEM189	5.52171	4.58139e-09	3.42172
TRGV4	5.62043	6.93251e-05	3.42172
TRNP1	5.62043	0.000123135	3.42172
ZNF491	5.71936	4.75682e-05	3.42172
MAN1C1	13.466	2.72376e-13	3.41999
IFT88	14.5929	2.2101e-14	3.41841
CCDC59	9.18304	3.69074e-09	3.41737
MAP3K7CL	3.941	0.000367851	3.41257
RDX	6.15074	3.03394e-06	3.41156
PHYH	2.98795	0.00290708	3.40645
MKLN1-AS1	12.9346	8.90893e-13	3.40435
RGS3	14.2386	4.85845e-14	3.39892
LINC00926	3.94116	2.0591e-15	3.39618
SHPK_1	4.61432	5.17065e-07	3.39618
SLC16A13	4.61432	0.0420853	3.39618
CCBL1	2.25405	0.0137778	3.39618
TRAM2-AS1	4.76754	0.0150161	3.39618
MST1R	3.00695	0.00278936	3.39102
HSH2D	1.93829	0.0267641	3.3888
IL17D	1.93829	0.0267641	3.3888
DIRC2	5.46293	1.37765e-05	3.38727
DDX11-AS1	4.94323	4.20336e-05	3.38602
EXPH5	3.61409	0.000746467	3.3848
SWAP70	3.39509	0.000330134	3.3848
TSNAX-DISC1	1.69785	0.0150161	3.38324
AC026202.3	3.13522	0.00211137	3.38324
AC073834.3	3.20992	0.00180438	3.38324
C1orf213	3.44679	0.00107782	3.38324
CDKN1A	3.32609	0.00140378	3.38324
CTC-325H20.4	3.52661	8.29087e-12	3.38324
CTD-2215E18.1	3.39047	0.00121446	3.38324
CTD-3018O17.3	3.60686	0.000758605	3.38324
DMPK	2.34664	0.0113721	3.38324
FAM217A	3.45523	0.00105783	3.38324
GDPD2	3.85002	0.000447504	3.38324
GEN1	3.85002	0.000447504	3.38324
GRIN3B	3.85002	0.000447504	3.38324
LHX9	2.49682	0.00824463	3.38324
MLN	4.1796	0.000219556	3.38324
RP11-23J9.3	4.68452	6.59647e-12	3.38324
VSTM2A	5.55072	0.00702211	3.38324
NAALAD2	2.32271	0.0118103	3.37969
RP11-1407O15.2	9.12353	0.0194364	3.37501
ARHGEF11	4.87928	4.8048e-05	3.37486
GINS3	3.00367	0.00281027	3.37346
NDUFAF5	2.56871	0.00702211	3.37133
BMX	2.35984	0.0110423	3.37019
CLEC18B	3.61351	0.000747438	3.37019
FAM177B	3.83096	0.00046705	3.37019
LANCL2	1.90029	0.0291302	3.37019
RALB	1.86659	0.0313956	3.37019
RP11-252A24.5	4.42679	4.39298e-13	3.37019
ZNF488	4.96559	0.0222517	3.37019
CKMT2-AS1	5.97683	4.44904e-06	3.3668
ZNF470	2.31888	0.00332158	3.36643
FGR	3.61319	0.000747936	3.36361
CAPN6	3.41653	0.00115336	3.36361
SLC35F2	3.14546	0.0420853	3.36282
CDON	4.17867	0.000220015	3.36141
SLC35G1	4.80331	0.0420853	3.3602
AC007966.1	2.75993	0.00471844	3.35965
RP11-50E11.3	3.34082	1.11581e-07	3.35965
RP11-707P17.1	3.40088	7.53953e-11	3.35965
KCNIP3	8.93689	6.36581e-09	3.3584
DAPL1	2.51885	0.00784521	3.35759
C2orf47	5.38411	1.62957e-05	3.35701
EPHX4	2.525	0.00773738	3.35701
ZNF33B_1	3.05431	0.00332158	3.35701
RP1-43E13.2	2.2374	6.49389e-07	3.35512
TMEM255A	1.80001	1.33918e-05	3.3537
ZNF540	1.88121	1.20128e-13	3.3537
TLR5	1.37635	3.94928e-13	3.35259
ARMC9	14.247	4.76919e-14	3.34851
AC003005.4	3.25299	0.00163893	3.34371
AC005003.1	1.95957	0.0255192	3.34371
AC005523.3	1.95957	0.0255192	3.34371
ACRBP	3.50396	0.000949173	3.34371
ACY3	3.50396	0.000949173	3.34371
AP000302.58	2.21682	0.0149588	3.34371
CLIC3	2.47983	0.00856198	3.34371
CTB-52I2.4	3.57465	0.000815401	3.34371
CTB-58E17.1	2.56867	0.00702211	3.34371
CTD-2555O16.1	2.65806	0.00583726	3.34371
FAM83H	3.89948	0.000403502	3.34371
HLA-G	3.11246	0.00222163	3.34371
LGALS9C	3.29739	0.00149745	3.34371
LRRN4CL	3.48393	0.000991953	3.34371
MMP21	3.48393	0.000991953	3.34371
MORF4L2-AS1	4.3162	0.000163683	3.34371
NOXRED1	1.7278	0.0420853	3.34371
ORM2	3.67197	0.000661339	3.34371
PROZ	3.97811	0.000342114	3.34371
RP11-268J15.5	4.34061	0.00258816	3.34371
RP11-359B12.2	4.43732	1.8718e-09	3.34371
RP11-38P22.2	4.53429	2.33846e-05	3.34371
RP11-465B22.5	4.63153	0.0161642	3.34371
RP11-504A18.1	4.63153	5.7591e-06	3.34371
SLFN13	3.54464	0.0324879	3.34371
XCL1	5.70359	0.00547037	3.34371
ZNF763_2	6.01623	0.00258816	3.34371
AP000487.5	3.37779	0.00124967	3.34371
CTD-2154B17.4	3.57465	0.000815401	3.34371
HIST4H4	3.11246	0.00222163	3.34371
KCNJ11	3.20472	0.00182566	3.34371
OR10B1P	3.67197	0.000661339	3.34371
RIBC1	4.65581	7.76907e-05	3.34371
RP11-159F24.5	4.14803	0.0111585	3.34371
RP11-212D19.4	1.34728	0.0324879	3.34371
RP11-269G24.3	4.34061	1.68998e-08	3.34371
RP11-511I2.2	1.34728	7.9223e-15	3.34371
RP11-514P8.6	4.18448	5.76589e-14	3.34371
RP11-516C1.1	5.08741	1.07895e-09	3.34371
RP11-573D15.2	5.08741	3.49053e-14	3.34371
SLC39A3	5.41791	0.0420853	3.34371
STK4-AS1	5.61661	0.0250945	3.34371
ZNF700	6.01623	0.00258816	3.34371
HUS1	6.22188	2.58958e-06	3.33885
DCBLD2	5.37193	1.67433e-05	3.33853
PAPSS2	2.55925	0.00717214	3.33702
[truncated: 7,174 more rows]

## Sheet:  A_HI
Gene expressed only in HSV-2and HIV-1 co-infected A3R5.7 cells
Feature ID	-LOG10(P Value)	FDR	A-HI TPM	A-I TPM
CDC27P1	1.3	0	116.424	0
RP11-413E6.7	1.3	0	85.4237	0
RP11-805F19.1	1.3	0	31.0174	0
AC007064.24	14.135	6.11925e-14	30.3395	0
Y_RNA_434	2.96485	0.00547037	30.3395	0
Y_RNA_44	3.42829	0.00547037	20.6088	0
HIGD1AP3	1.84449	0.0324879	18.1476	0
IGHV3-57	1.84449	0.0324879	18.0179	0
AC113134.1	1.84449	0.0324879	17.3369	0
RN7SL523P	1.84449	0.0324879	16.8167	0
DUX4L9	6.35421	1.92959e-06	16.6965	0
snoU13_248	1.56876	0.0324879	16.3269	0
AC009310.1	2.44959	0.00903074	15.8473	0
OR2N1P	4.54166	9.94041e-05	15.704	0
RP11-327I22.6	9.48942	0.000162674	15.458	0
Y_RNA_116	3.34872	0.00547037	15.1502	0
TRAJ49	2.98787	0.000102527	15.015	0
RP11-1109M24.11	2.80538	3.17627e-06	14.7257	0
AC092066.6	1.72087	0.0420853	14.5887	0
RP11-1058G23.1	1.84449	0.000345932	14.4557	0
RP11-347D21.2	2.47232	1.97718e-06	14.4474	0
AC073069.2	2.20972	0.0150161	14.3	0
CTC-542B22.1	4.42737	1.40337e-05	14.014	0
DUX4L19	5.22453	2.28603e-05	13.6047	0
RP11-445P17.5	1.46987	0.00024496	13.5307	0
CTD-2522B17.4	3.27409	0.00156271	13.4355	0
CTD-2195M15.3	2.08879	0.0194364	13.2864	0
SNORA3_6	1.45649	9.14995e-07	13.1381	0
RP11-548K12.4	1.34812	0.000217193	12.9948	0
TRBV26OR9-2	1.46987	5.5959e-07	12.9139	0
AC018696.2	3.04043	0.00258816	12.7224	0
RP11-321E2.2	2.23509	5.93356e-05	12.7185	0
RP11-744K17.9	1.3	4.04888e-11	12.6998	0
UBE2V1P10	2.03584	0.0116185	12.5032	0
UBBP3	2.22875	0.0116185	12.2113	0
CTD-2522B17.5	3.96855	0.000345932	11.9324	0
RP11-235D19.3	1.46987	0.000345932	11.8986	0
RP11-19O2.4	2.44959	2.24873e-07	11.4905	0
RP11-293G6__B.4	1.34199	0	11.4012	0
RP11-114M5.3	1.96708	2.64496e-10	11.3627	0
AC006987.6	2.08879	0.0194364	11.1686	0
IGKV1OR10-1	1.84449	0.0324879	11.1369	0
HMGB1P13	2.44959	0.00903074	11.1326	0
COX11P1	3.04043	0.00258816	11.0769	0
AC055811.5	3.15742	0.00200888	11.0258	0
RP11-618I10.3	1.56876	0	10.9725	0
RP4-739H11.4	3.17064	0.0269632	10.9653	0
IGKV1D-12	2.44959	0.00903074	10.895	0
AC068279.3	3.15742	0.00200888	10.8892	0
CTD-2589O24.1	1.72087	0.0420853	10.8305	0
AC006987.4	5.11103	2.91848e-05	10.7731	0
RP11-613M5.3	1.56876	0	10.6082	0
RP11-124O11.1	7.812	4.67482e-08	10.4277	0
OXT	3.04043	0.00258816	10.2998	0
RP11-435B5.7	15.9546	0.0103168	10.22	0
SNORA3_5	1.45649	0.0324879	10.09	0
IGHV3OR16-7	1.72087	0.0420853	9.98835	0
VN1R91P	3.12583	0.00702211	9.95074	0
RP11-281O15.5	2.80538	7.714e-11	9.92724	0
UQCRBP2	2.33304	0.00903074	9.90886	0
RP11-260A9.6	1.3	1.45929e-05	9.89175	0
DDX11L8	3.738	0.000570952	9.87561	0
OR11M1P	2.92309	0.00332158	9.86457	0
RP11-191A15.2	1.46987	1.50635e-12	9.77718	0
HNRNPCP7	2.92309	0.00332158	9.75557	0
TOMM22P3	1.53687	9.82766e-10	9.74884	0
CLUHP5	9.48406	1.89088e-09	9.64206	0
SNORA51_10	1.45649	0.0324879	9.55497	0
OR6Y1	3.04043	0.00258816	9.45727	0
SNRPGP2	1.57675	2.75139e-08	9.3013	0
HIST1H1T	2.32997	0.0116185	9.27821	0
XXyac-YX60D10.1	10.6818	0.00547037	9.27682	0
RP11-32B5.1	4.09665	0	9.2102	0
ID1	3.6224	0.000732954	9.20625	0
RP11-155I9.1	2.44959	2.851e-06	9.11622	0
RP11-571M6.8	4.01712	2.47082e-05	9.04838	0
RP11-400G3.3	1.82504	0.00413261	9.04699	0
MIR519A2	6.12896	3.17627e-06	9.013	0
ARL6IP1P3	1.84449	0.0324879	9.00897	0
SNORA43_4	1.45649	0.0324879	9.00897	0
Z84721.4	2.18009	0.0042597	8.97235	0
U91328.22	1.53616	0.0116185	8.94508	0
ADAM6	6.80385	7.14563e-07	8.93804	0
RP11-167N4.5	2.68725	3.09569e-09	8.89527	0
OR13C6P	2.80538	0.0042597	8.85092	0
Y_RNA_330	4.13064	0.00547037	8.85092	0
Y_RNA_463	4.3576	0.00547037	8.85092	0
OR10A7	2.80538	0.0042597	8.84161	0
C1orf134	2.08879	0.0194364	8.77178	0
NOTCH2P1	1.96708	0.0250945	8.75872	0
KB-67B5.17	15.1095	6.98594e-15	8.64107	0
KRT18P20	3.50656	0.000943764	8.54643	0
TRBV12-2	1.46987	0	8.54124	0
PRDX2P2	3.27409	0.00156271	8.47191	0
RP11-403B2.6	1.3	1.60205e-10	8.47137	0
TRBJ2-1	3.29073	1.97636e-08	8.40837	0
snoU13_106	2.05989	0.0324879	8.32512	0
LINC00515	1.72087	0.00200888	8.3027	0
RP11-731F5.2	9.09126	0.00729353	8.2941	0
snoU13_20	2.05989	0.0324879	8.2435	0
RP1-154J13.2	1.84449	0.00121446	8.18998	0
AC024560.2	12.1452	5.15109e-12	8.17683	0
RP11-303G3.6	1.87522	0.00702211	8.11619	0
snoU13_331	2.17681	0.0324879	8.08498	0
snoU13_58	2.29344	0.0324879	8.08498	0
AP003733.1	3.39046	0.00121446	8.06636	0
RP11-238F2.1	1.84449	0	8.04629	0
RP11-90H3.1	2.54258	0.0145669	8.03498	0
LL0XNC01-116E7.1	2.80538	0.0042597	8.02326	0
snoU13_138	2.05989	0.0324879	8.00798	0
CTD-2331H12.5	2.80538	0.0042597	7.93243	0
TRBJ2-6	3.29073	0.0150161	7.93243	0
AC092638.1	3.27409	0.00156271	7.91376	0
AC005037.1	3.15742	0.00200888	7.91295	0
MARK2P12	1.72087	0.0420853	7.90531	0
HSD17B7P1	2.68725	0.00547037	7.85443	0
HSPA8P13	4.19831	0.000210471	7.84912	0
MRPS18BP2	2.08879	0.0194364	7.75476	0
AP003900.6	1.3	0	7.74695	0
LINC00362	2.08879	5.619e-13	7.71411	0
OR10AD1	2.80538	0.0042597	7.71411	0
OR14A16	2.44959	0.00903074	7.68507	0
UQCRHP1	2.7703	0.00903074	7.67187	0
CTD-3051D23.4	2.68725	0.00547037	7.64398	0
RP11-129K12.4	1.34199	0.0194364	7.60939	0
OR6S1	2.56867	0.00702211	7.59793	0
RP11-178G16.4	1.72087	1.17234e-06	7.59377	0
Y_RNA_743	4.69727	0.00547037	7.57511	0
AL050303.1	4.31292	0.000164106	7.54422	0
KRTAP5-7	2.32997	0.0116185	7.49076	0
RP11-826N14.1	2.96485	0	7.48286	0
RP11-1046B16.1	1.34199	0.0420853	7.44104	0
Y_RNA_275	4.13064	0.00547037	7.44104	0
Y_RNA_335	4.13064	0.00547037	7.44104	0
CTA-250D10.23	2.68725	0.00547037	7.40998	0
OR51V1	2.44959	0.00903074	7.39867	0
RP1-95L4.4	2.80538	0.000274262	7.38873	0
RP11-17M15.2	1.3	1.04532e-15	7.38419	0
ATG3P1	2.32997	0.0116185	7.38386	0
RAET1M	2.08879	0.0194364	7.37577	0
WI2-2373I1.1	3.50342	0.00547037	7.37577	0
RP11-440D17.2	1.35057	4.39398e-05	7.36583	0
CTD-2311B13.1	1.3	0	7.34461	0
AC018712.2	1.84449	0.0324879	7.34356	0
RP11-321F8.4	1.50886	2.31995e-13	7.32224	0
EIF4BP4	4.08352	0.000270212	7.3219	0
PI3	3.85338	0.000444155	7.30506	0
EIF4A1P5	2.68725	0.00547037	7.29494	0
RP11-2C24.5	2.23509	0.0250945	7.25555	0
AC012065.4	3.96855	0.000345932	7.24444	0
TRBV11-1	1.63543	0	7.23301	0
MAS1LP1	2.56867	0.00702211	7.22783	0
UBE2FP3	1.85679	0.0116185	7.22093	0
CTC-360J11.5	1.34199	5.619e-13	7.21749	0
NMD3P2	1.96708	0.0250945	7.18192	0
ADIPOR1P2	2.08879	0.0194364	7.17788	0
RP11-182J23.1	1.84449	0.000943764	7.15606	0
CTD-2311B13.2	2.32997	0.0116185	7.14846	0
RP11-205M3.1	1.84449	0.0255715	7.09567	0
CTB-114C7.3	5.22453	2.28603e-05	7.03271	0
TRGV6	2.3336	4.02832e-15	7.03041	0
AC005722.4	2.32997	0.0116185	6.9779	0
HNRNPKP4	3.15742	0.00200888	6.97665	0
C12orf71	3.27409	0.00156271	6.92522	0
RP1-130G2.1	1.34199	0.0194364	6.92047	0
HCG14	1.96708	0.0250945	6.89211	0
RP11-21I4.2	2.44959	0.00462181	6.88547	0
RP11-154P18.2	2.44959	0	6.86563	0
RP11-16N11.2	3.738	0.0150161	6.86398	0
GAPDHP41	2.32997	0.0116185	6.85698	0
OR10X1	2.32997	0.0116185	6.85698	0
OR10G8	2.44959	0.00903074	6.83935	0
RP1-288M22.1	1.72087	1.18358e-13	6.74141	0
AC010894.3	2.32997	0.0116185	6.74018	0
RP11-602M11.3	1.34812	0	6.72354	0
RP11-347D21.1	2.47232	2.20047e-09	6.68924	0
CTD-2587H24.1	2.56867	0.00702211	6.67331	0
CLUHP4	9.81752	9.05052e-10	6.67201	0
EEF1A1P27	2.56867	0.00702211	6.66743	0
RP11-560A7.1	1.56876	0.0107934	6.65109	0
LYPLA2P1	1.72087	0.0420853	6.64455	0
RP11-218M11.3	1.72087	2.0591e-15	6.63502	0
RP11-265N6.3	1.34199	3.15062e-07	6.63383	0
BAK1P1	4.31292	0.000164106	6.62551	0
MTND1P35	1.34199	6.48214e-09	6.62077	0
VTRNA2-1	3.78931	0.00702211	6.62077	0
FECHP1	2.68725	0.00547037	6.57986	0
RP11-142L1.1	4.19831	0	6.55943	0
OR5AR1	2.32997	0.0116185	6.55624	0
OR4C13	2.32997	0.0116185	6.53712	0
OR10U1P	2.08879	0.0194364	6.50372	0
KRTAP2-1	1.84449	0.0324879	6.50132	0
TDGF1P4	1.34199	3.3504e-10	6.46798	0
OR51A9P	2.08879	0.0194364	6.46088	0
RP11-496I2.5	1.45649	4.97291e-05	6.43703	0
RP11-533E19.7	1.34199	0.0107934	6.37642	0
GAPDHP50	2.20972	0.0150161	6.35074	0
RP11-266I3.5	1.34199	0	6.33399	0
OR5AK2	2.20972	0.0150161	6.33161	0
KRTAP9-1	4.31292	0.000164106	6.32065	0
RP11-1K3.1	2.44959	0.0324879	6.30814	0
DUX4L18	2.68725	0.00547037	6.30462	0
AL590708.2	1.96708	0.0250945	6.28212	0
RP11-227G15.9	3.738	0	6.27825	0
SNORA71_2	1.82504	0	6.27491	0
OR6C71P	2.08879	0.0194364	6.26822	0
TRGVB	1.91816	0	6.24826	0
U3_4	3.05108	0.0116185	6.21308	0
RP1-199J3.5	1.72087	0	6.20752	0
AC073150.6	2.32997	0.0116185	6.20544	0
TP53TG3C	1.3	0	6.20508	0
YAP1P2	2.96455	0.00547037	6.2029	0
AC005795.1	1.72087	0.0420853	6.1909	0
AL645728.1	2.20972	0.0150161	6.1887	0
RFWD2P1	4.19831	0.000210471	6.18263	0
TMEM256P1	2.00774	2.31407e-09	6.18263	0
RP11-402P6.11	1.35057	0.000714761	6.17564	0
FOXI2	7.25247	2.64549e-07	6.17011	0
LINC00622	3.15742	3.07483e-15	6.159	0
CLDN25	1.72087	0.0420853	6.13343	0
OR10J2P	2.08879	0.0194364	6.12473	0
AL365331.2	1.84449	0.0324879	6.09303	0
RP11-419L9.1	1.46987	0	6.08672	0
CTC-250I14.1	1.84449	0	6.07834	0
OR5R1	2.08879	0.0194364	6.03678	0
LINC00400	1.84449	0.000732954	6.03472	0
LINC01043	14.135	4.34441e-07	6.03351	0
TRAV20	1.63543	1.23739e-07	6.00598	0
RP11-136I14.2	1.46987	1.09774e-09	5.98698	0
SNORA26_2	1.70707	0.0324879	5.96339	0
OR9G1	1.96708	0.0250945	5.95364	0
VTI1BP3	2.15357	0.00702211	5.94932	0
OR4A1P	1.96708	0.0250945	5.9407	0
CTD-2233C11.3	2.20972	0.0150161	5.92696	0
RP11-509A17.3	1.3	4.17399e-08	5.914	0
XXbac-BPG157A10.21	1.90857	0.00547037	5.91382	0
KRT18P43	2.56867	0.00702211	5.90752	0
RP11-3L23.2	4.58414	2.79448e-07	5.89103	0
RP11-157B13.8	3.15742	0.0150161	5.88535	0
OR4S1	1.96708	0.0250945	5.87682	0
OR8U1	1.96708	0.0250945	5.87682	0
OR5AP2	2.08879	0.0194364	5.85076	0
OR5M2P	1.96708	0.0250945	5.83915	0
ZBTB8OSP2	3.49728	0.0042597	5.83915	0
RP11-462G22.1	2.87269	0.00277096	5.80812	0
OR5C1	2.20972	0.0150161	5.79621	0
RP11-296C13.1	1.50886	0	5.79222	0
U3_71	3.05108	0.0116185	5.78558	0
IL6STP1	2.08879	0.0194364	5.77045	0
TOMM22P5	1.9059	1.85485e-09	5.74604	0
SNRPGP6	2.02804	0.0324879	5.73298	0
DOCK9-AS2	1.72087	0.0420853	5.73061	0
RP11-158C21.2	2.56867	0.00200888	5.72864	0
CTC-338M12.9	4.08352	0	5.72124	0
TRAV31	1.63543	0	5.68133	0
TRGV8	1.73466	8.28758e-05	5.67175	0
LINC01038	2.44959	0.000125363	5.63653	0
OR10S1	2.20972	0.0150161	5.62559	0
AJ239322.3	11.7025	1.38114e-11	5.61794	0
LA16c-3G11.7	2.20972	0.0150161	5.61557	0
KRT18P36	2.44959	0.00903074	5.60119	0
RP11-435B5.2	1.46987	0.033937	5.60025	0
MORF4L1P4	1.96708	0.0250945	5.59984	0
CTD-2192J16.26	7.58834	1.25552e-07	5.59092	0
LST1	4.7698	6.08581e-05	5.58345	0
LINC01015	6.91609	3.07483e-15	5.57316	0
RP1-81D8.3	4.08352	3.11728e-08	5.55777	0
SRSF9P1	1.31083	0.0250945	5.5527	0
ASH2LP1	1.96708	0.0250945	5.54867	0
RP11-690I21.2	2.87977	0	5.53403	0
AC006041.1	2.08879	0.0194364	5.53183	0
RP11-111K18.2	2.56867	7.27337e-08	5.53183	0
MED15P7	14.3525	3.75642e-14	5.51309	0
CD300C	8.14714	3.65373e-08	5.50986	0
RASL11A	5.5644	1.09936e-05	5.49894	0
VDAC1P9	1.72087	0.00702211	5.49894	0
LINC00388	2.56867	0.0150161	5.49168	0
LENG9	3.39046	0.00121446	5.49136	0
AC005076.5	1.96708	0.0250945	5.4764	0
RP11-211N8.6	2.08879	9.69106e-10	5.47522	0
AL050302.1	5.67749	8.58713e-06	5.4742	0
AC007041.2	2.20972	0.0150161	5.45998	0
UBL5P3	3.16429	0.0116185	5.45998	0
RP11-763B22.9	1.3	0.0011939	5.45606	0
LA16c-4G1.3	2.08879	0.0194364	5.44987	0
TRGV11	2.11731	1.90979e-08	5.44819	0
IGHG1	10.4836	2.0692e-10	5.43564	0
HSPA8P6	2.80538	0.0042597	5.41777	0
HULC	3.04043	0.00258816	5.4089	0
C9orf106	6.35421	1.92959e-06	5.40384	0
OR55B1P	1.96708	0.0250945	5.38998	0
RP11-309L24.6	2.23509	0	5.38998	0
OR14C36	1.84449	0.0324879	5.37276	0
RP11-134E15.1	2.80538	0	5.35565	0
RP11-265D19.6	2.44959	0.0194364	5.34964	0
RP11-58K22.1	2.23465	2.87552e-06	5.34612	0
CTA-221G9.7	1.84449	0.0324879	5.34431	0
AC011999.1	1.96708	0.0250945	5.33735	0
RP11-80F22.10	1.8155	0.00929124	5.33677	0
RP11-108N13.1	1.72087	0.0194364	5.33403	0
RP11-416I2.1	4.3576	0	5.32867	0
PLEKHA3P1	1.84449	0.0324879	5.32738	0
OR4E1	1.84449	0.0324879	5.32176	0
RP11-1275H24.2	1.34199	1.4787e-09	5.32176	0
OR8K4P	1.72087	0.0420853	5.30345	0
BMS1P19	1.72087	0.0420853	5.28526	0
AC063976.1	3.50656	0.000943764	5.28317	0
OR10Q1	1.96708	0.0250945	5.27044	0
OR7E102P	1.96708	0.0250945	5.27044	0
OR14J1	2.08879	0.0194364	5.26935	0
OR8H1	1.96708	0.0250945	5.26536	0
RP11-834C11.11	1.8155	0	5.26254	0
RP11-452D21.2	1.35057	0	5.26029	0
ABCD1P3	5.11103	2.91848e-05	5.25523	0
RP11-388M20.9	1.58869	5.49094e-07	5.25086	0
MESTP4	2.20972	0.0150161	5.23777	0
TRAV8-7	2.01144	0	5.23343	0
IPPKP1	2.44959	0.00903074	5.22069	0
RP11-351I24.1	1.63186	9.43891e-11	5.21512	0
RP11-173M1.5	1.46987	0	5.20463	0
OR4P1P	2.08879	0.0194364	5.18122	0
CCT8L2	3.39046	0.00121446	5.16739	0
AP000343.2	3.15742	0.00200888	5.1489	0
ZNF965P	3.1741	0	5.14588	0
AC104654.2	3.50656	0.000943764	5.14395	0
RP11-991C1.1	2.23911	0	5.13845	0
OR5BA1P	1.84449	0.0324879	5.1375	0
MTND1P27	1.72087	8.32872e-12	5.12706	0
RP11-229P13.25	1.59607	0.0420853	5.12706	0
SNAP23P	1.34199	0.0324879	5.12706	0
AC135178.1	3.04043	0.00258816	5.11571	0
RP11-108F13.2	1.72087	0.000444155	5.10442	0
MED15P5	1.84449	0.0324879	5.08571	0
TSRM	2.68008	0.0150161	5.08059	0
WBP1LP5	2.98932	0.00702211	5.07752	0
KRTAP4-12	1.96708	0.0250945	5.07469	0
SNORA68_2	1.99579	0	5.06529	0
RHOV	3.39046	0.00121446	5.06285	0
GNAI2P2	1.72087	0.0420853	5.0487	0
OR7G1	2.08879	0.0194364	5.04791	0
AC073257.2	2.44959	0.00903074	5.04028	0
TRGV1	1.91816	3.18779e-05	5.03927	0
ASPRV1	3.50656	0.000943764	5.03264	0
GAPDHP64	1.84449	0.0324879	5.02993	0
OR13J1	1.96708	0.0250945	5.02801	0
HMGN2P15	1.72087	0.0420853	5.02675	0
LELP1	2.80538	0.0042597	5.01095	0
PKMP1	3.04043	0.00258816	5.01041	0
RP11-71G12.1	1.69601	0	5.00002	0
RP13-379L11.2	1.93491	0.0142412	4.97537	0
AC005255.6	1.72087	0.0420853	4.97269	0
RP11-109J4.1	9.81752	0	4.9721	0
ZDHHC20P1	3.97814	0.0042597	4.96949	0
DEFB127	2.80538	0.0042597	4.96362	0
EEF1A1P17	2.20972	0.0150161	4.9461	0
RP11-113D6.9	1.34199	1.33549e-06	4.93884	0
CTD-2072I24.1	1.96708	0.0250945	4.93717	0
OR8G7P	1.96708	0.0250945	4.93271	0
KB-1639H6.7	3.04043	0.00258816	4.93028	0
OR2W6P	1.72087	0.0420853	4.92503	0
RP11-279O17.1	2.20972	1.36553e-14	4.92294	0
CTB-114C7.4	6.01622	4.07075e-06	4.92024	0
OR5AU1	2.08879	0.0194364	4.91718	0
TRBV19	1.63543	0	4.91718	0
OR2W1	1.84449	0.0324879	4.90761	0
ACTR3BP5	2.92309	0.00332158	4.89944	0
MED15P4	2.92309	0.00332158	4.89944	0
OR4A8P	1.72087	0.0420853	4.89376	0
OR4D9	1.72087	0.0420853	4.89376	0
OR9A1P	1.72087	0.0420853	4.89376	0
RP1-14D6.7	1.72087	0.0116185	4.88859	0
TRBV27	2.01144	8.14223e-08	4.88859	0
RP11-353N4.5	1.3	2.20047e-09	4.88574	0
OR2V1	1.72087	0.0420853	4.87828	0
AP001065.7	3.96855	0.000345932	4.87348	0
RP11-554D14.5	2.23465	0.00156271	4.87273	0
OR2B2	2.08879	0.0194364	4.85632	0
TRBV6-7	2.22479	0	4.85472	0
AP000705.8	2.32997	0.0116185	4.85332	0
KRT18P9	2.20972	0.0150161	4.85099	0
RP11-16L9.2	3.27409	3.71886e-07	4.85099	0
CTD-2626G11.2	11.5918	1.76351e-11	4.84633	0
RP11-885N19.6	3.07098	6.68418e-09	4.8324	0
RP11-213H15.1	1.84449	4.18683e-06	4.82316	0
RP1-127L4.7	3.15742	0.000732954	4.82035	0
OR6W1P	2.20972	0.0150161	4.81763	0
AC006987.7	1.96708	0.0250945	4.81113	0
GFRA4	6.01622	4.07075e-06	4.81005	0
FARSBP1	3.04043	0.00258816	4.80728	0
FTOP1	2.44959	0.00903074	4.80317	0
FAM138D	3.50656	0.000943764	4.79846	0
FAM127C	3.15742	0.00200888	4.79407	0
RP13-580B18.1	7.02567	1.10045e-06	4.78738	0
BMS1P10	9.92861	7.07994e-10	4.78212	0
CD1A	6.01622	4.07075e-06	4.78095	0
SOD1P1	1.57675	0	4.77749	0
RP11-542K23.10	2.14209	0.00121446	4.77502	0
AC024028.1	4.6558	7.76907e-05	4.77447	0
MRRFP1	2.68725	0.00547037	4.76893	0
AC090952.5	2.08879	0.0194364	4.75049	0
RP11-1042B17.5	2.92309	6.36802e-12	4.74666	0
OR4C2P	1.84449	0.0324879	4.74156	0
TRAV11	2.01144	8.83878e-12	4.74156	0
RP11-263K4.4	1.72087	3.17627e-06	4.72864	0
RP11-184E9.2	2.44959	0.000210471	4.72381	0
RP1-164L12.1	1.46987	0	4.71792	0
HPYR1	1.72087	0.0420853	4.70937	0
CCDC11P1	1.96708	0.0250945	4.70348	0
Z95114.4	4.23978	0.0042597	4.69742	0
GJE1	3.15742	0.00200888	4.68944	0
RP1-102K2.6	2.20972	0.0150161	4.68868	0
CNTF	4.42737	0.000127745	4.68203	0
RP11-13E1.5	1.46987	6.08581e-05	4.67132	0
RP11-171N4.3	1.72087	3.05853e-13	4.67132	0
PGDP1	2.32997	0.0116185	4.66808	0
TRBVB	2.11731	0.0150161	4.66268	0
AC061961.2	2.20972	0.0150161	4.65065	0
RP11-1E1.1	1.34199	2.64549e-07	4.64551	0
RP11-537H15.4	1.57095	0.000280397	4.64099	0
VN1R90P	2.23911	0.00702211	4.63271	0
RP11-221E20.4	1.34199	2.8741e-11	4.62634	0
RP11-6N17.4	4.85928	0.0456752	4.61188	0
GS1-122H1.1	2.20972	0.0150161	4.60649	0
LINC00614	1.84449	0	4.60312	0
MYO5BP3	2.08879	0.0194364	4.60193	0
CDRT15	1.96708	0.0116185	4.59281	0
RP11-341A11.2	1.63186	0	4.58126	0
Y_RNA_666	4.89451	0.00547037	4.56977	0
OR2A5	1.72087	0.0420853	4.56526	0
OR7E4P	1.72087	0.0420853	4.56526	0
RP1-20N2.7	1.46987	4.04888e-11	4.56426	0
AP000345.4	1.84449	0.0324879	4.54917	0
UBE2DNL	2.03584	0.0116185	4.54507	0
RP11-457M11.6	1.35057	0.000313867	4.52812	0
OR7E36P	1.72087	0.0420853	4.52505	0
RP11-570K4.1	1.79023	0.0359073	4.52063	0
CTC-400I9.1	2.92309	0	4.51139	0
VPREB1	2.15357	0.00702211	4.49913	0
PIANP	9.15032	3.96103e-09	4.4987	0
CTD-3064M3.3	2.92309	0.00332158	4.4976	0
KRT128P	2.44959	0.00903074	4.49222	0
PSMC1P12	2.08879	0.0194364	4.47935	0
FAM183B	2.56867	0.00702211	4.47254	0
KRT8P4	3.50656	0.000943764	4.45977	0
WI2-1959D15.1	1.51838	0.00547037	4.45069	0
LINC00028	2.68725	2.8741e-11	4.44516	0
AC099552.4	2.80538	0.0042597	4.44182	0
INSL4	5.22453	2.28603e-05	4.43571	0
UBE2V1P12	2.66094	0.0116185	4.4348	0
RP11-267D19.2	1.96708	0	4.43264	0
RP11-492D6.3	1.3	1.71989e-10	4.42917	0
SCGB1D1	1.46987	0	4.42679	0
snoU13_122	2.35394	0.0324879	4.42546	0
AJ239322.1	1.3	0	4.41436	0
OR5B2	1.72087	0.0420853	4.40859	0
GH2	2.56867	0.00702211	4.40485	0
AKR1D1P1	1.72087	0.0420853	4.4002	0
BPIFB5P	15.9546	1.04532e-15	4.39641	0
CTD-2526L21.2	1.72087	0.0420853	4.39601	0
OR10A2	1.72087	0.0420853	4.39184	0
AC105393.2	1.96708	0.0250945	4.38287	0
CTC-308K20.3	1.46987	5.41117e-12	4.37936	0
RP11-204H9.2	3.27409	1.1422e-10	4.37367	0
Y_RNA_388	2.19495	0.00547037	4.36696	0
RP11-21C17.1	3.6224	3.38934e-07	4.34749	0
TRAV26-1	1.31758	0.0150161	4.34317	0
RP11-705O1.8	1.68402	0	4.34032	0
POM121L3P	1.84449	0.0324879	4.33794	0
Y_RNA_446	4.6672	0.00547037	4.33421	0
LGALS16	6.24162	2.478e-06	4.3333	0
AP000357.4	1.84449	0.0324879	4.33049	0
RP11-46F15.2	1.45649	0.00881888	4.32864	0
RP4-640H8.2	5.48745	4.90722e-05	4.32051	0
AC000077.2	3.85338	0.000444155	4.3158	0
SSU72P3	1.48799	0	4.31199	0
OR10K1	1.72087	0.0420853	4.30998	0
DCD	5.11103	2.91848e-05	4.30867	0
HNRNPCP5	2.08879	0.0194364	4.30568	0
LARP1BP3	2.32997	0.0116185	4.30096	0
LINC00265-2P	1.34199	2.02082e-11	4.30096	0
RP1-149A16.12	1.3	0.000191436	4.30049	0
yR211F11.2	3.06746	0.0042597	4.29974	0
KRTAP4-11	1.84449	0.0324879	4.2973	0
C3orf36	2.44959	0.00903074	4.29256	0
OR4G3P	3.39046	0.00121446	4.28999	0
AC010907.5	2.32997	0.0116185	4.28725	0
RP11-162K6.1	1.46987	0.000444155	4.28513	0
MYO5BP2	1.96708	0.0250945	4.27991	0
CTD-2135D7.3	2.44959	0.00903074	4.27715	0
MYO5BP1	1.96708	0.0250945	4.27322	0
NPM1P14	1.84449	0.0324879	4.2646	0
RP11-158M2.4	3.50656	2.52849e-10	4.25989	0
RP11-17M15.4	8.37035	0.00903074	4.2574	0
TAS2R67P	1.34199	7.76052e-05	4.2574	0
RP11-182J1.13	4.31292	0.00702211	4.24795	0
AP000265.1	2.56867	0.00702211	4.24665	0
VTRNA1-1	4.09665	0.00702211	4.24665	0
LINC01063	1.72087	0	4.24276	0
AC093627.11	1.72087	0.0420853	4.22724	0
RP11-42L13.3	1.35057	0	4.22368	0
AC074019.2	1.72087	0.0420853	4.21953	0
CTD-2302E22.4	1.72087	0.0420853	4.21953	0
AC024937.6	2.20972	0.0150161	4.21261	0
RP11-134K13.2	1.72087	9.39296e-07	4.20037	0
TRBV28	2.22479	0	4.1958	0
CTD-2122P11.1	2.68725	0.00547037	4.19095	0
OVOL3	3.39046	0.00121446	4.18744	0
FAM149B1P1	2.32997	0.0116185	4.17807	0
RP11-336F14.1	1.99579	0.000331806	4.17289	0
AC012307.2	2.08879	0.0194364	4.17141	0
CTC-338M12.2	1.34199	4.15262e-05	4.16772	0
snoU13_133	2.35394	0.0324879	4.16256	0
AC010642.2	1.84449	0.0324879	4.15913	0
AC005392.13	9.15032	3.96103e-09	4.15762	0
OR2A14	1.59607	3.17627e-06	4.15434	0
UBE2V1P5	2.90294	0.0116185	4.15228	0
LCE6A	1.72087	0.0420853	4.14391	0
RP11-977P2.1	2.75407	0	4.14206	0
CHEK2P2	10.4836	2.0692e-10	4.1362	0
TRAV36DV7	2.22479	0.000247363	4.12985	0
TMED10P2	1.80075	0	4.12175	0
CTD-2547E10.3	6.24162	2.478e-06	4.1201	0
MAGEA1	5.67749	8.58713e-06	4.11816	0
RP11-502I4.3	1.34199	6.26586e-07	4.11369	0
RP11-509E16.1	1.79966	8.23812e-05	4.10903	0
RNASE1	2.80538	0.0042597	4.09965	0
RP11-353N14.3	2.47232	3.85841e-11	4.09565	0
HNRNPA1P41	1.84449	0.0324879	4.09167	0
RP11-151M7.1	3.15742	0.0042597	4.09037	0
MTND2P6	1.59607	0.0222517	4.08174	0
ALDOB	1.3	0	4.0812	0
RNF183	7.58834	1.25552e-07	4.08109	0
KCNA10	2.68725	0.00547037	4.07757	0
LCE1B	1.72087	0.0420853	4.06023	0
EEF1GP2	1.84449	0.0324879	4.05875	0
RP11-460C6.1	2.05989	0	4.0548	0
XXbac-BPG254F23.7	2.44404	0.00547037	4.04735	0
AC073135.3	2.44959	0.00903074	4.04478	0
AC016912.3	2.56867	0.00702211	4.04465	0
RP11-125N22.2	1.46987	1.50635e-12	4.04249	0
snoU13_42	2.47232	0.0324879	4.04249	0
DEFB118	6.46672	1.50247e-06	4.04096	0
HAUS4P1	1.72087	0.0420853	4.03896	0
RP11-16P6.1	3.6224	7.6611e-08	4.03244	0
YWHAZP5	3.49728	0.0042597	4.03141	0
RP11-500K19.1	2.82439	8.1946e-05	4.03003	0
RP5-828H9.1	2.36991	1.70286e-08	4.01809	0
RP11-270B14.1	3.04043	0	4.0179	0
RP11-561O23.5	1.3	2.98548e-07	4.01246	0
AC144838.3	2.44959	0.00903074	4.00848	0
RP11-140K17.3	1.72087	0	4.00746	0
snoU13_73	2.59027	0.0324879	4.00399	0
RP11-19J5.2	2.80538	0.000470935	4.00208	0
RP11-117D22.2	2.20972	0.0150161	3.99638	0
AP001465.5	14.0252	7.81198e-14	3.99142	0
KRT18P67	1.84449	0.0324879	3.99132	0
AP1B1P1	13.0293	7.19513e-13	3.98727	0
AC027228.1	1.84449	0.0324879	3.98501	0
MTHFD2P5	1.34199	1.27526e-06	3.98501	0
RP11-734K21.5	2.43669	0.00917185	3.98197	0
C12orf74	6.80385	7.14563e-07	3.97803	0
C10orf85	2.56867	0.00702211	3.96414	0
RP11-169L17.3	1.72087	7.37853e-07	3.96282	0
GGT3P	1.3	0	3.96092	0
RP11-674C21.9	1.36343	0	3.95443	0
CTAGE13P	3.15742	0.00200888	3.95324	0
ZNF192P2	2.43284	0.00332158	3.95188	0
EEF1A1P20	1.96708	0.0250945	3.94332	0
SERPINA5	1.3	0	3.94155	0
PDHA2	1.96708	0.0250945	3.94048	0
AC004129.7	3.85338	0.000444155	3.93041	0
RP11-148B3.1	1.46987	6.11925e-14	3.92915	0
snoU13_179	2.35394	0.0324879	3.92915	0
TRAV12-1	2.22479	0.0320968	3.92915	0
C20orf187	2.20972	0.0150161	3.92426	0
RP11-174O3.4	1.84449	1.12718e-05	3.91999	0
VN1R96P	2.23911	0.00702211	3.91999	0
TRBV20-1	1.8155	2.06797e-10	3.91868	0
U3_13	3.33231	0.0238971	3.91087	0
CTB-32O4.2	3.27409	0.00156271	3.90936	0
LINC00408	3.04043	0	3.89933	0
CTD-2396E7.8	2.32997	0.0116185	3.89728	0
AC107079.1	1.72087	0.0420853	3.89277	0
MAP2K1P1	1.72087	0.0420853	3.89277	0
RP11-159J3.1	1.46987	0.000210471	3.87681	0
CTD-2514K5.2	4.08352	0.000270212	3.8754	0
FBLL1	2.08879	0.0194364	3.87483	0
RP11-631M21.6	1.46987	0	3.86948	0
EEF1A1P16	1.96708	0.0250945	3.86524	0
HSPD1P9	2.20972	0.0150161	3.85469	0
CEP57L1P1	1.72087	0.0420853	3.85063	0
KCTD12	7.1404	3.38934e-07	3.84715	0
CTD-2296D1.4	6.01622	4.07075e-06	3.83981	0
PRAMEF12	3.738	0.000570952	3.83944	0
PCK1	6.24162	2.478e-06	3.83052	0
OLIG3	2.80538	0.0042597	3.82895	0
RP11-1033A18.1	2.80538	0	3.82895	0
CEACAMP11	6.24162	2.478e-06	3.82483	0
DGAT2L7P	2.32997	0.0116185	3.81116	0
RP11-461L18.1	1.70707	0.00292073	3.81116	0
BX322559.3	1.96708	0.0250945	3.80867	0
GAL	8.25877	2.84709e-08	3.80804	0
RP11-336A10.5	2.59027	2.29279e-14	3.80716	0
CTC-246B18.12	1.96708	1.41485e-06	3.80602	0
KHSRPP1	2.32997	0.0116185	3.80469	0
LINC00449	1.84449	1.83646e-14	3.80469	0
CTD-3105H18.13	2.56867	0.00702211	3.80278	0
RP11-104C4.2	2.56867	0.0324879	3.80278	0
BAGE2	1.3	0	3.80176	0
AC114814.4	4.42737	0.000127745	3.79661	0
RP11-313J2.1	1.3	0	3.79563	0
CTD-2119L1.1	2.08879	0.0194364	3.79488	0
MICD	2.20972	0.0150161	3.78983	0
Y_RNA_138	4.3253	0.00547037	3.78756	0
Y_RNA_242	4.4394	0.00547037	3.78756	0
KIF2B	2.92309	0.00332158	3.78107	0
HK3	1.3	0	3.77976	0
CRYBA2	3.85338	0.000444155	3.77115	0
ASS1P12	1.72087	0.0420853	3.76904	0
RP11-12M5.3	2.56867	0.00547037	3.76869	0
RP11-331F4.4	2.35394	0.0048547	3.76435	0
CT60	1.3	0	3.76155	0
GXYLT1P2	1.72087	0.0420853	3.75984	0
SNX18P24	1.38482	0.0324879	3.75933	0
RP11-10J21.6	1.46987	9.81765e-08	3.75374	0
AC009531.2	1.84449	0.0324879	3.73983	0
CTD-2396E7.7	2.68725	0.00547037	3.73793	0
RP11-356N1.2	3.29073	5.33424e-08	3.73644	0
FFAR3	2.56867	0.00702211	3.73521	0
LINC01005	2.80538	1.17476e-10	3.73042	0
REG3G	3.39046	0.00121446	3.72712	0
RP11-652G5.1	14.5396	0	3.72707	0
DOK3	10.0397	5.53529e-10	3.72489	0
LINC00293	1.3	3.07483e-15	3.72296	0
Y_RNA_803	5.00798	0.00547037	3.72052	0
RP11-125M16.1	3.04043	0.00200888	3.71454	0
RP11-254F7.1	1.72087	0.0420853	3.70561	0
RP11-481A20.11	2.14209	1.51435e-07	3.70117	0
RP11-157J24.1	2.08879	4.02762e-08	3.69715	0
RP11-184C23.4	1.46987	3.03333e-13	3.69509	0
AC091770.3	3.27409	0.00156271	3.69464	0
RP4-614C15.2	3.79474	0.00685318	3.69185	0
C5orf54	7.58834	1.25552e-07	3.69001	0
TRBV6-4	2.45729	3.75925e-10	3.68788	0
RP11-700P18.1	2.3336	2.50556e-10	3.68327	0
RP11-103H7.3	4.19831	0.0420853	3.68183	0
RP11-148K14.1	1.34199	6.03303e-11	3.67981	0
AC004947.2	6.01622	4.07075e-06	3.67349	0
UBE2L5P	2.66094	0.0116185	3.66858	0
C12orf80	5.79049	6.70621e-06	3.6683	0
VN1R3	2.23911	0.00702211	3.65979	0
DUX4L8	2.08879	0.0194364	3.65355	0
AC159540.3	2.92309	0.00332158	3.64374	0
KRT8P11	1.96708	0.0250945	3.64363	0
UBE2FP2	2.90294	0.0116185	3.63999	0
AC114752.3	4.08352	0.000270212	3.63948	0
AC018735.1	1.96708	0.0250945	3.63878	0
EEF1A1P8	1.84449	0.0324879	3.63474	0
RP11-151E14.1	2.68725	0.00547037	3.61773	0
XXbac-B444P24.14	3.34872	0.00547037	3.61651	0
LINC01039	3.738	0.00903074	3.61428	0
RP11-50D9.3	3.39046	8.68338e-08	3.61015	0
RP11-629F19.1	1.79023	3.07697e-05	3.60506	0
AC013467.1	2.08879	0.0194364	3.60432	0
CTD-2311B13.7	1.3	0	3.60082	0
AC011524.3	4.88367	4.75682e-05	3.5998	0
TP53AIP1	3.0771	0	3.59717	0
CST11	2.92309	0.00332158	3.59625	0
LRRC3C	3.738	0.000570952	3.59552	0
RP11-459C13.1	4.58414	0	3.59332	0
HBD	3.15742	0.00200888	3.59065	0
CR769776.1	3.15742	0.00200888	3.58666	0
KNOP1P5	2.08879	0.0194364	3.57803	0
VN1R84P	3.67527	0.00702211	3.57803	0
DDR1-AS1	9.2616	3.09569e-09	3.57523	0
CTD-2245F17.9	3.50656	0.000943764	3.56869	0
COL11A2P1	3.96855	0.000345932	3.56589	0
C5orf50	9.03901	5.06525e-09	3.56491	0
BPIFB9P	7.1404	3.38934e-07	3.5634	0
RIMS4	1.3	0	3.56269	0
C20orf78	1.3	0	3.56078	0
AC003973.5	6.91609	5.57612e-07	3.55411	0
ABCD1P4	3.6224	0.000732954	3.55395	0
LL22NC03-121E8.4	1.96708	0.0250945	3.54669	0
VN1R108P	2.43766	0.00702211	3.5457	0
LINC00494	10.9272	0	3.54285	0
NBEAP1	1.3	0	3.53867	0
RP11-174C7.2	1.72087	1.64349e-13	3.53834	0
RP11-760D2.11	2.86572	0	3.53548	0
CLC	7.1404	3.38934e-07	3.53502	0
SNORA75_1	2.11573	0.0324879	3.53293	0
GPRIN2	11.7025	1.38114e-11	3.52865	0
LINC00354	1.59607	0.0194364	3.527	0
CSTL1	5.5644	1.09936e-05	3.5262	0
CTD-2050I18.1	12.8085	1.17922e-12	3.52573	0
AC104655.3	1.72087	0.0420853	3.52485	0
RP11-350D17.2	3.17472	4.28685e-10	3.51815	0
MTND5P19	2.20972	0.0420853	3.51521	0
AC008268.1	3.04043	0.00258816	3.51414	0
PPP1R10P1	2.20972	0.0150161	3.51325	0
IL25	3.96855	0.000345932	3.50836	0
VN1R68P	2.65081	0.00702211	3.50836	0
RP11-345P4.9	2.11573	0.0278254	3.50693	0
RP11-313F23.3	12.0387	0.00258816	3.49219	0
IL36RN	7.02828	4.34441e-07	3.4905	0
TUBB4AP1	1.35486	0.0116185	3.49027	0
CTD-3051D23.1	3.6224	0.000732954	3.48842	0
BECN1P1	1.72087	0.0420853	3.48764	0
IFNL4	1.84449	0.0324879	3.48654	0
AC138647.1	4.42737	0.000127745	3.4864	0
HLA-K	3.15742	0.00200888	3.48581	0
RP11-504P24.5	3.72912	0	3.47693	0
RP11-255A11.2	2.20972	0.000943764	3.47453	0
RP11-19P22.7	6.35421	1.47399e-10	3.47167	0
AC068134.5	4.31292	0.000164106	3.46932	0
ZNF720P1	2.06292	0.00258816	3.46916	0
TRBV26	2.45729	0	3.46737	0
AL645608.2	2.32997	0.0116185	3.46558	0
GMCL1P1	1.96708	0.0250945	3.45695	0
DEFB123	9.7064	1.15739e-09	3.45349	0
VN1R87P	3.12583	0.00702211	3.45313	0
HBBP1	1.96708	0.0250945	3.45041	0
RP11-196O2.1	5.5644	0.000732954	3.43709	0
TSEN15P3	2.82439	0.0307896	3.43667	0
ZNF877P	4.30843	0	3.43479	0
TUFMP1	1.35486	0.0238971	3.43326	0
RP11-227D2.3	2.92309	1.04532e-15	3.42999	0
MBL3P	2.92309	0.00332158	3.42201	0
RP11-309N24.1	2.11573	0	3.41967	0
IL36A	2.92309	0.00332158	3.41672	0
EXOC5P1	2.32997	0.0116185	3.4163	0
RP11-274H2.5	2.44959	1.15449e-05	3.41151	0
RP11-355I22.8	1.63186	1.23972e-07	3.40951	0
ANKRD33	3.96855	0.000345932	3.4042	0
PRNT	9.2616	3.09569e-09	3.40384	0
PCDHB19P	2.68725	0.00547037	3.40348	0
RP11-142A23.1	6.12896	2.91848e-05	3.39961	0
MUC21	6.35421	1.92959e-06	3.39815	0
RP5-1195D24.1	3.68686	2.68912e-13	3.3976	0
HRH2	1.3	0	3.39756	0
RP1-290I10.2	1.34199	0.000496215	3.39732	0
RP11-14N7.2	1.3	3.07483e-15	3.39601	0
AC002069.5	1.84449	0.0324879	3.3882	0
EEF1A1P42	2.56867	0.00702211	3.38592	0
LINC01053	8.25877	0.00332158	3.38558	0
UFSP1	2.03584	0.00903074	3.38365	0
ZNF454	12.8491	0.0126146	3.38094	0
RP11-168L7.3	2.56867	0.0441327	3.37836	0
AC079922.3	4.08352	0.000270212	3.37729	0
AC027612.3	1.3	0	3.3758	0
RP11-116D17.3	1.46987	0.0042597	3.37535	0
RP11-1109F11.3	1.84449	0.00547037	3.3746	0
AC024937.4	1.84449	0.0324879	3.37234	0
KBTBD13	3.39046	0.00121446	3.3655	0
SNORA3_4	1.99579	0.0324879	3.36335	0
TRIM60P15	1.73466	0	3.36335	0
RP11-580I1.2	1.3	3.70871e-08	3.35312	0
AC018717.2	1.84449	0.0324879	3.35218	0
SLC34A1	14.0408	5.11513e-08	3.3438	0
RP11-54O7.3	3.12583	8.00146e-07	3.34148	0
RP11-95M5.1	9.19652	0.0427241	3.33997	0
CLEC14A	2.56867	0.00702211	3.33813	0
ABHD17AP4	3.39046	0.00121446	3.33772	0
U1_4	3.63733	0.0116185	3.33666	0
BPIFA1	7.25247	2.64549e-07	3.33346	0
ZNF812	2.01144	2.26189e-11	3.33143	0
GJB2	5.45121	1.40337e-05	3.3299	0
C3orf56	5.11103	2.91848e-05	3.32873	0
LAMP5	15.2556	5.02435e-15	3.32861	0
AC012368.1	2.20972	0.0150161	3.32434	0
PSG7	12.3663	3.14974e-12	3.31952	0
RBL1_2	1.72087	0.0420853	3.31751	0
NBPF7	9.92861	7.07994e-10	3.31739	0
CICP26	3.15742	0.00200888	3.3172	0
CTD-2329C7.2	2.20972	0.0150161	3.31386	0
CLDND2	2.20972	0.0150161	3.30865	0
ZNF879	2.18331	1.82833e-12	3.30746	0
AE000660.4	3.27409	0.00156271	3.3028	0
RP11-89N17.3	3.71135	2.09176e-10	3.30114	0
AC007381.3	2.68725	0.00547037	3.29808	0
RP11-482M8.1	1.3	1.6209e-05	3.2969	0
RP11-110J1.2	1.84449	0.00258816	3.29525	0
HLA-DQA2	5.79049	6.70621e-06	3.29235	0
LINC00864	1.3	0.000114611	3.28523	0
CTD-2540B15.9	4.42737	0.000127745	3.28452	0
SNORA40_13	1.99579	0.0324879	3.28452	0
SNORA40_19	1.99579	0.0324879	3.28452	0
RP11-19D2.2	5.33792	0.00676065	3.28391	0
TUBB8	1.3	0.0116185	3.28308	0
KB-1572G7.3	8.03547	4.67482e-08	3.28294	0
RP11-173D14.3	3.738	6.63508e-07	3.27995	0
RP11-290F20.3	11.5918	0.000345932	3.27865	0
CTSZ	11.3704	2.8741e-11	3.27608	0
RP11-162I7.1	1.84449	2.28603e-05	3.27599	0
MTND5P7	2.08879	0.0420853	3.27356	0
RP11-641A6.5	1.36343	1.76738e-06	3.27241	0
HTR1B	1.84449	0.0324879	3.26962	0
ADAM30	3.15742	0.00200888	3.26346	0
CTB-32H22.1	1.3	0	3.2609	0
AL360004.1	3.738	0.000570952	3.26087	0
C10orf111	2.20972	0.0150161	3.25906	0
SNORA11_3	1.87522	0.0324879	3.25906	0
RP4-781K5.7	7.06205	3.28285e-08	3.25567	0
LINC00605	2.08879	0.00200888	3.25545	0
RNF19BPY	1.84449	0.0324879	3.25485	0
KIAA1755	1.3	0	3.25232	0
VIMP1	1.88165	0.00702211	3.24899	0
CST8	4.88367	4.75682e-05	3.24846	0
RP11-447M4.1	2.52586	0	3.24811	0
KRT9	6.12896	3.17627e-06	3.247	0
RP11-218C14.5	1.46987	2.91848e-05	3.24508	0
RP11-400K9.2	2.7573	2.43705e-06	3.24297	0
OSGEPL1-AS1	3.04043	0.00258816	3.24193	0
LINC00618	2.08879	0	3.24111	0
IBA57-AS1	1.72087	0.0420853	3.24079	0
AC017002.4	4.6558	7.76907e-05	3.23537	0
AC079325.6	6.46672	1.50247e-06	3.23497	0
AC107622.1	8.03547	4.67482e-08	3.22979	0
CTC-471C19.1	3.39046	3.3431e-07	3.22902	0
RP11-12M5.4	6.35421	3.68508e-08	3.22605	0
CTB-27N1.1	7.25247	2.64549e-07	3.22416	0
AC137056.1	2.20972	0.0150161	3.22078	0
RP11-214O1.1	2.32997	2.20035e-08	3.22006	0
VSIG10L	2.78911	0.00702211	3.21597	0
RP11-1109M24.5	1.3	8.58713e-06	3.21477	0
RP11-389C8.2	2.05989	0.000370284	3.21447	0
RP1-159M24.1	1.46987	0	3.21203	0
RP11-274M4.1	1.96708	6.52501e-10	3.21119	0
FAM209B	3.39046	0.00121446	3.2093	0
TRGV2	2.3336	0	3.2093	0
RP11-510D21.1	3.27742	1.02397e-05	3.20854	0
AC011322.1	3.738	0.000570952	3.20843	0
RP11-326A13.1	3.05845	0.00322074	3.20637	0
RP11-574M7.1	1.3	2.2789e-05	3.2061	0
PRKAG3	9.03901	5.06525e-09	3.206	0
ANGPT4	1.3	0	3.20497	0
RP11-1078H9.6	2.80538	3.68418e-11	3.20197	0
KRT8P18	1.72087	0.0420853	3.20042	0
AC093074.1	1.84449	0.0324879	3.1971	0
IFNL2	1.84449	0.0324879	3.19508	0
ACTL7B	2.56867	0.00702211	3.1944	0
IL9RP4	7.92376	5.98257e-08	3.19141	0
CNTD2	4.42737	0.000127745	3.18854	0
CXXC11	4.19831	0.000210471	3.18499	0
SNORA63_9	1.99579	0.0324879	3.18499	0
SNORA72_4	2.11573	0.0324879	3.18499	0
RP11-678G14.3	13.3334	1.08119e-05	3.1848	0
CTC-296K1.4	3.15742	1.00592e-13	3.18394	0
KRT34	4.6558	7.76907e-05	3.18365	0
OR4F17	4.19831	0.000210471	3.18348	0
AC007405.2	2.32997	0.0116185	3.17747	0
RP11-212D19.5	1.34199	0.000191436	3.17297	0
AC017048.1	1.72087	0.0420853	3.17188	0
GPIHBP1	3.96855	0.000345932	3.17138	0
RP11-319E16.1	8.15343	4.75682e-05	3.16864	0
GHRH	9.81752	9.05052e-10	3.16781	0
RP1-269M15.3	10.1507	5.95502e-05	3.16728	0
APOA5	3.15742	0.00200888	3.16622	0
LINC00302	1.59607	0	3.1658	0
RP1-191L6.2	5.11103	0.00306009	3.16283	0
RP11-202A13.1	2.56867	1.92654e-12	3.16236	0
GHSR	3.39046	0.00121446	3.16199	0
LINC01055	1.59607	0.0433507	3.16104	0
RP11-16E18.1	2.08879	8.2905e-10	3.16104	0
C20orf166-AS1	6.80385	7.14563e-07	3.16016	0
FOLR4	2.32997	0.0116185	3.15956	0
DEFB121	7.47644	1.60921e-07	3.15551	0
ABCD1P5	3.27409	0.00156271	3.15117	0
ZNF80	1.32852	0.0456752	3.14278	0
GPR6	2.56867	0.00702211	3.14266	0
RP11-551L14.4	7.01582	2.55332e-08	3.14165	0
B3GNT7	5.33792	1.78908e-05	3.1408	0
ENPP5	10.5946	1.61796e-10	3.13932	0
AC139712.2	2.08879	0.0194364	3.13913	0
PABPC1P4	2.08879	0.0194364	3.13913	0
SNORA50_1	1.99579	0.0324879	3.13745	0
TRAV9-2	2.45729	0	3.13745	0
HLA-P	2.20972	0.0150161	3.13589	0
RP11-143A22.1	1.3	2.06248e-07	3.1313	0
MT3	2.20972	0	3.12967	0
CTD-2014B16.1	1.72087	0.0420853	3.12685	0
RP11-175P13.2	1.84449	0	3.12579	0
RP11-108B14.5	3.15742	0	3.12427	0
RP11-248E9.6	1.59607	8.42831e-12	3.12347	0
TH	2.26134	2.43326e-08	3.12048	0
RP11-1017G21.5	1.34199	0	3.1171	0
CTD-2582D11.1	15.1095	6.98594e-15	3.11694	0
LINC00656	7.02828	7.6611e-08	3.11669	0
RP11-109M17.1	1.59607	3.6253e-05	3.11652	0
NUPR1	2.08879	0.0194364	3.11421	0
TRBV8-2	2.98787	6.29468e-14	3.11421	0
RP11-15A1.7	5.5644	2.09133e-08	3.11369	0
CTD-3187F8.12	2.32997	0.0116185	3.11277	0
RP11-568A7.3	1.90119	5.56667e-07	3.11107	0
HTATSF1P	2.08879	0.0194364	3.11092	0
CTB-54I1.1	1.84449	0.0324879	3.10846	0
MT1DP	1.34199	0	3.10846	0
LINC00444	2.20972	9.14995e-07	3.10807	0
ZNF33AP1	2.11961	0.00332158	3.10654	0
RP11-255M2.1	1.59607	5.99651e-09	3.10501	0
TUBB4BP3	3.21767	0.0116185	3.10272	0
CTD-2540B15.12	1.96708	0.0250945	3.10184	0
ETF1P3	1.72087	0.0420853	3.10168	0
KRT8P21	1.72087	0.0420853	3.10168	0
KCNK16	7.58834	1.25552e-07	3.10066	0
CRYAA	3.738	0.000570952	3.09945	0
RSPO4	1.3	0.0058422	3.09943	0
LINC00654	7.812	0.00129223	3.09891	0
CTC-490G23.4	7.58834	9.14995e-07	3.09504	0
AC113607.3	9.15032	3.96103e-09	3.09162	0
RP11-440D17.1	7.94825	5.06525e-09	3.09131	0
RP11-715J22.2	1.89956	9.53275e-06	3.09131	0
U8_6	3.75244	0.0116185	3.09131	0
NCOR1P1	9.48406	1.89088e-09	3.08986	0
RP11-10J5.1	2.80538	8.43746e-11	3.08677	0
RP11-231K24.2	3.50656	4.33543e-05	3.08434	0
RP11-109E24.1	1.46987	1.68531e-06	3.07874	0
RP11-107P7.6	3.04043	2.91848e-05	3.07692	0
CTC-523E23.6	2.92309	0.00156271	3.07195	0
C2CD4D	2.80538	0.0042597	3.06987	0
LINC00350	1.46987	0	3.06875	0
RP1-232L22__A.1	1.59607	0.0059716	3.06875	0
LINC00562	2.56867	0.0194364	3.06626	0
GVINP2	2.32997	0.0116185	3.06595	0
CTC-321K16.4	4.99741	0.000908505	3.06359	0
CD1D	4.6558	7.76907e-05	3.05759	0
CST9LP1	2.92309	0.00332158	3.056	0
RP11-284A20.1	1.84449	0.0324879	3.05389	0
TAS2R6	1.59174	0.0194364	3.05389	0
NUDT16	6.57916	1.17234e-06	3.05332	0
RP11-145M4.1	1.84449	0.0420853	3.05204	0
CTB-164N12.1	1.3	0	3.0507	0
ZBED1P1	2.18009	0.0042597	3.04967	0
CYP2A7P1	3.39046	0.00121446	3.04298	0
AC092687.3	3.15742	0.00200888	3.04076	0
BTBD17	5.11103	2.91848e-05	3.04045	0
CTA-398F10.2	4.19831	0.000210471	3.03757	0
AC020743.3	2.20972	0.0150161	3.03187	0
ACTR3BP6	1.96708	0.0250945	3.03131	0
RP11-350F16.2	3.17472	3.60727e-08	3.03046	0
IGLL5	7.47644	1.60921e-07	3.02895	0
RIOK3P1	1.72087	0.0420853	3.02657	0
CTD-2291D10.2	7.7002	9.81765e-08	3.02284	0
RP11-423J7.1	1.82504	0	3.02204	0
RP11-501C14.5	1.45649	2.10659e-06	3.02052	0
AC019118.3	12.2557	4.03068e-12	3.02012	0
MKRNP2	6.24162	2.478e-06	3.01928	0
RFPL4AL1	3.85338	0.000444155	3.0186	0
RP11-56H2.2	6.6834	0	3.01781	0
RP11-428L9.2	2.6417	5.82462e-12	3.01736	0
RP11-253D19.2	3.39046	4.43638e-08	3.01678	0
AF064858.7	3.27409	0.00156271	3.01556	0
AP001464.4	14.5744	2.29279e-14	3.01411	0
TRBV8-1	2.98787	0.0150161	3.01375	0
RP11-1275H24.1	2.68725	7.07994e-10	3.01319	0
AC095067.1	7.1404	3.38934e-07	3.01243	0
COX4I2	6.46672	1.50247e-06	3.01185	0
EPX	10.7055	1.26503e-10	3.0083	0
RP11-22D3.1	2.56867	0.00156271	3.00777	0
ADIG	6.57916	1.17234e-06	3.00754	0
NSG2	1.3	0	3.00606	0
CTC-490E21.13	2.44959	1.25552e-07	3.00552	0
RP11-109N23.6	1.59607	1.73966e-08	3.00514	0
RP11-347D21.3	7.03563	1.74349e-14	3.00408	0
LINC00661	10.4836	6.83928e-05	3.00398	0
CTC-573N18.1	1.84449	0	3.00299	0
AC006552.1	3.738	0.000570952	3.00223	0
ASCL3	4.99741	3.72128e-05	3.00189	0
BPIFB2	13.6921	1.64349e-13	3.00113	0
RP11-284F21.9	3.15742	0.0194364	3.00113	0
LALBA	2.44959	0.00903074	2.99921	0
FAM83H-AS1	10.4836	2.0692e-10	2.99856	0
RP11-274B21.9	1.46987	3.72128e-05	2.9864	0
CTB-43E15.4	1.3	0	2.98545	0
AC006262.6	9.81752	9.05052e-10	2.98404	0
LINC01076	14.5744	5.23431e-06	2.98395	0
DEFB126	3.27409	0.00156271	2.98257	0
RP11-267A15.3	6.80385	0.00504552	2.98248	0
RP11-661A12.5	5.41037	0.00555737	2.98092	0
AC005307.1	9.48406	1.89088e-09	2.97898	0
CTD-2008P7.8	1.72087	0.0420853	2.97785	0
RP11-13P5.2	3.85338	0	2.97442	0
DEFB116	4.88367	4.75682e-05	2.97282	0
KRT18P40	2.32997	0.0116185	2.97247	0
LRRC37A9P	4.88367	3.02167e-06	2.97171	0
RP11-1360M22.2	1.84449	3.17627e-06	2.96941	0
FOXI1	3.6224	0.000732954	2.96611	0
AC018495.3	3.96855	0.000345932	2.96417	0
TRAV18	2.45729	0.0150161	2.9607	0
AC004543.2	4.08352	0.000270212	2.95801	0
MMP19	6.69154	9.14995e-07	2.95755	0
RP1-309H15.2	4.31292	8.44725e-10	2.95376	0
AC099344.2	7.1404	3.38934e-07	2.95049	0
AC093326.1	1.84449	0.0324879	2.94686	0
TRIM10	2.09934	0.0150161	2.9462	0
BPIFB1	1.3	0	2.94532	0
MAPK6PS4	2.20972	0.0150161	2.94411	0
ZDHHC20P2	4.51682	0.0042597	2.93999	0
ZNF861P	2.45755	2.87195e-07	2.93999	0
BPIFA4P	14.0252	7.81198e-14	2.93929	0
AC012506.3	2.80538	0.0042597	2.93896	0
RP11-101E14.3	10.3727	3.14974e-12	2.93832	0
IGHG4	1.84449	0.0324879	2.93828	0
TGIF2LX	1.51075	1.50995e-05	2.93706	0
CLEC4D	10.9272	7.714e-11	2.93497	0
NPDC1	6.01622	4.07075e-06	2.93432	0
AMER2	9.03901	5.06525e-09	2.93361	0
PROKR2	12.5874	1.92654e-12	2.93082	0
AC084149.1	1.72087	0.0420853	2.93068	0
VPREB3	1.66134	0.00702211	2.92296	0
HSPA1L	5.33792	1.78908e-05	2.92247	0
A2M-AS1	2.80538	0.0042597	2.92059	0
RP11-204E9.1	1.46987	0	2.91732	0
RP11-521D12.1	8.08702	8.00146e-07	2.91629	0
CSF3	2.44959	0.00903074	2.91362	0
RP11-426A6.5	2.40978	2.1192e-08	2.91314	0
TRBV6-9	2.71091	0.00170068	2.91283	0
RP11-243E13.1	8.03547	0.0324879	2.91242	0
ASTL	12.1452	5.15109e-12	2.91097	0
RP11-402G3.5	4.69727	5.01531e-09	2.90851	0
AC005943.5	1.96708	0.0250945	2.90715	0
TRBV5-1	2.01144	5.94672e-14	2.90612	0
ELF5	1.3	0	2.90582	0
RP11-101E14.2	3.738	0.00258816	2.90445	0
RP11-1081M5.2	2.20972	1.73966e-08	2.90344	0
USP17L22	1.62812	0.00903074	2.90308	0
KB-1043D8.6	2.56867	0.00702211	2.90166	0
TRAV35	2.45729	0	2.89944	0
BANF2	1.3	0	2.8991	0
MATN4	12.4769	2.46173e-12	2.89848	0
EPO	2.80538	0.0042597	2.89844	0
RP11-380D15.3	2.70782	0	2.89581	0
GPR62	2.20972	0.0150161	2.89279	0
RP11-269G24.4	1.84449	0.0194364	2.89279	0
CTC-400I9.2	1.3	2.478e-06	2.88961	0
VN1R10P	2.23911	0.00702211	2.887	0
RP11-80K6.2	2.22875	0	2.88468	0
REXO1L3P	1.84449	0.0324879	2.88287	0
C10orf82	5.67749	8.58713e-06	2.88002	0
RP11-145H9.3	2.92309	0.000105429	2.87958	0
IRX1P1	3.27409	0.00156271	2.8763	0
LCN2	3.96855	0.000345932	2.8763	0
MT1H	1.46987	0	2.8752	0
CSH2	1.84449	0.0324879	2.87466	0
CTD-2561B21.5	4.42737	0.000127745	2.87321	0
SMCP	2.39178	0.0324879	2.87316	0
CTC-523E23.8	3.27409	0	2.87139	0
HSD3B7	3.6224	0.000732954	2.87012	0
OTOR	1.3	0	2.86671	0
ART5	3.50656	0.000943764	2.86599	0
AC145343.2	4.7698	6.08581e-05	2.86526	0
WWC1	1.3	0.00547037	2.8648	0
BFSP1	1.3	0	2.8636	0
ALDOAP1	1.72087	0.0420853	2.86176	0
U3_52	3.63733	0.0116185	2.85999	0
RP11-114H7.2	1.96708	0.000943764	2.8585	0
PRSS3P1	3.27409	0.00156271	2.85756	0
RP11-278L15.3	2.56867	2.91848e-05	2.85675	0
RP11-359G22.2	7.48333	0	2.85629	0
ERVV-2	5.45121	1.40337e-05	2.85187	0
CCL2	1.96708	0.0250945	2.84807	0
NAMPTL	2.44959	0.00903074	2.84293	0
CTB-43E15.1	12.6979	1.50635e-12	2.84284	0
RP11-107K17.1	2.92309	7.56811e-08	2.84158	0
TREM1	8.01852	4.05745e-12	2.84097	0
ZFP2	1.3	0.0042597	2.83892	0
C17orf98	5.45121	1.40337e-05	2.83888	0
AC017002.1	15.9546	1.04532e-15	2.83577	0
PAX4	4.88367	4.75682e-05	2.83412	0
TAAR4P	1.41042	1.82722e-13	2.83246	0
CYP2A13	6.57916	1.17234e-06	2.83037	0
RP11-1281K21.1	7.02828	1.68531e-06	2.8294	0
TREML4	2.72983	0.000760372	2.82695	0
RP11-527L4.6	3.50342	8.8961e-06	2.82495	0
TAAR9	1.41042	9.85873e-15	2.82431	0
ALMS1P	1.3	0	2.82292	0
ADRA2B	3.04043	0.00258816	2.8216	0
GP9	1.72087	0.0420853	2.81988	0
DUSP15	1.3	0	2.81965	0
AC018892.3	2.08879	0.0194364	2.81755	0
SNCB	4.70884	0.0324879	2.81728	0
BPIFA3	8.59339	1.35916e-08	2.81647	0
AC009313.2	1.96708	0.0250945	2.81579	0
PABPC1P13	2.08879	0.0194364	2.81486	0
REG1B	2.80538	0.0042597	2.81217	0
RP1-118J21.25	1.34199	2.29557e-05	2.81217	0
RP11-55K13.1	1.45832	0.00254637	2.81008	0
AC012078.2	1.72087	0.0420853	2.8096	0
AC092646.1	2.08879	0.0194364	2.80948	0
RP11-298E9.5	2.94189	8.29154e-09	2.80903	0
EFCAB9	7.7002	9.81765e-08	2.80853	0
AC010745.1	1.84449	0.0324879	2.80747	0
CYP24A1	15.9546	1.04532e-15	2.80621	0
RP11-493L12.5	11.9591	3.55008e-11	2.80591	0
PPP1R17	1.3	0	2.80395	0
RP11-363E7.3	2.94189	2.35002e-05	2.80357	0
RP11-439H9.1	6.72053	0.000448866	2.80279	0
FGFR4	9.15032	3.96103e-09	2.80055	0
KCNK15	4.54166	9.94041e-05	2.80012	0
RP11-856M7.1	2.43766	7.53953e-11	2.79996	0
CTAGE14P	2.32997	0.0116185	2.79929	0
SOD1P2	2.02804	0	2.79658	0
RP11-791O21.5	2.43669	2.29279e-14	2.79618	0
ARL2BPP3	4.88367	4.75682e-05	2.79348	0
HTR3D	6.57916	1.17234e-06	2.79348	0
RP11-243E13.2	2.80538	0.0150161	2.79163	0
CTB-33O18.3	4.6558	7.76907e-05	2.78936	0
CST9	3.15742	0.00200888	2.78905	0
MTND5P10	1.84449	4.78334e-07	2.78885	0
RP11-345L23.1	2.47232	0.0397532	2.78885	0
VN1R32P	2.65081	0.00702211	2.78731	0
RP11-218C14.2	2.68725	0.000164106	2.78714	0
AC003986.5	1.96708	0.0250945	2.78707	0
LINC00930	3.738	0.000943764	2.78621	0
FGFBP1	2.92309	0.00332158	2.78335	0
LINC01058	2.56867	0	2.78321	0
IQCF1	7.02828	4.34441e-07	2.78291	0
R3HDM2P2	2.08879	0.0194364	2.7816	0
SPERT	4.49772	0.0250945	2.78014	0
TMEM119	1.90441	2.60272e-06	2.77799	0
CTC-360G5.1	2.92309	0.00702211	2.77722	0
RP1-97J1.2	1.46987	3.11728e-08	2.77606	0
VN2R19P	3.47233	0.00702211	2.77379	0
SIGLEC16	1.99814	1.01905e-11	2.77348	0
ANKRD60	8.25877	2.84709e-08	2.77272	0
C12orf39	8.92766	6.48097e-09	2.77216	0
RP11-98G7.1	5.94498	5.89654e-05	2.77081	0
CTB-43E15.2	12.9188	9.21511e-13	2.77013	0
CTB-186H2.2	1.96708	0.0250945	2.76731	0
RP11-58A17.4	3.46015	3.89898e-13	2.76642	0
RP11-357H14.17	8.59933	2.25465e-05	2.76467	0
EIF4BP8	1.84449	0.0324879	2.76288	0
VN1R67P	2.65081	0.00702211	2.76288	0
PIEZO1P2	1.3	0	2.75812	0
CD300E	11.038	6.03303e-11	2.75794	0
HTR3C	6.35421	1.92959e-06	2.75684	0
RP11-536I6.1	2.71091	0.00430272	2.75651	0
RP11-587P21.3	2.90294	9.81765e-08	2.75539	0
RP11-1299A16.3	4.7698	4.07075e-06	2.75465	0
RP11-206P5.2	1.72087	0.00258816	2.75438	0
PSMA2P2	3.15742	0.00200888	2.75174	0
LINC00489	3.39046	3.72128e-05	2.74999	0
C20orf85	8.25877	2.84709e-08	2.74891	0
CTC-436K13.6	7.36448	2.64549e-07	2.74844	0
SPO11	5.73932	0.0250945	2.74648	0
TSKS	10.8009	0.0150161	2.74597	0
RP11-544D21.1	4.35109	1.21134e-05	2.7458	0
SLC30A2	3.52536	0.0420853	2.74536	0
HLA-DPB2	1.3	0	2.74412	0
RP11-989E6.3	1.34199	7.43792e-10	2.74112	0
C5orf52	7.02828	4.34441e-07	2.74048	0
LINC00544	11.4811	0.0390641	2.7386	0
NACAP1	8.70485	1.06079e-08	2.73499	0
TPTE2P1	1.3	1.40553e-05	2.73491	0
PPP1R3C	3.96855	0.000345932	2.73413	0
RP1-76C18.1	1.46987	8.34461e-11	2.73394	0
RP11-542K23.9	2.93778	0	2.73366	0
XXbac-BPG34I8.3	2.86572	0.00547037	2.73295	0
HSD3BP2	5.79049	6.70621e-06	2.72922	0
AC006499.8	1.72087	0.0420853	2.72677	0
ZNF334	1.77791	0.00332158	2.72475	0
CDHR4	7.36448	2.06248e-07	2.72459	0
RP11-182J1.14	5.11103	1.92654e-12	2.72336	0
CTB-43E15.3	1.3	0	2.72306	0
AP000648.3	2.44959	0.00903074	2.72167	0
RP11-381K7.1	1.75394	0.0246199	2.71864	0
PCDHB7	3.27409	0.00156271	2.71603	0
LINGO4	4.88367	4.75682e-05	2.71192	0
WFDC11	8.16104	0.0207278	2.71138	0
AC091167.3	3.27409	0.00156271	2.71092	0
LCE2B	9.48406	1.89088e-09	2.70857	0
RP11-192C21.2	1.34199	0	2.70583	0
RP11-731F5.1	1.80075	0.000350975	2.7047	0
AC134915.1	2.56867	0.00702211	2.70269	0
CTC-264O10.2	2.92309	3.80387e-06	2.70159	0
RP11-134J21.1	1.46987	0.00121446	2.70076	0
SIGLEC12	4.60571	2.35356e-08	2.6999	0
RP11-38O14.5	1.35057	0.000124918	2.69765	0
KDM4E	2.20972	0.0150161	2.69614	0
CST2	2.68725	0.00547037	2.6959	0
KRT6A	4.99741	3.72128e-05	2.69499	0
ABCB10P1	2.08879	0.0194364	2.69376	0
RP11-98D18.15	1.73466	3.17303e-11	2.69314	0
RP11-203H2.1	9.92861	3.65373e-08	2.6931	0
RP11-65J3.3	14.2142	0.0366669	2.69201	0
RP11-469A15.2	2.82439	0.0265058	2.6913	0
AC144831.1	2.44959	0.00903074	2.69093	0
NHLH1	4.7698	6.08581e-05	2.69033	0
NKAIN4	1.3	0	2.68764	0
RP1-193H18.2	2.32997	0.000164935	2.68638	0
RP11-64C1.1	2.44257	0	2.68609	0
NKX2-4	2.44959	0.00903074	2.68487	0
HAND1	2.92309	0.00332158	2.68108	0
IGFBP4	11.038	6.03303e-11	2.67876	0
RP11-70F11.11	1.36343	1.52233e-05	2.67872	0
GFAP	9.2616	3.09569e-09	2.67828	0
RP11-744K17.1	2.32997	3.15062e-07	2.67783	0
AF186192.5	6.57916	1.17234e-06	2.6775	0
FAM90A28P	7.58834	1.25552e-07	2.67308	0
AC013402.3	2.08879	0.0194364	2.67175	0
AC079779.7	4.19831	0.000210471	2.67092	0
RP3-467K16.4	2.86193	0.0142412	2.67036	0
TAL2	2.01226	0.0194364	2.66933	0
CTD-2308B18.4	3.96855	0.000345932	2.66876	0
CTAGE12P	2.20972	0.0150161	2.66763	0
HCG11	3.96855	0.000345932	2.66538	0
PSMB11	1.84449	0.0324879	2.66369	0
ANO1-AS2	2.68725	0	2.66265	0
DUXA	10.2617	3.38727e-10	2.66227	0
LINC00379	3.27409	9.94041e-05	2.65877	0
CTD-2008P7.6	2.80538	0.0042597	2.65835	0
RP11-40F6.1	8.39353	0	2.65815	0
RP11-148B18.3	1.59607	0.0250945	2.65751	0
DMRTC2	6.12896	3.17627e-06	2.65667	0
VSTM2B	1.3	0.00702211	2.6566	0
RP11-13K12.1	12.3663	0	2.65598	0
RP11-118B18.2	3.6224	4.32696e-10	2.6559	0
AC011524.1	1.3	0	2.65562	0
ZBTB32	1.73702	0.0042597	2.6545	0
RP1-159G19.1	3.15742	3.21556e-14	2.6543	0
CTD-3145H4.1	1.72087	0.0420853	2.65172	0
RP11-445K13.2	5.71161	5.06525e-09	2.65014	0
SNX18P7	1.79023	0.0324879	2.64831	0
EDN3	1.3	0	2.64756	0
HFE2	3.738	0.000570952	2.64474	0
CTD-2288F12.1	7.92376	5.98257e-08	2.64284	0
CTD-2194L12.3	6.80385	7.14563e-07	2.6426	0
AP000974.1	2.20972	0.0150161	2.64193	0
MIR145	2.32997	0.0116185	2.63896	0
AC004791.2	9.81752	9.05052e-10	2.63739	0
ADRA1D	1.3	0	2.63567	0
LINC00283	2.08879	0.000570952	2.6335	0
RP11-572C15.6	3.01438	0.00156271	2.63327	0
RP11-680G24.1	1.79164	8.54758e-13	2.63191	0
MAGEB4	2.08879	0.0194364	2.63114	0
LINC00844	1.84449	4.99899e-08	2.63036	0
RP11-805F19.2	1.3	1.27937e-13	2.62967	0
SBK2	2.55114	1.20334e-11	2.62869	0
TMEM176B	2.46032	0.0194364	2.62866	0
NMS	9.7064	1.15739e-09	2.62782	0
MRGPRG-AS1	3.96855	0.000345932	2.62762	0
RFPL4A	3.50656	0.000943764	2.62635	0
RP1-276E15.1	3.85338	5.76889e-08	2.62422	0
CD1C	3.27409	0.00156271	2.6242	0
RP4-753D10.3	3.6902	3.79143e-08	2.62249	0
MAGEB6	2.80538	0.0042597	2.62188	0
AP000330.8	1.3	0	2.62157	0
AIFM1P1	2.56867	0.00702211	2.62125	0
FCRLA	5.79049	6.70621e-06	2.62014	0
RP11-169D4.1	2.32997	1.78908e-05	2.61739	0
RP11-51M18.1	3.27742	1.23069e-05	2.61587	0
MARK2P14	4.6558	7.76907e-05	2.61536	0
OR7D2	2.80538	0.0042597	2.61536	0
CTAGE16P	2.20972	0.0150161	2.61454	0
KRT3	5.11103	2.91848e-05	2.61414	0
RLN3	2.56867	0.00702211	2.614	0
GNLY	10.2617	3.38727e-10	2.61225	0
TGM3	1.3	0.0344091	2.61141	0
RP11-542F9.1	3.27742	1.58208e-05	2.6113	0
SLC2A13P1	1.58869	0.0420853	2.6113	0
RP11-568A7.2	2.23465	7.9223e-15	2.61065	0
LA16c-60G3.6	1.3	0	2.60958	0
AACSP1	1.3	0	2.6053	0
CTD-2019O4.1	3.04043	0.00258816	2.60248	0
RP1-150O5.3	1.72087	1.56348e-08	2.60248	0
RP11-423G4.7	1.46987	4.77428e-12	2.60206	0
CSTP1	2.92309	0.00332158	2.59747	0
LRRC10	2.32997	0.0116185	2.59518	0
UBE2V1P6	3.16429	0.0116185	2.59518	0
AC105344.2	8.81627	8.29154e-09	2.59495	0
RP11-438L7.3	2.17681	0.0433914	2.59358	0
RP11-400K9.4	6.16059	2.79448e-07	2.59133	0
IP6K3	1.3	0	2.59036	0
RP11-114H24.3	7.36448	4.40174e-08	2.58922	0
RP11-122C5.1	7.58834	0.000270212	2.58863	0
SLC17A3	1.3	7.56226e-14	2.58806	0
OR2H1	5.5644	1.09936e-05	2.58792	0
RP11-375B1.2	9.04464	7.0481e-07	2.58626	0
GALR3	1.96708	0.0250945	2.58536	0
PABPC3	2.68725	0.00547037	2.5851	0
RP11-754I20.1	4.60175	0	2.58433	0
AC019055.1	4.6558	7.76907e-05	2.5819	0
WDR95P	1.3	0.00547037	2.58073	0
MIR3180-4	1.96708	0.0250945	2.58047	0
RP11-145E17.2	1.46987	0.00200888	2.57926	0
RP11-529H2.1	3.05108	0.000417652	2.5782	0
AC004535.2	3.85338	0.000444155	2.57708	0
RP11-140I24.1	1.3	2.2253e-08	2.5768	0
MT1B	1.34199	0	2.57531	0
RHO	5.11103	2.91848e-05	2.57531	0
CST13P	1.3	0	2.57328	0
RP11-175K6.1	12.4769	4.60767e-10	2.57258	0
RP11-2F9.4	1.75394	0	2.57249	0
GSX1	1.96708	0.0250945	2.57076	0
HSP90AB7P	2.20972	0.0150161	2.5698	0
MROH4P	3.85338	0.000444155	2.56893	0
CUL4AP1	3.96855	0.000345932	2.56875	0
CHIAP2	4.7698	6.08581e-05	2.56776	0
UTS2R	2.23911	0.00903074	2.56744	0
RP11-20J1.1	2.32997	0.0324879	2.56646	0
BMP2	9.37285	2.4179e-09	2.56576	0
LINC01067	1.59607	0.0150161	2.56509	0
RP11-460N16.1	10.9449	1.80655e-06	2.56385	0
BMS1P8	8.59339	1.35916e-08	2.56353	0
RP11-160N1.9	8.81627	8.58713e-06	2.56353	0
RP11-646J21.2	4.08821	0.00024496	2.56246	0
FZD10	2.80538	0.0042597	2.56197	0
RP11-126O22.1	8.81627	3.96103e-09	2.56179	0
CICP24	2.44959	0.00903074	2.56077	0
C7orf65	4.99741	3.72128e-05	2.55993	0
BMP7	1.3	0	2.55991	0
SLC7A9	1.3	0.0420853	2.55948	0
RP11-1109M24.16	1.3	3.68418e-11	2.55913	0
AC008069.1	1.3	0	2.55885	0
POMC	6.24162	2.478e-06	2.55875	0
CLPSL1	9.37285	2.4179e-09	2.55725	0
RP11-232D9.4	1.34199	0	2.55574	0
IGHM	1.84449	0.0324879	2.55444	0
CYP4F35P	4.08352	0.000270212	2.55398	0
RP4-753D10.5	12.1855	0.00100742	2.55394	0
AC016697.6	6.12896	3.17627e-06	2.5538	0
CTC-497E21.3	6.24162	0	2.55273	0
KRTDAP	6.35421	1.92959e-06	2.55263	0
MYF6	1.84449	0.0324879	2.55186	0
RP11-616M22.7	2.56867	0.0042597	2.5502	0
LINC00899	3.96855	2.478e-06	2.54954	0
CAMP	1.96708	0.0250945	2.54799	0
RP11-462B18.3	1.3	0.0077224	2.54637	0
C5orf47	1.3	0	2.54626	0
OR4C4P	5.45121	1.40337e-05	2.5462	0
AC005014.5	2.56867	0.00702211	2.54286	0
XXyac-YX65C7_A.4	2.25352	0.00547037	2.54115	0
RP11-46E17.6	1.57095	1.04532e-15	2.53984	0
AC103563.7	2.20972	0.0150161	2.53978	0
RP11-718G2.5	10.4764	0	2.53815	0
TRBV23-1	2.71091	0.0150161	2.53774	0
AC079150.3	14.135	6.11925e-14	2.53727	0
RP11-438F14.3	10.3914	1.04532e-15	2.53634	0
RP11-114F10.2	5.5644	0.00547037	2.53612	0
KRT38	3.6224	0.000732954	2.53604	0
XXbac-BPG252P9.10	3.34872	0.00547037	2.53264	0
KRT78	8.37035	2.2253e-08	2.53242	0
AC010982.1	1.3	0	2.53155	0
AC019186.1	7.7002	9.81765e-08	2.53117	0
PTGIR	3.738	0.000570952	2.53101	0
PATE3	2.92309	0.00332158	2.52974	0
RP11-476F14.1	14.1622	0.00138439	2.52928	0
ZNF667	15.9546	0.00258816	2.52852	0
APLNR	3.04043	0.00258816	2.5278	0
CTB-23I7.1	1.3	0	2.52562	0
RP11-15N24.4	1.96708	0.000706601	2.52562	0
RP4-788L20.3	11.3712	5.04374e-08	2.52302	0
RP11-417E7.1	3.21767	0.00290708	2.52269	0
ADAM1B	1.84449	0.0324879	2.52251	0
CTB-151G24.1	6.12896	3.17627e-06	2.5222	0
KRT16P2	2.44959	0.00903074	2.52103	0
AC013448.1	4.54166	9.94041e-05	2.52006	0
TMEM235	2.05989	0.00327586	2.51956	0
CTD-2291D10.3	2.56867	0.00702211	2.51915	0
AC079325.5	2.80538	0.0042597	2.51823	0
LINC00621	15.4775	0	2.51701	0
RP11-366L20.4	2.47232	6.98594e-15	2.51597	0
RP11-216M21.5	15.9546	4.32681e-06	2.51567	0
NPTX1	7.92376	5.98257e-08	2.51559	0
FFAR2	6.01622	4.07075e-06	2.51363	0
KLHL40	5.33792	1.78908e-05	2.51318	0
TAGLN3	5.36529	0.0194364	2.51301	0
PRSS3P2	3.50656	0.000943764	2.51112	0
AC091633.3	4.99741	3.72128e-05	2.51092	0
UBL4B	1.85679	0.0116185	2.50913	0
RP11-1085N6.4	4.88367	0	2.50445	0
MT1L	1.34199	0	2.50436	0
AC068057.2	8.14714	3.65373e-08	2.50385	0
KIF16B	1.3	0	2.50022	0
IL20	3.15742	0.00200888	2.49861	0
CTD-2621I17.6	8.81627	8.29154e-09	2.49795	0
ZIK1	2.51224	0.00332158	2.49694	0
AC092614.2	12.1452	5.15109e-12	2.49661	0
NCOR1P2	6.46672	1.50247e-06	2.49608	0
LACTBL1	8.92766	6.48097e-09	2.49598	0
RP11-583F2.1	3.79438	0	2.49564	0
GUSBP12	2.44959	0.00903074	2.49289	0
CTC-360P9.4	1.3	7.19513e-13	2.49273	0
BTNL3	12.6979	1.50635e-12	2.492	0
KLK5	7.25247	2.64549e-07	2.49048	0
C2orf78	1.3	0	2.48738	0
CCL8	2.08879	0.0194364	2.48663	0
FLJ45079	2.92309	0.00332158	2.48628	0
TIMD4	1.3	0	2.48576	0
AC018737.3	4.7698	6.08581e-05	2.4853	0
RP11-372H2.1	4.4394	0	2.48451	0
SNX18P23	1.79023	0.0324879	2.48401	0
AC144450.2	3.85338	0.000444155	2.48312	0
C1orf116	10.1507	4.32696e-10	2.48069	0
AC012363.13	5.45121	1.40337e-05	2.47916	0
ABCF2P1	1.72087	0.0420853	2.47703	0
RP11-152O14.4	1.72087	1.35916e-08	2.4757	0
RP11-529G21.2	3.16429	3.97512e-07	2.4754	0
LINC00352	3.27409	0	2.47366	0
UBE2V1P7	3.44678	0.0116185	2.47305	0
AGTR2	3.39046	0.00121446	2.47247	0
CTD-2081K17.2	8.25877	2.84709e-08	2.47067	0
RP11-264M12.2	1.46987	0.0116185	2.46821	0
RP4-705F19.1	1.46987	1.44624e-06	2.465	0
LGALS13	3.85338	0.000444155	2.46157	0
MYOG	2.44959	0.00903074	2.46028	0
CTD-2314G24.2	7.7002	9.81765e-08	2.45975	0
CTD-2616J11.16	2.80538	0.0042597	2.45643	0
RP11-245G13.2	5.11103	0.0324879	2.455	0
TRAV8-2	2.45729	0.0150161	2.455	0
AC005932.1	4.88367	4.75682e-05	2.45406	0
CA15P2	2.20972	0.0150161	2.45285	0
CTD-2501M5.1	6.69154	9.14995e-07	2.45183	0
LINC00330	7.36448	7.07994e-10	2.44912	0
LINC00297	11.1488	0	2.44909	0
RP11-461F11.1	4.24417	7.42713e-11	2.44842	0
RP11-195M16.3	1.72087	0.000732954	2.44818	0
KLRF1	12.2557	4.03068e-12	2.44625	0
TRAV37	2.71091	0.000220078	2.44429	0
TAS2R40	1.59174	0.0397532	2.44193	0
AC016751.3	5.11103	2.91848e-05	2.43827	0
RP11-362F19.2	1.75394	3.60727e-08	2.43721	0
NPR1	10.8164	9.8845e-11	2.43665	0
TPT1P1	2.59734	4.24044e-09	2.43486	0
CTB-91J4.1	1.3	0	2.43469	0
TTLL9	1.3	0.0116185	2.43442	0
AC009093.1	1.72087	0.0420853	2.434	0
MTRNR2L1	1.46987	0.00379336	2.43329	0
CTB-33O18.1	7.7002	9.81765e-08	2.43107	0
LINC01007	4.6558	0	2.43017	0
RHOU	8.25877	2.84709e-08	2.42975	0
PKLR	8.25877	2.84709e-08	2.42912	0
AATK-AS1	12.2557	4.03068e-12	2.42851	0
MNDA	12.5874	1.92654e-12	2.42683	0
RP11-375H17.1	3.63733	9.27114e-06	2.42643	0
TERF1P5	1.51075	0	2.42616	0
FAM205A	4.7698	6.08581e-05	2.42562	0
NRSN1	1.3	0	2.42502	0
CTC-264O10.1	2.80538	0.00332158	2.42456	0
RP4-723E3.1	1.3	0.000274262	2.42431	0
ZNF204P	1.65259	0.00332158	2.42414	0
GABRA1	1.3	0	2.42156	0
GMPR	1.3	0	2.42053	0
AC012485.2	1.72087	0.0420853	2.41999	0
RP11-508N22.9	8.41993	1.65705e-08	2.41891	0
LINC01048	2.68725	9.81765e-08	2.41839	0
RASGEF1C	1.3	0	2.41716	0
RP11-143E21.6	11.8132	1.11581e-07	2.41691	0
XXbac-BPG13B8.10	2.2271	0.00547037	2.41657	0
KRT223P	3.6224	0.000732954	2.4162	0
TRAV8-5	2.71091	6.70874e-11	2.4162	0
TRBV9	2.71091	0	2.4162	0
CTD-2291D10.1	10.2617	3.38727e-10	2.41538	0
RP11-329B9.4	3.40649	0.00529534	2.41471	0
RP11-273B19.2	6.69154	7.35977e-05	2.41097	0
RPS17P15	1.35057	0.000795158	2.40928	0
RP11-159K7.2	2.92309	4.44426e-11	2.40895	0
AC007349.4	8.70485	1.06079e-08	2.40821	0
LCN8	3.04043	0.00258816	2.40802	0
DEFB135	1.96708	0.0250945	2.40768	0
RP11-432J9.6	10.8343	0.00605048	2.40761	0
CBLN4	5.79049	6.70621e-06	2.40748	0
POLRMTP1	2.92309	0.00332158	2.40698	0
KCNK17	10.7055	1.26503e-10	2.40579	0
ZNF667-AS1	5.84759	6.77381e-08	2.40578	0
CT47B1	2.68725	0.00547037	2.40384	0
WFDC8	10.386	0.00547037	2.40248	0
C20orf166	13.8023	1.28699e-13	2.40097	0
RP11-201A3.1	1.96708	0.00684188	2.40028	0
NLRP9P	2.68725	0.00547037	2.40023	0
DIO3	1.84449	0.0324879	2.40011	0
B3GNT6	5.5644	1.09936e-05	2.39865	0
ALOX15	8.03547	4.67482e-08	2.3986	0
RP11-325I22.2	11.0426	2.25465e-05	2.39715	0
LINC00518	4.19831	0.0420853	2.39384	0
RP11-167N24.6	2.92309	4.28655e-05	2.39328	0
AC083843.3	3.50656	0.000943764	2.3924	0
AC008691.1	8.92766	6.48097e-09	2.39228	0
LINC00384	5.5644	0	2.39121	0
RP11-10N23.5	2.68725	7.76907e-05	2.39017	0
RP1-28C20.1	2.08879	1.68516e-11	2.38971	0
RP11-112L6.3	2.20972	1.78908e-05	2.38965	0
AC069213.1	3.96855	0.000345932	2.38558	0
C2orf27B	4.88367	4.75682e-05	2.38411	0
LINC00592	8.92766	0	2.38373	0
LINC00483	4.7698	0.0105819	2.38252	0
RP11-320N7.1	5.79952	6.08581e-05	2.38198	0
LINC00644	4.31292	1.60921e-07	2.38177	0
VN1R34P	2.87977	0.00702211	2.38063	0
RP4-684O24.5	1.3	0.0154335	2.3786	0
RP11-351E7.1	5.91225	0.0238971	2.37826	0
CTA-342B11.2	2.20972	0.0150161	2.37704	0
TMEM17	2.70783	0	2.37687	0
AC096582.1	2.68725	0.00547037	2.37595	0
CPT1C	15.3525	4.02832e-15	2.37514	0
IGFBP1	3.96855	0.000345932	2.37435	0
GNRH2	1.84449	0.0324879	2.37301	0
RP11-462G12.1	1.70707	0.000116989	2.3719	0
AC073133.1	5.5644	1.09936e-05	2.37159	0
KLK3	4.31292	0.000164106	2.37159	0
CTB-175P5.4	11.4811	2.25247e-11	2.3713	0
RP1-272L16.1	1.3	6.3381e-05	2.36907	0
RP11-182N22.7	1.59607	0.0420853	2.36856	0
CTF2P	4.31292	0.000164106	2.36714	0
CSF2RB	1.3	0	2.36683	0
RP11-323H21.3	3.29073	5.02435e-15	2.36633	0
KRT71	6.57916	1.17234e-06	2.36625	0
ASH1L-AS1	1.72087	0.0420853	2.36553	0
RP11-185H22.1	2.80538	0.00332158	2.36522	0
RP11-144G16.1	1.46987	0.00547037	2.36486	0
FIGLA	9.15032	3.96103e-09	2.36474	0
CPNE5	1.3	0	2.36421	0
CYR61	2.56867	0.00702211	2.36338	0
CTD-2532D12.5	3.39046	0.00121446	2.36296	0
ADPRH	7.47644	1.60921e-07	2.36235	0
RP11-522B15.5	3.27742	1.04532e-15	2.36149	0
NYAP1	7.58834	1.25552e-07	2.35864	0
RP4-764O22.1	1.3	0.0269632	2.3574	0
CD9	1.3	0	2.35596	0
AC093627.12	7.812	7.6611e-08	2.35518	0
HELT	1.72087	0.0420853	2.35469	0
RP11-529J17.1	2.36991	9.85873e-15	2.35364	0
CTD-2139B15.4	6.01622	4.07075e-06	2.35094	0
AC009237.2	1.84449	0.0324879	2.34871	0
RP11-343J18.2	1.3	8.47039e-10	2.34862	0
AC005592.1	10.3727	2.64496e-10	2.34795	0
ZNF30	3.31187	0.00332158	2.34742	0
RP11-403I13.9	4.47092	8.96263e-05	2.34641	0
ALOX12P1	8.70485	1.06079e-08	2.34502	0
AC091814.3	3.85338	0.000444155	2.34464	0
MIPEPP2	1.84449	0.0324879	2.34434	0
RP11-121J20.1	2.68725	6.36802e-12	2.34251	0
YTHDF3-AS1	4.23978	0.0042597	2.34217	0
RP11-410K21.2	3.5611	0	2.34176	0
RP11-32D16.1	1.3	8.20105e-09	2.33903	0
TTBK1	1.3	0.0116185	2.3388	0
LMO1	1.3	0	2.33813	0
RP1-122P22.2	1.3	0.0420853	2.338	0
CACNG5	1.3	0	2.3371	0
BOD1L2	2.56867	0.00702211	2.33638	0
LA16c-13E4.3	4.6558	7.76907e-05	2.33602	0
RP11-13A1.1	6.35421	2.06248e-07	2.33592	0
LINC00380	1.96708	0.00156271	2.33566	0
RPS20P14	1.35057	0.0038063	2.33566	0
XXbac-BPGBPG55C20.3	3.61631	0.00547037	2.33566	0
DUSP5P2	1.72087	0.0420853	2.33448	0
ZNRF4	3.59239	0.00258816	2.33242	0
RP11-285E9.6	15.9546	4.54018e-07	2.3317	0
CCDC147-AS1	1.72087	0.0420853	2.32978	0
C10orf99	7.92376	5.98257e-08	2.32818	0
PYGM	9.37285	2.4179e-09	2.32743	0
PLAC1L	5.45121	1.40337e-05	2.32664	0
RP11-113D6.10	3.96855	0.0042597	2.3249	0
AC007796.1	1.3	0	2.32434	0
CLDN5	3.39046	0.00121446	2.3243	0
LSP1P3	1.72087	0.0420853	2.32392	0
AC006369.3	2.20972	0.0150161	2.32361	0
CTCFL	1.3	0	2.32354	0
GSTA7P	3.738	0.000570952	2.32321	0
LINC00366	1.96708	0.0150161	2.32078	0
AMER2-AS1	5.11103	2.91848e-05	2.31891	0
CTD-2210P24.1	14.4632	2.94311e-14	2.3182	0
HLA-DQB2	5.22453	2.28603e-05	2.31776	0
RP11-330A16.1	1.50886	1.71992e-08	2.31742	0
RBM24	8.48189	1.73966e-08	2.31516	0
CNFN	2.56867	0.00702211	2.31494	0
RP11-756K15.2	11.9417	0.000432824	2.31449	0
CASP14	6.24162	2.478e-06	2.31207	0
LRIT2	3.738	0.000570952	2.31181	0
CTNNAP1	2.20972	0.0150161	2.31169	0
LINC00488	4.99741	0	2.31162	0
RP11-20G6.2	2.56867	0.00200888	2.3107	0
LINC00904	4.88367	0.000345932	2.31033	0
MT1E	1.46987	0	2.30999	0
PLA2G7	1.3	0	2.30948	0
GSTA2	9.03901	5.06525e-09	2.30948	0
FAM180B	2.08879	0.0194364	2.30909	0
C6orf222	13.8023	1.28699e-13	2.30813	0
CLEC2A	1.3	0	2.30732	0
AC107070.1	10.9272	7.714e-11	2.30493	0
RP11-43N5.1	12.7133	0	2.3049	0
RP11-678G14.2	8.16532	0.000118639	2.30398	0
AVPR1B	5.33792	1.78908e-05	2.30396	0
CTD-2525I3.2	4.19831	0.000210471	2.30169	0
IL17F	5.45121	1.40337e-05	2.30088	0
RP11-284F21.8	1.59607	2.91848e-05	2.29988	0
TCEB1P30	1.89956	0	2.29988	0
CTC-786C10.1	9.37285	0	2.29786	0
ST13P21	1.59174	0.000342454	2.29737	0
RP5-834N19.1	15.0515	0.000535654	2.29671	0
IGFBP3	6.57916	1.17234e-06	2.2952	0
RP11-100K18.1	2.80538	0.00200888	2.29424	0
KRT16P4	1.3	0	2.29227	0
LINC00691	4.88367	0.00903074	2.2921	0
RP11-862G15.1	3.07098	0.0282257	2.29159	0
LEUTX	6.57916	1.17234e-06	2.29135	0
CTD-2587H24.10	3.6224	0.000732954	2.28995	0
RP11-716D16.1	9.26624	1.83003e-05	2.28866	0
CTC-436K13.1	15.9546	0.0150161	2.28813	0
CTC-293G12.1	2.92309	0.00200888	2.28784	0
ZFP92	1.62688	0.0042597	2.28765	0
MYH7	14.9132	1.08296e-14	2.28677	0
AC107057.1	4.42737	0.000127745	2.28635	0
ANKRD30BP2	1.3	0	2.28599	0
WNT9A	10.19	0.00547037	2.2859	0
RP11-32F11.2	10.821	0.0397532	2.28475	0
PNLDC1	13.2504	4.39298e-13	2.28321	0
RP11-738O11.9	9.52985	0	2.28277	0
HAR1B	4.7698	6.08581e-05	2.27853	0
ANKRD26P2	8.92766	6.48097e-09	2.27793	0
WNT7A	1.3	0.00547037	2.27773	0
PPAPDC3	12.6979	1.50635e-12	2.27729	0
ANKRD20A17P	2.92309	0.00332158	2.27664	0
RP11-141J13.5	4.99741	2.91848e-05	2.27664	0
PDIA2	3.04043	0.00258816	2.27589	0
CCDC70	3.15742	0.00200888	2.27521	0
RIPPLY2	3.15742	0.00200888	2.27521	0
AC005780.1	1.3	0	2.2745	0
RP11-1060G2.2	2.20972	0.00547037	2.27417	0
IL17A	3.15742	0.00200888	2.27414	0
APOBEC3H	4.7698	6.08581e-05	2.27287	0
ST13P5	1.59174	0.0250945	2.27253	0
CSNK1A1L	1.96708	0.0250945	2.27159	0
RP11-23B15.1	3.04043	0.00156271	2.2703	0
CTSLP1	2.68725	0.00547037	2.26995	0
CTAGE10P	1.96708	0.0250945	2.2697	0
LINC00906	4.08352	3.17627e-06	2.26897	0
LPPR3	6.46672	1.50247e-06	2.26893	0
RP11-547C5.2	10.0004	1.01088e-07	2.26884	0
TRAV33	2.71091	0	2.26845	0
PRAMEF10	3.85338	0.000444155	2.26831	0
ACTBP13	3.39046	0.00121446	2.26812	0
RP11-543A18.1	11.076	0	2.26739	0
AC016735.2	7.812	7.6611e-08	2.26476	0
RP11-116D17.2	5.11103	0.00200888	2.26427	0
KRT20	6.35421	1.92959e-06	2.26348	0
GNPATP	1.96708	0.0250945	2.26312	0
ZNF442	2.37346	2.01142e-06	2.26291	0
RP11-603B24.1	1.79023	0	2.26263	0
LINC00264	3.27409	6.05514e-10	2.26234	0
GAGE10	10.4836	2.0692e-10	2.26115	0
FRY-AS1	4.42737	0.000127745	2.2596	0
RP11-94B19.5	1.8345	0.000962776	2.25864	0
CTC-512J14.7	2.44959	0	2.25461	0
TMEM100	2.79143	2.08881e-12	2.25435	0
LINC-ROR	11.3704	0	2.25336	0
TRAV28	2.71091	1.46255e-06	2.25224	0
LINC00857	7.92376	0	2.25199	0
AC005019.3	3.39046	0.00121446	2.25015	0
GSTA6P	5.33792	1.78908e-05	2.24995	0
UNC93A	1.3	0.00903074	2.24968	0
AF038458.5	2.68725	0.00547037	2.24886	0
SGSH	5.52088	3.52291e-10	2.24886	0
LINC00083	2.80538	7.13423e-07	2.24883	0
CXCR2	7.92376	5.98257e-08	2.24879	0
PRND	4.54166	9.94041e-05	2.24617	0
LINC00851	1.96708	7.39314e-09	2.24361	0
RP11-538D16.3	1.79966	4.49429e-06	2.24255	0
RP11-467I17.1	6.19546	0	2.2415	0
AQP6	6.69154	9.14995e-07	2.24032	0
LL0XNC01-16G2.1	2.32997	0.0116185	2.23925	0
RP11-451L19.1	2.52586	0.000512206	2.23886	0
RP11-249C24.11	2.80538	0	2.23865	0
PNLIPP1	4.19831	0.000210471	2.2385	0
CTC-465D4.1	6.01622	0.0130546	2.23678	0
ITLN2	6.57916	1.17234e-06	2.2365	0
FOXD4L1	1.72087	0.0420853	2.23627	0
ITIH1	9.37285	2.4179e-09	2.23627	0
TPI1P2	2.34595	0	2.23627	0
RP11-473L15.3	8.53084	0.0126146	2.23612	0
RP5-827O9.1	11.3712	4.40955e-05	2.23597	0
RP11-351N6.1	10.821	0	2.23562	0
RP1-261G23.5	9.7064	6.29468e-14	2.23493	0
C11orf40	4.42737	0.000127745	2.23417	0
LINC01044	5.79049	6.11925e-14	2.23343	0
CTB-60E11.12	1.96708	0.0250945	2.23262	0
KRT40	6.35421	1.92959e-06	2.23152	0
POU4F2	2.68725	0.00547037	2.23003	0
KCNG4	11.2596	3.68418e-11	2.22989	0
VANGL2	9.30828	0.00903074	2.22982	0
ZNF528	3.84893	0	2.22844	0
RP11-18B16.2	1.3	1.5072e-06	2.2273	0
RP11-462G2.1	2.6417	8.98109e-07	2.22689	0
KRT6B	3.85338	0.000444155	2.22647	0
RHCG	1.3	0	2.22644	0
RP11-310H4.6	13.3646	0.00121446	2.22567	0
AC024592.9	7.1404	3.38934e-07	2.22444	0
KRT13	3.39046	0.00121446	2.22444	0
LINC00421	1.46987	0.0176559	2.22444	0
TAS2R42	1.79164	0.0194364	2.22444	0
C8orf47	1.3	0	2.22406	0
RP11-883A18.3	4.78818	0.00377468	2.22378	0
NEFH	7.36448	2.06248e-07	2.22244	0
RP11-893F2.5	2.02128	0	2.2216	0
MPP3	1.3	0	2.2208	0
RP11-2L8.1	1.87522	0.000556378	2.22052	0
RP11-730N24.1	2.11731	1.92851e-07	2.21941	0
CTC-207P7.1	1.3	0.000270212	2.21908	0
RP11-163O19.8	1.34199	0.00547037	2.21857	0
TRMT112P4	3.10286	2.73508e-07	2.21857	0
RP1-300I2.2	1.96708	0	2.21812	0
PABPC1P8	1.72087	0.0420853	2.21697	0
GLYCAM1	1.84449	0.0324879	2.21662	0
GJA1	9.03901	5.06525e-09	2.21651	0
RP11-123K19.1	15.1095	0	2.21484	0
LINC00314	6.57916	0.0150161	2.21475	0
FABP1	3.6224	0.000732954	2.21446	0
R3HDML	9.15032	3.96103e-09	2.21273	0
AC105053.3	6.80385	7.14563e-07	2.2123	0
CACNG8	1.3	0	2.21224	0
AC009498.1	4.6558	7.76907e-05	2.20982	0
RP11-134D3.2	2.32997	0.0324879	2.20982	0
GCNT6	8.70485	1.06079e-08	2.20962	0
UQCRC2P1	2.33304	0.00903074	2.20941	0
LINC00162	3.85338	7.6611e-08	2.20832	0
NAMA	13.6921	1.64349e-13	2.20728	0
CTD-2616J11.4	1.84449	0.0324879	2.20692	0
G6PC	8.14714	3.65373e-08	2.20692	0
RP11-313I2.8	1.50886	2.31147e-06	2.20596	0
RP11-523L1.2	10.9656	0.00052163	2.20558	0
AP000290.7	1.96708	0.0250945	2.2047	0
LRP3	1.3	0	2.20056	0
CREG2	1.3	0	2.19984	0
PTGES	9.37285	2.4179e-09	2.19965	0
KRT16	4.19831	0.000210471	2.19755	0
FGF3	5.79049	6.70621e-06	2.19739	0
AC007795.1	6.24162	2.478e-06	2.19739	0
SOCS2P2	2.02804	0	2.19731	0
RP11-605F20.1	2.68008	0.00780534	2.1956	0
RP11-515E23.2	2.25605	6.69528e-13	2.19515	0
RP11-185P18.2	7.1404	9.95995e-12	2.1951	0
RP11-124O11.2	1.96708	0.0250945	2.19408	0
LINC01078	1.34199	2.29279e-14	2.19397	0
BPIFB3	11.4811	2.25247e-11	2.19389	0
WISP1	15.1095	0.00547037	2.19269	0
AC093627.9	8.70485	1.06079e-08	2.19258	0
CRP	1.84449	0.0324879	2.19254	0
RP11-422P22.1	1.46987	0.000101056	2.19131	0
RP11-1018N14.5	6.80385	0.00903074	2.18799	0
CTB-70G10.1	12.1452	5.15109e-12	2.18788	0
LINC00407	1.3	4.40673e-09	2.18732	0
PRR23A	1.84449	0.0324879	2.18683	0
CTB-7E3.1	13.1397	5.619e-13	2.18668	0
TCP11X3P	2.50715	8.85934e-09	2.18619	0
RP11-199O14.1	1.3	0	2.18601	0
CYP4F3	13.5817	2.10327e-13	2.18559	0
SOX30	1.3	0.0324879	2.18461	0
RNF222	4.7698	6.08581e-05	2.18384	0
RP11-548M13.1	1.3	1.91212e-08	2.18356	0
TNRC18P2	4.76015	0	2.18299	0
CCDC122	1.3	0	2.1781	0
RP11-510M2.1	9.08507	0	2.17752	0
XXyac-YM21GA2.4	1.90857	0.00547037	2.17629	0
RP11-351C8.1	14.3525	6.59316e-06	2.17623	0
CEACAMP5	9.37285	2.4179e-09	2.17599	0
CTC-281F24.1	1.34199	0	2.17552	0
NBPF21P	13.2504	4.39298e-13	2.17539	0
RP11-98L5.2	5.51411	0.00243787	2.17494	0
RP11-472N13.3	8.08702	1.45855e-12	2.17483	0
CDK20	5.45121	1.40337e-05	2.17467	0
NLRP8	1.3	0	2.17433	0
PRDM1	14.5744	2.29279e-14	2.17151	0
PSG1	8.48189	1.73966e-08	2.17149	0
NEUROD4	6.57916	1.17234e-06	2.17098	0
FOSL1	5.5644	1.09936e-05	2.1699	0
AC009802.1	4.99741	3.72128e-05	2.16883	0
CTD-3064M3.1	2.92309	0.00332158	2.16764	0
CTD-2270L9.4	3.39046	0.00121446	2.16755	0
RAB41	2.20972	0.0150161	2.16711	0
NLRP5	1.3	0	2.16683	0
RP11-18F14.1	4.08352	0	2.16675	0
LINC00202-2	6.69154	0.00742424	2.16626	0
AC010096.2	8.48189	1.73966e-08	2.16468	0
AC011286.1	12.9188	9.21511e-13	2.16401	0
CT45A4	15.6536	2.0591e-15	2.16238	0
AC093063.3	6.12896	3.17627e-06	2.162	0
AC083949.1	1.3	0	2.15926	0
RP11-118A3.1	5.11103	0.0324879	2.1571	0
PCDHB14	2.20972	0.0150161	2.15378	0
MMP12	7.812	7.6611e-08	2.15371	0
FCER1G	3.738	0.000570952	2.15363	0
AC021218.2	2.68725	0.00547037	2.15193	0
SYT4	1.67043	0.0194364	2.15092	0
LRRC55	6.46672	1.50247e-06	2.15037	0
CABS1	1.72087	0.0420853	2.14998	0
LINC00561	2.08879	0	2.14969	0
ZNF439	10.3524	7.84834e-05	2.14861	0
LINC00939	15.0003	2.83825e-09	2.14578	0
RP11-1C1.7	2.20972	0	2.14572	0
RP11-350F16.1	3.86735	0.0185159	2.14499	0
CTB-181F24.1	12.9188	9.21511e-13	2.14418	0
AC105399.2	3.27409	0.00156271	2.14408	0
TCTEX1D4	1.51075	0.0194364	2.14343	0
AC027269.2	1.3	0	2.14336	0
CTC-360P9.1	13.1397	6.14179e-13	2.14291	0
AC195454.1	8.70485	1.06079e-08	2.14207	0
CYP2F1	8.70485	1.06079e-08	2.14207	0
FAM43A	2.32997	0.0116185	2.14158	0
ACTN4P2	2.08879	0.0194364	2.14109	0
FERMT1	1.3	0	2.14094	0
CLEC4E	4.99741	3.72128e-05	2.14079	0
CTRC	6.91609	5.57612e-07	2.14043	0
AC004069.2	2.44959	0.00903074	2.13986	0
TEDDM1P1	2.12342	0.0397532	2.13954	0
NTSR2	7.58834	1.25552e-07	2.13945	0
OCSTAMP	6.24162	2.478e-06	2.13942	0
BARHL2	3.85338	0.000444155	2.13935	0
ZNF728	6.53776	1.36887e-09	2.13934	0
CTD-2089O24.1	2.08879	0.0194364	2.13876	0
AP000797.4	6.57916	1.17234e-06	2.1387	0
MYBPC2	1.3	0	2.13864	0
AC073321.3	10.1507	4.32696e-10	2.13863	0
TRIM49C	1.3	0.0150161	2.13764	0
RP11-267L5.1	8.59339	0.000943764	2.13674	0
KCNJ8	6.80385	7.14563e-07	2.13631	0
CTA-407F11.8	2.44959	0.00903074	2.13602	0
RP11-139K4.2	5.67749	0.000444155	2.13507	0
MGAT5B	1.3	0	2.13447	0
AC004471.10	2.92309	0.00332158	2.13204	0
HMGCS2	12.6979	1.50635e-12	2.13125	0
RP11-750H9.5	13.8054	0.00312581	2.13091	0
ATP4A	8.48189	1.73966e-08	2.1305	0
NMUR2	1.3	0	2.13038	0
CTD-2377D24.8	12.8085	1.17922e-12	2.13037	0
LINC00954	9.92861	0.00903074	2.12962	0
SLC17A2	6.9535	0.0420853	2.12959	0
RP11-527H14.4	6.64141	0	2.12844	0
MOBP	1.3	0	2.12633	0
RP3-417O22.3	4.32008	0.041519	2.12472	0
KLK2	11.5918	1.76351e-11	2.12422	0
CTA-249B10.1	3.04043	0.00258816	2.12333	0
RP1-148H17.1	12.3663	1.20533e-10	2.12281	0
LINC00391	2.32997	0	2.12266	0
LINC00397	2.08879	0	2.12256	0
RP11-540K16.1	4.06711	2.46871e-08	2.1225	0
TMPRSS12	1.3	0.0307896	2.12243	0
TBX21	2.75818	0	2.12234	0
SEPT7P5	1.38482	0.000239422	2.12144	0
AKAP16BP	5.33792	1.78908e-05	2.12103	0
LA16c-349E11.1	1.72087	0.0420853	2.11943	0
RP11-550C4.6	5.68503	0.0222517	2.11846	0
MAT1A	10.9272	7.714e-11	2.11798	0
UBTFL7	2.43669	0.00903074	2.11798	0
AP003774.4	1.96708	0.0250945	2.11757	0
LINC00261	1.3	0	2.11757	0
OR7A5	1.3	0	2.11744	0
C2orf83	13.9132	1.00592e-13	2.11739	0
FMO6P	14.3525	3.75642e-14	2.11718	0
ZCCHC12	1.88823	0.0042597	2.11598	0
LINC00487	1.3	0	2.11536	0
RP11-349K16.1	2.11573	0.000433327	2.11516	0
C1orf64	3.15742	0.00200888	2.11497	0
AC109826.1	6.46672	1.50247e-06	2.11391	0
ACCS	11.1488	4.71153e-11	2.11381	0
MAB21L3	14.0252	7.81198e-14	2.1123	0
TECTB	6.72787	0.000692529	2.11186	0
AC104801.1	4.54166	9.94041e-05	2.10902	0
CCM2L	13.0293	7.19513e-13	2.1079	0
SPATA3	11.1845	0.0250945	2.10682	0
AC108868.5	9.81752	9.05052e-10	2.10508	0
INA	8.14714	3.65373e-08	2.10385	0
CX3CL1	7.812	7.6611e-08	2.1036	0
RP11-678G14.4	3.20868	0	2.10297	0
CNTD1	7.92376	5.98257e-08	2.10275	0
RP11-20E23.1	1.34199	0.0420853	2.10209	0
AC008278.3	7.36448	2.06248e-07	2.10192	0
RP11-113O24.3	9.7064	6.00758e-15	2.10157	0
LUM	5.9034	5.23431e-06	2.10141	0
GRP	6.69154	9.14995e-07	2.10071	0
CTD-2324F15.2	1.3	0	2.09895	0
RP11-399H11.2	3.90321	0.00870683	2.0982	0
CSF3R	10.3727	2.64496e-10	2.0977	0
DMKN	9.92861	7.07994e-10	2.09711	0
RP11-290M5.2	1.34199	2.31147e-06	2.09685	0
ZNF479	3.23682	0	2.0968	0
AC017104.6	3.96855	0.000345932	2.0965	0
RP11-753A21.1	3.73093	0.0232723	2.09382	0
CST9L	2.80538	0.0042597	2.09268	0
DEFB124	7.02828	4.34441e-07	2.09238	0
MEAF6P1	2.32997	0.0116185	2.09229	0
ZNF331	1.3	0.00332158	2.09185	0
C12orf36	9.7064	1.15739e-09	2.09177	0
PLA1A	1.3	0	2.09092	0
PRDM13	5.5644	1.09936e-05	2.09045	0
RP11-550H2.2	13.3053	0.00156271	2.09027	0
AOC4P	5.33792	1.78908e-05	2.09015	0
IGLON5	11.1488	4.71153e-11	2.08994	0
RP11-277P12.10	3.6224	0.0042597	2.08971	0
TMEM255B	1.3	0	2.08969	0
KPRP	2.80538	0.0042597	2.08956	0
PTPN5	1.3	0	2.08931	0
RP11-463O9.5	1.35057	2.31612e-06	2.08844	0
ZNF677	5.6775	0.00258816	2.08825	0
ZNF679	11.4073	0	2.08799	0
SMG7-AS1	3.14073	0	2.08798	0
AC093326.3	11.9239	8.42831e-12	2.08713	0
TAS1R1	8.51505	0.0194364	2.08695	0
RP11-483E7.1	12.0695	2.71049e-08	2.08659	0
RP11-13P5.1	5.22453	0	2.08607	0
AC073842.19	6.01622	4.07075e-06	2.08523	0
PCDHB12	2.44959	0.00903074	2.08492	0
SULT2A1	4.14596	0	2.08468	0
RP11-642M2.1	11.0262	8.25095e-13	2.08462	0
RP11-70P17.1	4.08821	0.00307762	2.08339	0
AC093590.1	1.3	0	2.08295	0
CTB-79E8.2	4.6558	7.76907e-05	2.08271	0
KRT14	3.15742	0.00200888	2.08263	0
RP11-620J15.2	14.4105	0.0143752	2.08253	0
FEZF2	3.15742	0.00200888	2.08218	0
RP11-643A5.2	15.6536	7.65272e-07	2.08164	0
AC104654.1	10.1507	4.32696e-10	2.08153	0
HOTTIP	5.45121	1.40337e-05	2.08152	0
RP11-209E8.1	8.14714	0	2.08097	0
IL4	5.45121	1.40337e-05	2.08008	0
TBC1D27	2.26134	2.95949e-09	2.08006	0
NLRP4	1.3	0	2.07995	0
RP11-473E2.2	8.64174	0	2.07959	0
RP11-401E14.2	2.6417	0.0040129	2.07871	0
RP11-831A10.2	2.64778	0.000270212	2.07717	0
RP11-401P9.4	1.82504	8.98109e-07	2.07705	0
PABPC1P6	1.72087	0.0420853	2.07661	0
RP11-773H22.4	2.54365	9.19455e-13	2.07614	0
RP11-378I13.1	1.99579	1.08119e-05	2.07486	0
RP11-553L6.2	11.654	0.0359073	2.07406	0
RP11-152L7.1	1.46987	0.00258816	2.07216	0
RP13-507P19.2	9.52283	9.29346e-05	2.07216	0
KCNJ2	7.02828	4.34441e-07	2.06957	0
RP11-626H12.3	4.46237	8.18924e-07	2.06944	0
HCG20	14.9132	1.08296e-14	2.06687	0
EDN2	3.85338	0.000444155	2.06682	0
KL	1.3	0	2.06532	0
CLEC4C	13.0293	7.19513e-13	2.06506	0
RP5-1010E17.1	1.3	4.36774e-07	2.06471	0
PLEKHN1	5.9034	5.23431e-06	2.06418	0
RP11-392A23.5	3.78931	0	2.06355	0
LINC00974	3.27409	2.8741e-11	2.0634	0
B4GALT2	7.47644	1.60921e-07	2.06324	0
KRT5	3.96855	0.000345932	2.06324	0
NMUR1	4.6558	7.76907e-05	2.06312	0
CTD-2196P11.2	2.20972	0.0150161	2.0629	0
C2orf72	7.47644	1.60921e-07	2.06256	0
ASNSP1	1.3	0	2.05977	0
GSTA1	7.47644	1.60921e-07	2.0597	0
RP11-656G20.1	1.3	0.000947708	2.05839	0
GPX6	14.5744	2.29279e-14	2.05823	0
PRELP	9.2616	3.09569e-09	2.05809	0
FAM3D	1.3	0	2.05718	0
METTL7B	2.20972	0.0150161	2.05684	0
RP11-266E14.1	1.3	9.70165e-07	2.05674	0
IQCA1P1	8.70485	1.06079e-08	2.05633	0
LINC00919	1.59607	6.48097e-09	2.05584	0
CTD-2373J19.1	3.85338	0.000444155	2.05532	0
SLC7A10	6.12897	0.0420853	2.05476	0
RP11-941H19.3	1.3	0.00215698	2.05397	0
RP11-134N1.2	3.15742	3.19486e-12	2.05387	0
C12orf77	2.80538	0.0042597	2.05283	0
PLA2G2F	6.80385	7.14563e-07	2.05249	0
KB-1991G8.1	7.92376	5.98257e-08	2.05192	0
GS1-410F4.4	1.3	0	2.05143	0
RP11-167P22.5	1.34199	4.07075e-06	2.05082	0
RP11-804A23.2	2.75818	1.71226e-09	2.05082	0
TRGV9	1.56551	0	2.05082	0
CD209	4.7698	6.08581e-05	2.05055	0
RP11-553P9.3	5.46293	7.09611e-11	2.04894	0
MSX2	4.08352	0.000270212	2.04889	0
KRT4	4.99741	3.72128e-05	2.04877	0
RP11-527H14.2	14.9546	1.64962e-14	2.04829	0
HLA-DPA2	3.6224	0.000732954	2.04786	0
ZNF600	3.80638	3.85719e-05	2.04656	0
AC098826.5	4.19831	0.000210471	2.04646	0
MUC17	1.3	0	2.04403	0
CTD-2319I12.5	2.92309	0.00332158	2.0437	0
LINC00390	1.3	0.00702211	2.04358	0
WFDC10B	4.34177	0.00547037	2.04357	0
CHEK2P4	3.96855	0.000345932	2.04351	0
CTD-3035D6.2	3.738	0.000570952	2.04228	0
RP11-318K12.1	15.6536	1.40337e-05	2.04182	0
GABRQ	11.3704	2.8741e-11	2.04097	0
ZSCAN1	2.94532	7.70921e-05	2.04087	0
FAM83A	1.3	0	2.04028	0
RP11-222N13.1	9.7064	0	2.04	0
AC006946.15	6.46672	1.50247e-06	2.03835	0
BCAS2P1	1.96708	0.0250945	2.03782	0
RP11-62G11.2	2.98932	2.8261e-05	2.03709	0
IL22	3.50656	0.000943764	2.03706	0
XXyac-YX65C7_A.3	1.60652	1.81095e-09	2.03706	0
RASAL2-AS1	1.84449	0.0324879	2.03675	0
GPR37L1	6.57916	1.17234e-06	2.0365	0
RP11-282I1.1	1.3	0.0001279	2.03615	0
PAX1	6.35421	1.92959e-06	2.03612	0
AC005176.2	2.56867	0.00702211	2.03593	0
ADRA1B	1.3	0	2.03567	0
CTC-360P9.5	13.0293	1.89032e-05	2.03534	0
RP11-394A14.2	8.39353	0.0307896	2.03526	0
AC005077.7	8.59339	1.35916e-08	2.0348	0
RP11-433J22.3	6.27269	2.77558e-11	2.0344	0
LINC00336	4.54166	1.17234e-06	2.03438	0
ZNF402P	2.11961	0.0366669	2.03428	0
[truncated: 4,794 more rows]

## Sheet: only A_I
Gene expressed only in HIV-1 infected A3R5.7 cells
Feature ID	-LOG10(P Value)	FDR	A_HI TPM	A_I TPM
AC002398.9	5.9034	5.23431e-06	0	0.0843036
AC004938.5	5.9034	5.23431e-06	0	2.42017
AC004951.5	5.9034	5.23431e-06	0	0.142964
AC007969.5	6.01622	4.07075e-06	0	1.54011
AC012499.1	6.01622	4.07075e-06	0	0.0299832
AC013410.2	6.01622	4.07075e-06	0	3.70852
AC018638.1	6.01622	4.07075e-06	0	2.98165
AC026740.1	6.01622	4.07075e-06	0	0.689558
AC074212.6	6.01622	4.07075e-06	0	0.158295
AC079448.1	6.01622	4.07075e-06	0	1.99843
AC092653.5	6.12896	3.17627e-06	0	1.09781
AC104651.1	6.12896	3.17627e-06	0	0.900257
AC110619.2	6.12896	3.17627e-06	0	0.100731
AC115522.3	6.12896	3.17627e-06	0	0.552157
AKAP3	6.12896	3.17627e-06	0	0.0222246
ATXN3L	6.24162	2.478e-06	0	0.426194
C15orf65	6.35421	1.92959e-06	0	0.0729581
C16orf46	6.35421	1.92959e-06	0	0.0313581
C17orf50	6.35421	1.92959e-06	0	0.1782
CHMP1AP1	6.57916	1.17234e-06	0	1.126
CTA-246H3.11	6.69154	9.14995e-07	0	0.955657
CTBP2P4	6.69154	9.14995e-07	0	0.810231
CTC-241F20.3	6.69154	0.0250945	0	0.295213
CTC-428G20.2	6.69154	1.44215e-05	0	2.01463
CTD-2033C11.1	6.80385	7.14563e-07	0	1.47024
CTD-2287O16.4	6.80385	7.14563e-07	0	1.61695
CTD-2309H9.2	6.80385	7.14563e-07	0	0.929442
CTD-2527I21.4	6.80385	7.14563e-07	0	0.0595758
CTD-2576D5.2	6.80385	7.14563e-07	0	3.38824
CTD-2576D5.4	11.4811	2.25247e-11	0	0.352191
CTD-3138B18.5	6.80385	7.14563e-07	0	0.0346124
DAZ4	6.91609	5.57612e-07	0	0.0101866
DLGAP1-AS1	11.5918	1.76351e-11	0	0.32262
DND1	6.91609	5.57612e-07	0	0.266886
ENDOU	7.02828	4.34441e-07	0	0.0470767
FAM209A	11.5918	1.76351e-11	0	0.166461
FDX1L	11.7025	1.38114e-11	0	0.14079
FEM1AP1	7.1404	3.38934e-07	0	0.37364
GAPDHP22	7.1404	3.38934e-07	0	1.80487
GOLGA8F	7.25247	2.64549e-07	0	0.0556112
HMGB3P23	7.36448	2.06248e-07	0	1.27421
HSPB1P2	7.36448	2.06248e-07	0	1.36522
IGHV3-11	7.36448	2.06248e-07	0	1.31235
IGLJ4	7.36448	2.06248e-07	0	22.5883
KB-1027C11.4	7.47644	1.60921e-07	0	1.90156
KRT8P32	7.58834	1.25552e-07	0	0.510207
KRT8P8	7.58834	1.25552e-07	0	0.514788
KRTAP9-11P	15.3525	4.02832e-15	0	4.2595
LL0XNC01-39B3.1	7.7002	9.81765e-08	0	1.06488
MEF2B	12.1452	5.15109e-12	0	0.0317035
MIR223	7.812	7.6611e-08	0	6.77648
MIR3179-2	7.812	7.6611e-08	0	1.10105
MIR4530	7.812	7.6611e-08	0	13.3109
MTND4P28	7.92376	1.05197e-09	0	1.92613
NCF2	7.92376	5.98257e-08	0	0.0211081
NDUFA7_2	7.92376	5.98257e-08	0	0.0582763
OAS2	8.03547	4.67482e-08	0	0.0223653
PGA4	8.14714	3.65373e-08	0	0.0254912
PPAN	12.4769	2.46173e-12	0	0.176429
PROCR	8.25877	2.84709e-08	0	0.14091
PRR18	8.25877	2.84709e-08	0	0.269199
PYURF	8.25877	2.84709e-08	0	0.26349
RBM14-RBM4	8.37035	2.2253e-08	0	0.024977
RGMB-AS1	8.37035	2.2253e-08	0	0.193513
RN7SKP155	8.37035	2.2253e-08	0	2.58824
RN7SL831P	8.37035	2.2253e-08	0	2.35146
RNA5SP143	8.37035	2.2253e-08	0	6.48185
ROPN1L-AS1	8.37035	2.2253e-08	0	1.48193
RP1-100J12.1	8.37035	2.2253e-08	0	1.17203
RP1-191J18.65	8.37035	3.65968e-08	0	1.23823
RP1-258N20.3	8.48189	8.95729e-10	0	1.07874
RP1-4G17.5	8.48189	0.0142412	0	0.0488443
RP11-206F17.2	8.70485	4.07075e-06	0	0.978232
RP11-215D10.1	12.9188	0	0	1.80487
RP11-255E6.6	8.81627	4.39298e-13	0	1.31698
RP11-263K19.4	8.81627	1.78908e-05	0	0.0863946
RP11-324I22.4	8.92766	0.00069149	0	0.034115
RP11-347H15.2	13.0293	0.00870683	0	1.33947
RP11-365H22.2	8.92766	0.0015184	0	1.22199
RP11-380O24.1	9.03901	0.00355166	0	0.0105409
RP11-393K12.2	9.03901	0.00393369	0	1.42254
RP11-3P17.5	9.03901	0.0111859	0	1.48489
RP11-407G23.1	9.03901	1.58707e-07	0	0.683238
RP11-412B14.1	9.03901	1.09833e-05	0	0.045552
RP11-425I13.3	9.03901	5.06525e-09	0	0.00831395
RP11-44N12.5	9.03901	8.59592e-07	0	1.47899
RP11-474O21.5	9.15032	0.00331003	0	2.16062
RP11-475I24.1	9.15032	0.00895123	0	0.320746
RP11-493L12.6	9.15032	9.10722e-05	0	1.56599
RP11-54O7.10	9.2616	0	0	4.84034
RP11-573G6.9	9.2616	0	0	1.27639
RP11-57H12.6	9.37285	0.0290715	0	0.00576485
RP11-582E3.4	9.37285	6.03996e-10	0	0.0289424
RP11-599B13.8	9.37285	2.55332e-08	0	2.36639
RP11-680A11.5	9.48406	0	0	0.451765
RP11-685B14.3	9.48406	0	0	1.11256
RP11-706O15.5	9.48406	9.07153e-10	0	0.0254329
RP11-732A19.9	9.48406	0.00729353	0	0.764526
RP11-90D4.3	9.7064	4.46701e-10	0	0.096319
RP13-977J11.8	13.4717	0.00477832	0	1.89914
RP13-98N21.2	9.7064	4.55511e-09	0	0.0206674
RP4-533D7.5	9.7064	6.69379e-12	0	0.163791
RP5-855F16.1	9.81752	0	0	2.38151
RP5-933K21.2	1.3	9.85484e-05	0	2.39426
SIGLEC26P	10.0397	3.39294e-05	0	2.69102
SLX1A	10.1507	0.0324879	0	0.202833
SNAI3	10.1507	0.0324879	0	0.0845906
SNX15	10.1507	0.0324879	0	0.0566208
TAS2R8	10.2617	0	0	0.599688
TM4SF19-AS1	10.3727	1.44589e-05	0	0.102943
TP53TG3	10.3727	8.07772e-09	0	0.232796
TPM3P2	10.3727	1.72146e-05	0	0.735121
TRBJ2-2	10.4837	0.000749113	0	14.6159
TRBJ2-5	10.4837	0	0	15.5294
TRNAI6	10.4837	8.48667e-08	0	6.01139
U3_55	10.4837	0.0116185	0	3.67198
USP9YP24	10.4837	0.00903074	0	0.0891748
XXcos-LUCA11.4	14.0303	0.00547037	0	0.520539
ZNF233	10.5946	0.00332158	0	0.0296351
ZNF747_2	10.7055	0.00258816	0	0.0790889
