# Supplementary material for: Altered HIV-1 Viral Copy Number and Gene Expression Profiles of Peripheral (CEM CCR5+) and Mucosal (A3R5.7) T Cell Lines Co-Infected with HSV-2 In Vitro
Source: Viruses. 2022 Aug 4;14(8):1715. doi: 10.3390/v14081715 (PMC9413683; doi:10.3390/v14081715)
Supplement: Supplementary file 1 [file viruses-14-01715-s001.zip › excel sheet S2.xls]

## Sheet: A_UIvs A_I
Differential expression of gene in UV-inactivated HSV-2/HIV-1 coinfected vs HIV-1 monoinfected A3R5.7 cells
Feature ID	-log10(p value)	FDR	log2 (FC)
TRIM71	15.9546	1.16544e-09	11.4856
SLC5A1	15.6536	4.00136e-08	11.4509
TMC7	14.3211	1.13014e-11	11.3861
SLC1A3	14.2222	1.06442e-07	11.3713
RP11-116A1.1	15.4775	1.00098e-12	11.3639
RP11-680B3.2	14.6122	1.23459e-05	11.3564
HS3ST3A1	15.9546	0.000911115	11.3336
MUC12	15.6536	0.00280742	11.3336
IRAK3	15.9546	4.21863e-12	11.3336
SPTA1	13.247	0.041648	11.326
PAX2	15.2556	5.87127e-05	11.326
PRRX1	14.8406	9.55639e-09	11.3106
TMC5	12.764	1.40689e-07	11.295
RGS7BP	14.4494	0.0107874	11.2871
FCHO2	15.4775	0.00815096	11.2871
SLC39A12	12.8559	8.70443e-05	11.2871
CTD-2281E23.2	15.9546	2.1014e-06	11.2871
LPAL2	14.8754	4.46016e-08	11.2871
RND3	14.4494	2.70204e-10	11.2871
RP11-396O20.1	13.8307	1.3296e-12	11.2871
DYTN	15.4775	0.0253473	11.2792
BEST3	15.9546	3.73794e-05	11.2792
LINC00658	14.7785	0.00228193	11.2712
ART3	15.9546	3.53823e-06	11.2632
CTD-2509G16.5	15.2556	0.0455002	11.2471
RP11-293B20.2	13.1403	1.13014e-11	11.2471
CTC-347C20.2	15.1764	0.0015654	11.239
HBG2	14.4922	0.00119374	11.239
ITGAM	14.4922	1.99852e-07	11.239
KCNC1	14.4922	3.14487e-08	11.239
RP11-6C14.1	12.652	1.65708e-09	11.239
PON1	13.645	3.9968e-14	11.239
COL6A4P2	15.2556	4.86496e-05	11.2308
RUSC2	11.9889	3.95699e-11	11.2308
C8A	15.2556	0.0107874	11.2226
F5	14.5074	0.0143059	11.2143
GLP2R	14.2918	0.00355145	11.2143
RP11-363G15.2	12.649	3.44832e-05	11.2143
ANKRD26P1	15.3525	2.53948e-10	11.2143
AC092619.1	15.3525	3.53823e-06	11.1977
CPB1	14.6536	2.55039e-09	11.1977
FBXO15	13.8864	0.00815096	11.1892
FER1L6-AS2	13.8864	0.00815096	11.1892
AC010148.1	15.2556	7.43082e-07	11.1892
AC022182.1	15.0003	0.0338948	11.1808
TGM2	11.0453	0.00231576	11.1808
CLDN10	14.3418	4.42372e-07	11.1808
SGK2	10.9406	0.0495148	11.1637
CLRN1-AS1	14.135	0.00815096	11.1637
LRRN2	12.8573	3.81442e-05	11.1637
TFCP2L1	10.7624	2.34786e-07	11.1637
KCNE1	13.0704	5.25741e-08	11.1551
GNAI1	13.2806	0.00269979	11.1551
CCDC80	14.1484	1.5709e-07	11.1551
ACSM3	14.3748	5.59149e-08	11.1551
MAP1B	12.5584	1.1338e-11	11.1464
LLGL2	12.4589	1.57115e-06	11.1377
AC010423.1	14.3983	0.000911115	11.1377
C3orf70	13.946	0.00010751	11.1377
RP11-507B12.1	11.2911	5.25122e-11	11.1377
FABP6	13.0883	0.0143059	11.1289
HPN-AS1	12.6688	0.000911115	11.1289
SLC5A12	10.4687	3.49032e-11	11.1289
RP11-13G14.4	11.57	9.22466e-07	11.1201
BPIFB4	13.5346	9.34808e-14	11.1112
FAIM2	12.7852	0.0143059	11.1023
B3GALT5	13.4321	0.00467772	11.1023
RP11-867G2.8	10.447	7.2653e-13	11.1023
HLF	12.2684	0.000911115	11.0933
AC104809.3	13.3461	0.0455002	11.0843
HSF5	12.0687	0.000911115	11.0843
AC018731.3	13.569	0.000911115	11.0843
RP4-760C5.5	9.98712	4.57221e-06	11.0843
CDKL4	12.9081	1.52628e-11	11.0843
RP11-255H23.4	10.7974	0.00766068	11.0752
RP11-764K9.1	10.0692	2.15383e-13	11.0752
AC009299.4	13.26	0.0338948	11.066
EHF	12.2812	0.0190165	11.066
RP11-478B9.1	10.1427	1.58196e-06	11.0568
RXRG	9.44161	9.57953e-09	11.0568
AC008074.3	13.0542	0.0253473	11.0475
CASC11	12.6151	4.59276e-06	11.0475
AC019117.1	12.8487	0.0107874	11.0382
SPG20	9.08876	2.87227e-05	11.0382
RP11-958F21.1	9.59983	1.55431e-15	11.0382
LTF	11.0756	4.44089e-16	11.0382
DRD2	11.6791	0.0253473	11.0288
DLX6-AS1	11.8863	0.0253473	11.0288
COL5A3	12.0967	0.0253473	11.0288
ANKRD45	12.5265	0.0190165	11.0288
ABCC2	12.7461	0.0190165	11.0288
RP11-472K22.1	9.76381	3.08524e-06	11.0288
MMP2	10.8795	8.32267e-07	11.0288
TDGF1	8.90563	6.28079e-08	11.0288
DNM1P47	11.579	0.0253473	11.0193
SLC22A24	8.98035	0.0049259	11.0193
SLC5A11	8.98035	3.15734e-06	11.0193
DAPP1	11.7857	0.0338948	11.0193
RP11-74C3.1	9.31983	4.93419e-09	11.0193
SLC22A16	8.88855	2.5908e-07	11.0098
OR5V1	10.4922	1.18717e-10	11.0098
GLYATL2	11.0772	0.00355145	11.0002
OLFML2A	10.2981	0.000846507	11.0002
C2orf73	11.904	1.24911e-06	11.0002
RP11-566H8.3	9.21277	1.68532e-11	11.0002
LINC00290	10.5838	9.28094e-10	10.9906
RP11-218F4.1	9.64823	6.62348e-11	10.9906
RANBP3L	10.0141	2.66454e-15	10.9906
SLC6A17	8.52291	0.00776591	10.9808
IL19	10.6809	0.000532003	10.9808
RP11-183M13.1	9.55327	6.8242e-08	10.9808
DGKK	11.084	0.0338948	10.9711
GAB4	10.6811	0.00467772	10.9711
LBP	10.2903	1.40129e-05	10.9711
CLDN14	11.29	1.00598e-05	10.9711
RP4-610C12.4	8.59657	2.22232e-07	10.9711
RP11-404J23.1	9.18675	6.69841e-09	10.9711
PYHIN1	9.63017	0.000192185	10.9612
AP000235.2	11.6102	2.87304e-05	10.9612
AGXT2	11.6102	2.72646e-06	10.9612
RP11-258J10.1	9.26921	8.3523e-11	10.9612
BTBD16	11.2974	9.23595e-13	10.9513
GALNTL5	10.2867	0.00467772	10.9413
RP11-479J7.1	8.54752	0.0236349	10.9313
FAM153C	10.3853	0.0143059	10.9313
RXFP2	7.88942	2.67503e-07	10.9313
RP11-761E20.1	8.2133	1.3171e-08	10.9313
CIB4	10.6887	0.0253473	10.9211
PDGFRL	9.33469	7.99361e-15	10.9211
MKX	9.5191	0.00269978	10.9211
NOS2	9.33469	2.44249e-15	10.9211
CEP170P1	10.489	4.32032e-08	10.9109
RP11-625I7.1	8.10407	3.55784e-11	10.9109
CRMP1	10.3893	7.7441e-06	10.9007
CTC-360P9.3	10.1883	1.11022e-16	10.9007
AOC1	10.7001	0.0015654	10.8903
SOX13	7.28765	2.11148e-09	10.8903
RP11-1217F2.15	8.59798	9.99648e-10	10.8903
TFAP2D	7.28765	1.55431e-15	10.8903
RP5-1070A16.1	7.4205	0.0250616	10.8799
TDRG1	7.11158	3.39882e-05	10.8799
RP11-132E11.2	8.41064	2.15167e-05	10.8799
RP4-568F9.6	7.4205	1.33426e-06	10.8799
TBX20	7.11158	1.5469e-07	10.8799
LCA5	9.12693	3.52756e-11	10.8799
SULT2B1	7.02385	0.0477328	10.8694
FBLN7	9.59768	0.0107874	10.8694
SLC9C2	7.02385	0.00137165	10.8694
CSPG4	9.99143	0.000238562	10.8694
KMO	9.0308	5.69934e-05	10.8694
SPAG6	7.02385	1.17047e-07	10.8694
RP11-115N4.1	8.3172	2.78295e-10	10.8694
HOOK1	9.12001	0.000911115	10.8589
RP11-486A14.2	7.72088	3.34566e-06	10.8589
RP11-162D9.3	8.05345	9.152e-08	10.8589
GPR144	9.21112	0.00205471	10.8482
RP4-788P17.1	7.15352	8.98877e-07	10.8482
KNDC1	8.64765	0.00442651	10.8375
TTYH2	6.5281	7.863e-05	10.8375
ASB4	9.99729	3.73794e-05	10.8375
SELP	6.8245	2.52711e-06	10.8375
RP4-601P9.2	6.88836	0.000115733	10.8267
RP11-323I1.1	7.52006	3.28626e-14	10.8267
CYSLTR1	9.20321	0.0338948	10.8158
AGBL2	9.79736	0.0338948	10.8158
CTD-2008L17.2	9.20321	0.0253473	10.8158
TBX5	6.50194	0.00124508	10.8158
MEG3	8.27821	2.08877e-05	10.8158
RP11-496I2.4	7.26783	1.63768e-05	10.8158
KIF5A	8.63875	7.63291e-10	10.8158
AC003973.4	9.8015	2.87304e-05	10.8048
SLC9B1P3	6.32975	2.60671e-08	10.8048
MIR137HG	7.9954	1.34934e-05	10.7938
CTD-2555K7.2	8.81249	0.0455002	10.7826
RP11-351M16.3	7.0671	4.2826e-11	10.7826
IL12RB1	8.06597	0.000532003	10.7714
KRT86	7.88844	0.000162439	10.7714
CAPN12	9.00258	2.20902e-05	10.7714
AC008697.1	9.40118	1.19149e-12	10.7714
RP1-240B8.3	7.11801	0.0253471	10.7601
AF064860.5	9.10096	0.00616989	10.7601
MUC13	7.62061	0.00280742	10.7601
RP11-255M2.2	6.95642	0.000162435	10.7601
RP11-300J18.3	6.79771	7.89796e-06	10.7601
SULT1C2P1	5.90342	6.02925e-07	10.7601
LINC00972	7.79425	6.58158e-11	10.7601
ELN	8.23803	0.0190165	10.7487
FAM83F	8.23803	0.0107874	10.7487
C6orf99	8.80576	7.7441e-06	10.7487
RP11-323I15.5	6.70833	3.28626e-14	10.7487
ACER2	8.80422	0.0455002	10.7372
GFI1B	7.86498	0.00355145	10.7372
IGFL4	7.78167	0.000695958	10.7372
JAG1_1	7.78167	3.46057e-06	10.7372
PRAMENP	7.09926	2.69962e-12	10.7372
CA1	8.51148	0.0190165	10.7256
UROC1	5.34781	1.23568e-13	10.7139
TPTE2P3	5.26546	7.77156e-16	10.7021
B4GALT4-AS1	8.31595	0.0107874	10.7021
BPIFC	8.31595	0.00815096	10.7021
RP5-1180C18.1	5.67752	0.00263693	10.7021
PARD6G	6.89785	2.73643e-11	10.7021
CTD-2536I1.1	7.74932	0.0455002	10.6903
SH2D4A	5.45375	0.000275844	10.6903
LRRC37A16P	6.8796	1.20942e-07	10.6903
RP11-527H14.6	6.0265	2.50844e-12	10.6903
DOCK6	7.47374	0.0253473	10.6783
AC007405.4	8.40826	0.0253473	10.6783
IFIH1	7.12422	0.000695958	10.6783
OPRD1	6.62442	1.53169e-10	10.6783
RP11-100F15.2	6.30684	1.16463e-10	10.6783
LPCAT2	6.78784	5.46674e-13	10.6783
RP1-84O15.2	6.2178	0.00176164	10.6662
AC023469.1	8.30965	8.25045e-05	10.6662
NOTCH4	6.53369	1.22544e-08	10.6662
CXADRP3	7.55798	0.0338948	10.6662
TDRD1	5.07021	0.000238552	10.6662
MARCO	6.69627	0.000135489	10.6662
SLC38A11	5.20404	4.5017e-05	10.6662
SPATA18	4.98844	0.0492019	10.654
CTD-2353F22.1	7.36731	0.0455002	10.654
ELMOD1	7.18986	0.0190165	10.654
FIBCD1	7.01584	0.00815096	10.654
FRRS1L	7.01584	0.00616989	10.654
RP11-379B18.6	5.82684	1.78653e-11	10.654
KRT18P55	6.58609	9.61649e-05	10.6418
AKNAD1	7.8235	8.25045e-05	10.6418
LINC00598	6.58609	6.36013e-10	10.6418
RP11-480C22.1	5.50851	6.33825e-07	10.6418
RP5-1029K10.2	5.0907	5.33729e-11	10.6418
EHD3	7.0015	0.0190165	10.6294
GPR123	6.82913	0.00205471	10.6294
MAL2	6.33214	1.51356e-05	10.6294
RP11-298A8.2	5.56712	6.97975e-12	10.6294
RP11-594N15.2	15.9546	0.00381927	10.6231
RP1-41C23.1	5.77613	4.66685e-07	10.6169
EMP2	6.72037	0.0190165	10.6043
RP11-775B15.2	4.97725	3.45379e-05	10.6043
PRDM6	15.9546	1.5744e-05	10.5979
AC012363.4	7.52571	0.00355145	10.5916
EDNRA	6.62705	0.0253473	10.5916
AC003092.1	7.52571	0.00355145	10.5916
PCP4	5.81592	1.02793e-07	10.5916
MEP1A	5.97155	2.90593e-08	10.5916
RP11-175E9.1	5.36784	1.07435e-10	10.5916
DZIP1	6.53393	0.0253473	10.5788
HCN4	6.20121	0.00119374	10.5788
KIAA1324	15.9546	0.00114317	10.5788
AC102948.2	7.24204	4.23931e-11	10.5788
RP11-99E15.2	4.59911	1.11642e-11	10.5788
RP11-476K15.1	15.1764	2.29857e-05	10.5723
NEURL1B	15.6536	0.0162095	10.5723
IL34	15.9546	0.000532003	10.5658
AC074212.3	7.33121	6.33419e-05	10.5658
C11orf44	6.96399	3.73794e-05	10.5658
TNFRSF13B	4.14469	1.84232e-06	10.5658
IPCEF1	15.6536	0.00040695	10.5528
RP11-279F6.1	14.9546	3.85779e-05	10.5528
NUGGC	5.55073	1.50394e-06	10.5528
LINC00609	5.76997	5.8755e-11	10.5528
RP11-360P21.2	4.97059	1.24345e-14	10.5528
NBEAP3	5.7036	8.88178e-15	10.5528
KCNN2	15.6536	2.29744e-10	10.5462
ADHFE1	6.85769	0.0455002	10.5396
SYT12	4.032	0.0303825	10.5396
CHDH	6.50322	0.0253473	10.5396
CPN1	6.50322	0.00815096	10.5396
CRISP1	6.50322	0.00119374	10.5396
ILDR1	5.83806	0.000532003	10.5396
RP11-461O7.1	4.66722	2.22045e-16	10.5396
RP11-17L5.4	14.6536	9.98797e-11	10.5329
RP4-639F20.1	4.19833	1.71359e-05	10.5263
THEM4	3.95453	3.16414e-14	10.5263
CYTIP	15.6536	0.0338948	10.5263
RHOJ	14.6536	0.000531994	10.5263
RP11-375B1.1	4.71933	2.76446e-13	10.5263
DNAI2	6.14585	0.0253473	10.5129
CLIC6	6.31568	0.00269979	10.5129
RP11-400D2.2	4.6362	3.06506e-06	10.5129
RP11-145E5.5	4.91232	4.76488e-07	10.5129
KCNH6	5.65791	6.79861e-08	10.5129
PIWIL2	5.20082	1.05279e-08	10.5129
NR1H4	14.6536	9.89715e-10	10.5129
ARL10	6.47625	0.0338948	10.4993
RP11-64B16.5	4.29119	0.00169702	10.4993
MUC3A_1	5.26211	5.73278e-07	10.4993
AC016722.2	6.6557	7.06777e-11	10.4993
ACOT11	15.3525	0.0190165	10.4925
CHODL	15.0003	0.0455002	10.4856
FBXO27	5.54582	0.00815096	10.4856
GFRA2	14.4361	0.00355145	10.4856
SNX19	3.64844	0.000764337	10.4856
RP11-347E10.1	4.38876	6.49793e-08	10.4856
CTD-2314B22.3	5.77708	0.0455002	10.4718
GIMAP8	5.45592	0.00355145	10.4718
ATP1A2	6.11299	8.25045e-05	10.4718
CPE	14.4361	0.0455002	10.4579
GPR1	5.36628	0.00205471	10.4579
AL035610.2	6.19221	0.00205471	10.4579
C14orf39	14.6122	7.7441e-06	10.4579
JAM2	5.21203	4.48971e-06	10.4579
RP11-10L7.1	4.4914	1.09682e-08	10.4579
RP11-328J6.1	13.1636	2.53641e-09	10.4579
SDC4	3.61209	0.0101191	10.4579
LINC01016	5.06125	0.000406949	10.4579
ZNF729	3.27701	3.21854e-13	10.4579
AC009365.3	14.8085	2.72646e-06	10.4509
ITGB8	13.8682	7.28669e-07	10.4509
DSC3	5.43369	0.0253473	10.4438
RP1-249H1.2	4.40819	0.0253471	10.4438
CRTAM	5.75823	0.0107874	10.4438
GPR139	5.2769	0.00205471	10.4438
TMPRSS4-AS1	3.31243	0.000149035	10.4438
TSSC2	12.2052	3.74895e-05	10.4438
BPIFB6	5.92615	5.96303e-06	10.4438
CRYM	5.75823	4.42372e-07	10.4438
AC073316.1	6.2737	3.41409e-07	10.4438
SYT13	3.42304	7.61291e-11	10.4438
BTNL8	14.2303	0.0455002	10.4367
CDCP1	14.2303	7.12611e-09	10.4367
FANCD2P2	5.25372	0.0107874	10.4296
PDPN	4.59954	2.75344e-05	10.4296
RGL3	4.46083	3.64106e-07	10.4296
RP11-318K12.2	12.8714	1.70859e-07	10.4296
AC004901.1	14.3211	0.00467772	10.4224
M1AP	13.2134	0.000346616	10.4224
KLHL14	13.2134	3.51282e-09	10.4224
BTLA	5.64758	0.0143059	10.4153
SMAD1	3.20141	0.00977931	10.4153
RP11-90C4.1	3.53958	0.00839923	10.4153
KB-173C10.2	4.86028	3.63575e-05	10.4153
AC002383.2	5.9893	2.63531e-07	10.4153
ATP1A4	5.64758	4.26233e-09	10.4153
GPR112	13.2041	0.00205471	10.408
CTD-2026G6.3	13.569	2.87304e-05	10.408
SLC47A1	3.23729	0.0178926	10.4008
LONRF3	4.48535	2.02131e-06	10.4008
PADI6	4.34657	3.4919e-09	10.4008
C3orf52	5.5552	3.30258e-12	10.4008
BAIAP2L1	13.5619	9.23595e-13	10.4008
ABCB4	13.8406	0.0338948	10.3934
CHFR	13.466	5.61773e-14	10.3934
RP11-150O12.1	12.1285	0.000230495	10.3861
LITAF	12.6488	7.4394e-05	10.3861
RP11-161D15.3	3.86929	1.69823e-08	10.3861
LINC00343	4.54167	1.41488e-10	10.3861
PBLD	4.26291	5.4623e-13	10.3861
ABCC3	13.5498	1.5222e-10	10.3787
CYP2B7P1	5.0513	0.0338948	10.3713
DLEC1	12.7218	0.0253473	10.3713
FAM150A	4.89707	0.0143059	10.3713
RP11-609L23.1	3.42683	0.000118593	10.3713
RP11-838N2.5	3.31187	9.21231e-05	10.3713
RP11-354A14.1	3.66549	1.07554e-07	10.3713
KIF25	4.59959	6.33798e-08	10.3713
RP11-136K7.2	11.8517	3.62379e-08	10.3713
RP11-125P18.1	3.91624	2.32512e-08	10.3713
PIWIL3	4.17961	2.05008e-09	10.3713
NKAPP1	4.17961	1.24956e-09	10.3713
MDH1B	4.14844	0.0196306	10.3564
RP11-399F2.2	3.58704	0.00726641	10.3564
RP5-1100I6.2	3.12584	1.0521e-05	10.3564
MRAP2	11.9154	5.34293e-11	10.3564
CCDC144CP	5.18817	1.57652e-14	10.3564
CBLN2	12.6082	0.0143059	10.3413
IL31RA	4.34177	0.000532003	10.3413
TCP11	2.77031	1.68246e-05	10.3413
NLRP7	3.93186	1.55676e-05	10.3413
RP11-146E13.4	11.3928	4.3732e-06	10.3413
CITF22-49D8.1	4.9384	4.32032e-08	10.3413
RP11-180C1.1	3.55179	0.000619563	10.3413
CSHL1	4.84866	0.0455002	10.326
EVC	4.54513	0.0190165	10.326
HAVCR1	4.2565	0.00119374	10.326
KIAA1257	4.2565	0.00114317	10.326
CLUL1	4.84866	2.87304e-05	10.326
LAPTM4B	11.6235	1.08249e-05	10.326
OLFM1	3.85003	7.43058e-07	10.326
ACOX2	5.16781	1.52659e-09	10.326
RP11-160H22.5	3.47343	2.85771e-12	10.326
CTD-3220F14.1	11.8643	0.0455002	10.3106
ENTPD1	4.45793	0.0190165	10.3106
LHX6	4.03379	1.59938e-06	10.3106
RP11-60A24.3	10.4326	0.00649549	10.3028
TMEM200A	9.96268	5.71885e-10	10.3028
AP000688.14	4.98479	1.00598e-05	10.295
CTA-929C8.8	4.67007	3.28353e-11	10.295
FBXW12	4.22721	0.00815096	10.295
RP11-168G16.2	3.31798	0.00740643	10.295
GALNT15	11.3176	9.63337e-07	10.2871
ETV7	4.28452	0.0190165	10.2792
HEPHL1	11.0547	0.00119374	10.2792
NPHS1	3.60686	6.13096e-06	10.2792
ADAD1	4.8937	1.97308e-09	10.2792
ST8SIA5	9.67656	7.18464e-08	10.2712
ADORA1	11.6538	3.37508e-14	10.2712
GATM	3.97216	0.00355145	10.2632
MYO7A	10.5384	4.63064e-07	10.2632
RP11-626H12.1	2.82998	3.49531e-07	10.2632
AC010733.4	11.7374	1.52659e-09	10.2632
RP5-952N6.1	9.74229	9.32587e-14	10.2632
ZNF813	2.23798	2.22045e-16	10.2632
PRDM7	10.1949	1.01772e-09	10.2552
EGFL6	4.02698	0.0190165	10.2471
ELOVL2-AS1	4.02698	0.0190165	10.2471
SLC2A10	2.38473	0.0115582	10.2471
ANO7	4.62215	0.00815096	10.2471
RP4-541C22.5	2.48221	0.000958667	10.2471
ANKRD36BP2	4.62215	0.000911115	10.2471
RP11-854K16.3	2.58245	3.2087e-05	10.2471
AC003984.1	4.78111	5.96303e-06	10.2471
LINC00158	3.62062	1.4345e-07	10.2471
TMEM213	2.19784	1.5792e-08	10.2471
RP11-205M3.3	3.01245	9.13907e-10	10.2471
RP11-332J15.1	2.90046	1.12164e-11	10.2471
RP4-715N11.2	2.48221	1.70441e-12	10.2471
ZNF366	2.1083	6.42801e-11	10.2471
GCK	10.6711	0.00355145	10.239
ARMCX4	11.185	0.000532003	10.239
TOM1L1	9.09001	9.10746e-10	10.239
CLEC12A	4.22909	0.0455002	10.2308
CD200	4.22909	0.0338948	10.2308
EIF4E1B	3.94186	0.0190165	10.2308
EPHA10	10.5793	0.0190165	10.2308
FCRL1	3.80397	0.00815096	10.2308
LINC00935	3.53917	4.32665e-10	10.2308
LY86	3.41209	3.52295e-10	10.2308
TOX3	9.00361	1.43108e-13	10.2308
CHST15	10.5636	0.0190165	10.2226
CD276	4.14189	0.00815096	10.2143
GDF5	3.72046	0.00355145	10.2143
ANP32AP1	4.44263	1.24911e-06	10.2143
C7orf72	4.29021	7.43082e-07	10.2143
RP5-1139I1.2	2.34485	6.24716e-07	10.2143
RP11-276H19.1	2.86251	3.45356e-07	10.2143
MUCL1	3.33232	2.36424e-11	10.2143
RP11-170L3.7	2.86251	2.66454e-15	10.2143
RHBDL3	9.56795	0.0253472	10.206
RP11-37N22.1	9.25742	0.00176961	10.206
RP11-290F24.3	9.41169	1.03729e-06	10.206
SERP2	2.18331	0.043114	10.1977
RP4-562J12.2	2.277	0.0214923	10.1977
SLC6A19	2.18331	0.00460633	10.1977
GCNT3	3.63734	0.00355145	10.1977
HLA-AS1	3.50564	0.000911115	10.1977
IL2RA	3.50564	0.000532003	10.1977
RP3-418C23.2	2.277	0.000327997	10.1977
ROS1	3.01409	1.12935e-07	10.1977
LHX2	3.37755	2.05249e-10	10.1977
MROH2A	9.54729	8.63576e-12	10.1977
SBSPON	8.69509	1.74128e-06	10.1892
CTD-2090I13.1	3.82671	0.0338948	10.1808
DNM1P46	3.68877	0.0253473	10.1808
MAG	3.17411	0.011412	10.1808
GRIP2	9.68713	0.0015654	10.1808
RP11-563M4.1	2.4029	0.000156103	10.1808
RP11-217E13.1	2.71456	4.38915e-05	10.1808
PTCHD1	2.93779	2.77711e-05	10.1808
PLA2G4E	3.05427	4.44089e-16	10.1808
AMPD1	4.17577	0.00355145	10.1637
SYNPO	8.20691	0.000150395	10.1637
ISM2	3.3432	3.28601e-08	10.1637
TTLL6	8.06442	7.46568e-10	10.1637
PAPL	2.97716	7.1454e-13	10.1637
CCND2	4.02705	4.30211e-13	10.1637
CA5A	9.72279	0.000182809	10.1551
MRAS	9.01423	0.000151854	10.1551
BFSP2	9.72279	7.23761e-08	10.1551
SLC26A5	8.122	2.1506e-08	10.1551
STON1-GTF2A1L	1.90001	0.0324295	10.1464
GPRC5C	3.30904	0.00205471	10.1464
TLX1NB	1.90001	0.0010283	10.1464
STARD6	1.90001	2.13734e-05	10.1464
KCNJ5	3.18252	1.13724e-07	10.1464
ZNF99	1.73356	7.09099e-13	10.1464
PTPN21	8.59792	1.72078e-11	10.1377
ADCY6	3.91201	6.33419e-05	10.1289
MMEL1	2.86333	2.49879e-10	10.1289
AMDHD1	3.91201	0.0455002	10.1289
TTC9	1.69305	0.00359713	10.1289
AP001604.3	3.91201	9.63337e-07	10.1289
CNR1	3.6264	5.47362e-11	10.1289
TMEM72-AS1	15.1095	1.11022e-16	10.1289
IL5RA	8.7934	0.000532003	10.1201
CTD-2349B8.1	9.01865	0.0455002	10.1112
CYP4F23P	3.4065	0.0338948	10.1112
GRIK5	15.9546	0.00205471	10.1112
CNRIP1	3.54185	0.00119374	10.1112
C5AR1	3.68125	0.000532003	10.1112
CDKL2	3.54185	0.000140158	10.1112
CTD-2005H7.2	3.4065	4.42372e-07	10.1112
RP11-673E1.1	2.06224	3.20424e-08	10.1112
CSF2RA	3.54185	1.96605e-10	10.1112
BRSK2	9.17878	7.24976e-14	10.1112
BOC	15.9546	1.69902e-05	10.1053
GNG4	15.6536	0.00269979	10.0993
SVOPL	14.5929	0.00913962	10.0993
ACSL6	9.06938	0.00010751	10.0933
RP11-379J13.2	2.18464	6.25305e-05	10.0933
SLC25A31	1.73424	5.5826e-06	10.0933
SYTL2	14.3111	2.4741e-05	10.0873
RP4-734C18.1	14.3864	2.15153e-05	10.0813
CD101	3.37401	0.0253473	10.0752
SSPO	7.11803	0.0145292	10.0752
AC008079.9	3.79678	0.00815096	10.0752
CRHR2	8.57257	0.00815096	10.0752
SLC18B1	1.67265	0.00208883	10.0752
MS4A15	2.6355	3.45435e-09	10.0752
GPNMB	2.98788	0.00205471	10.0752
LINC00989	8.02751	7.12401e-10	10.066
FMO1	2.90879	0.00616989	10.0568
RP11-973F15.1	1.77792	1.24915e-09	10.0568
MYOM1	14.2556	4.44089e-16	10.0506
MDGA1	14.4231	5.31204e-05	10.0506
RP11-217C7.1	13.9955	1.60502e-06	10.0444
LINC00355	7.68201	8.5682e-05	10.0382
C1QTNF2	3.34184	0.0253473	10.0382
FGD2	2.8302	0.00815096	10.0382
CCL26	3.34184	0.00815096	10.0382
SERPINB6	1.55153	0.00369102	10.0382
GPR78	2.8302	0.00205471	10.0382
SPINK4	1.47384	0.000869042	10.0382
MYO5C	14.0681	3.85553e-05	10.0382
ZNF568	13.2496	2.79659e-05	10.0382
CTD-2021H9.1	3.07808	1.00598e-05	10.0382
CACNG4	14.7505	2.1014e-06	10.0382
MYBPC3	2.4863	1.83965e-06	10.0382
RP11-408H1.3	1.9811	3.84022e-07	10.0382
RP13-81N3.2	1.63186	8.32293e-08	10.0382
GABRA4	7.80473	0.00467772	10.0288
INSL6	7.65648	0.00040695	10.0288
RP11-30L8.1	7.08487	0.000199275	10.0288
RP11-147C23.1	7.08487	4.3732e-06	10.0288
PROM1	13.5379	0.0231509	10.0193
MAPK8IP1	2.41254	0.014961	10.0193
SULT4A1	1.41572	0.0105933	10.0193
ARRB1	14.5566	0.00269979	10.0193
RP11-502M1.2	1.8243	1.38206e-05	10.0193
ISLR2	2.63531	2.54022e-08	10.0193
SH3BGRL2	13.0329	7.00523e-09	10.013
RP11-470E16.1	6.78172	0.00609886	10.0098
RP3-380B8.4	1.51075	0.00695634	10.0002
RP11-399H11.3	1.84859	1.66921e-07	10.0002
MYH13	2.33936	1.33227e-15	10.0002
RP11-642P15.1	12.7448	1.07538e-05	9.98733
AC008060.8	3.27858	0.00119374	9.98085
RP11-561P12.5	1.54997	0.000284144	9.98085
BTNL9	3.00947	0.000238562	9.98085
AC105393.1	3.14184	0.00010751	9.98085
RP11-627D16.1	6.32195	4.68602e-06	9.98085
CTD-2216M2.1	2.75731	4.59276e-06	9.98085
RP11-379K17.4	1.71877	4.39761e-08	9.98085
CCDC67	13.5498	0.00355145	9.97434
RP5-1198O20.4	6.11234	1.90266e-07	9.97107
CYP4F12	2.67841	0.0338948	9.96122
CD22	2.80093	0.0253473	9.96122
GPRC5A	2.44522	0.00205471	9.96122
HEPH	6.8882	0.00119374	9.96122
RP11-631F7.1	1.48906	0.000504198	9.96122
CTD-2247C11.1	2.67841	3.53823e-06	9.96122
AC135983.2	3.05845	3.33855e-08	9.96122
CMTM7	13.0919	5.61773e-14	9.94798
ERBB3	2.48304	0.0190165	9.94132
BPIFA2	2.84617	0.00815096	9.94132
GDNF-AS1	6.77594	0.00355145	9.94132
RFX6	6.22892	6.36263e-06	9.94132
DSG3	2.48304	1.24911e-06	9.94132
RP11-34F13.3	1.59175	3.09177e-08	9.94132
AC023347.1	3.10929	1.52659e-09	9.94132
RP11-526P5.2	5.84094	1.33227e-15	9.94132
GPR55	6.55226	0.00205471	9.93127
TNFRSF11A	5.39411	2.51452e-05	9.93127
RP11-501O2.4	5.76165	1.30416e-07	9.93127
FLT4	12.4005	0.00616989	9.9279
CD163	2.6417	0.0338948	9.92114
EMX1	2.40678	0.0190165	9.92114
AC005772.2	3.02535	0.00269979	9.92114
AC017060.1	12.7106	0.000140158	9.92114
LEMD1	6.33246	1.8142e-05	9.92114
C11orf70	2.76529	4.42372e-07	9.92114
MARC1	1.98262	2.76685e-07	9.92114
RP11-432B6.3	1.44795	1.4165e-09	9.92114
RP11-275N1.1	1.61367	7.92644e-11	9.92114
SLC17A1	5.40307	0.000305992	9.91095
MYLK3	6.03505	1.15927e-08	9.91095
HSD17B3	6.3027	0.000911115	9.91095
SLC16A2	11.2618	0.00219748	9.90753
RP11-1166P10.6	11.5687	1.03839e-07	9.90753
CRB2	2.56291	0.0455002	9.90068
BLNK	6.63593	0.0455002	9.90068
CBLC	2.68494	0.00616989	9.90068
AL589743.1	6.77917	0.00269979	9.90068
RP11-27G24.1	1.46764	0.00186281	9.90068
NPFFR1	1.81761	0.000675083	9.90068
SLC2A12	5.20608	2.6027e-08	9.90068
LINC00452	2.01226	1.56897e-12	9.90068
AL592494.5	12.2561	0.0253473	9.89379
FAM81B	6.27315	0.0107874	9.89034
ME3	6.00407	5.25295e-11	9.89034
AMICA1	2.72983	0.00205471	9.87992
GSDMC	5.97328	0.0015654	9.87992
HRASLS5	2.04297	0.000911115	9.87992
KEL	2.04297	0.000512001	9.87992
KRT80	1.94196	0.000162439	9.87992
KCNA1	2.04297	8.00478e-05	9.87992
CGREF1	2.48468	1.30717e-05	9.87992
LINC00085	1.94196	6.10755e-09	9.87992
CRHR1	2.48468	7.06777e-11	9.87992
RP11-302M6.4	5.45865	4.44089e-16	9.87992
ARHGAP40	11.8948	6.33419e-05	9.87293
MICALCL	11.3495	9.18154e-13	9.87293
MYH16	10.9315	1.57518e-12	9.85886
FBXW10	2.07479	0.00815096	9.85886
AC079779.6	2.77649	0.00269979	9.85886
GPRIN1	2.07479	0.00205471	9.85886
C14orf132	11.5548	0.00119374	9.85886
LRRC31	1.77646	0.00115404	9.85886
IKZF4	1.97174	0.000532003	9.85886
RP1-13P20.6	1.59492	0.000446016	9.85886
MYOCD	1.77646	9.89953e-05	9.85886
AIM1L	2.64898	2.20902e-05	9.85886
MTHFD2P1	1.77646	8.98369e-07	9.85886
RP11-403I13.4	1.34659	6.30878e-07	9.85886
LINC00992	11.0849	1.43885e-13	9.85886
RP1L1	4.86668	1.26924e-09	9.84821
RP11-10K17.6	5.34659	6.48215e-12	9.84821
DPT	2.10782	0.0253473	9.83748
GCM1	2.00262	0.00355145	9.83748
RP11-164N3.2	1.36538	1.15083e-05	9.83748
LINC01031	5.43915	7.37663e-07	9.83748
CTC-523E23.4	11.0417	2.10942e-15	9.83748
P4HA2	15.9546	0.00455632	9.82668
LINC01033	5.35951	6.45774e-06	9.82668
MN1	5.23447	1.27942e-11	9.82668
RP11-1029J19.5	10.26	1.25632e-08	9.82306
ERN2	2.03467	0.0190165	9.81579
ARHGEF33	5.93518	0.0143059	9.81579
AC018647.3	2.6132	0.00616989	9.81579
CLGN	2.25353	0.00467772	9.81579
PSORS1C1	1.4675	0.00348697	9.81579
HYAL4	1.83134	0.000695958	9.81579
AC079776.7	2.6132	8.25045e-05	9.81579
MS4A5	1.64258	5.56321e-07	9.81579
KALP	1.83134	5.21729e-10	9.81579
RP11-1007O24.3	4.87923	1.24651e-09	9.80482
KIAA1644	15.9546	2.14109e-10	9.80482
SLC2A14	15.1764	0.000144372	9.7993
FAIM	1.9622	0.0143059	9.79376
FBXO47	1.86032	0.00815096	9.79376
PMEPA1	15.6536	4.89008e-05	9.79376
AMOTL2	2.40979	1.61998e-06	9.79376
RP11-734I18.1	15.2556	7.76327e-07	9.79376
RP5-884C9.2	4.34503	1.50457e-12	9.79376
RP5-945F2.2	4.27179	1.21226e-07	9.78262
RAB38	4.72582	1.08802e-14	9.78262
DNASE2B	1.89042	0.0253473	9.7714
FAM194A	5.05542	0.0143059	9.7714
SYCP2	9.067	0.0125891	9.7714
GRAMD2	1.79023	0.00205471	9.7714
PDLIM3	1.42581	1.71621e-05	9.7714
MAP7D2	9.60884	1.15108e-12	9.76386
DNAJC27-AS1	9.81722	0.0253473	9.75629
VTCN1	8.68159	0.00720955	9.75629
GDAP1L1	9.66943	0.00355145	9.75629
GLYAT	9.66943	0.00355145	9.75629
SLC9A2	14.3211	0.00066476	9.75439
FAM213A	1.74901	0.0143059	9.74868
C14orf105	2.06297	0.0107874	9.74868
GLIPR1L2	4.77567	0.00355145	9.74868
OR8S1	1.30147	0.000658909	9.74868
SYK	8.73511	0.000518376	9.74868
SAMHD1	8.87241	0.000170802	9.74868
ALDH1L1	10.0306	0.00010751	9.74868
CCDC13	5.1489	5.59149e-08	9.74868
RP11-586D19.1	4.08926	7.8324e-12	9.74868
GABRR3	4.74134	0.00467772	9.73718
PDCD1LG2	9.0406	0.0120737	9.73333
FLVCR2	4.66359	0.00616989	9.72559
ABCA8	9.7456	0.000532003	9.72559
TMPRSS15	3.56597	0.000253643	9.72559
KLF15	1.49317	2.00784e-05	9.72559
RP11-542G1.1	3.87319	9.91551e-08	9.72559
ZNF826P	13.6303	4.20275e-09	9.72559
MUC22	4.31176	3.82028e-12	9.72559
IGFN1	4.54406	0.000695958	9.72559
ARHGAP23P1	5.03612	2.87304e-05	9.72559
RP11-192H23.4	4.08823	2.56451e-10	9.72559
LHFPL4	8.92927	3.68631e-09	9.71781
SNCAIP	13.52	0.00036719	9.71391
BTD	4.83041	3.73794e-05	9.71391
PRSS12	4.12498	1.83888e-05	9.71391
BCL11A	14.6324	9.12677e-11	9.71391
RPS6KA6	8.2945	0.000323323	9.71
RP1-60O19.1	8.56645	5.72269e-08	9.71
RP11-6J21.2	8.42965	1.52198e-09	9.71
EMP1	1.61059	0.0190165	9.70213
GRM7-AS3	1.51738	0.0015654	9.70213
KB-1458E12.1	1.42788	2.79659e-05	9.70213
AC098820.2	2.02336	2.55039e-09	9.70213
RP11-548L20.1	13.4105	5.5187e-12	9.69621
INTU	8.73366	0.00040695	9.69423
KIT	8.59345	1.36719e-07	9.69423
KBTBD12	8.73366	8.71706e-09	9.69423
LPPR4	4.12608	2.60031e-06	9.69026
PRKCZ	13.4577	1.69836e-06	9.68428
RP11-306G20.1	3.72653	0.017622	9.67829
RP11-93I21.3	3.52039	0.00253862	9.67829
KIF1A	13.5265	9.20231e-06	9.67829
AQP7P1	1.94808	3.53823e-06	9.67829
RP11-326E22.1	3.62242	1.02002e-09	9.67829
GREM2	13.3482	0.00205471	9.67226
C6orf58	8.67957	0.00119374	9.67025
RP11-373N22.3	7.85669	4.01061e-09	9.67025
CTC-529P8.1	4.32041	0.0455002	9.66621
TEX26-AS1	3.25488	0.000487045	9.66621
ZNF560	3.06673	3.63575e-05	9.66621
TSPAN2	3.15983	1.36668e-12	9.66621
RP11-343D2.11	7.77559	0.00718944	9.66217
BHLHE40-AS1	8.73773	2.63531e-07	9.66217
AP000476.1	1.8735	0.00815096	9.65404
OTOA	3.79543	0.00134947	9.65404
ARHGEF40	1.8735	0.000911115	9.65404
CCDC144NL	8.51074	2.72646e-06	9.65404
AC068831.10	1.98373	1.19188e-08	9.65404
SCRN1	7.48446	1.97903e-06	9.64586
SPEF2	7.35659	0.00116657	9.64586
RP11-479O9.2	3.34347	0.0236349	9.64176
ADAP2	4.32702	0.000140158	9.64176
SUN5	3.05455	0.000130918	9.64176
RP11-114H21.2	3.4439	1.29309e-10	9.64176
ZNF541	2.87192	4.72823e-05	9.64176
SLC35D2	7.1981	1.79499e-05	9.63764
DIAPH2-AS1	1.50052	0.0338948	9.62938
CTD-2008A1.2	4.01714	0.0253473	9.62938
EFHD1	8.03718	0.0190165	9.62938
SRRM3	7.11916	0.00713222	9.62938
GS1-39E22.1	1.32118	0.0015654	9.62938
SLC25A48	7.24527	0.000185684	9.62938
AC022311.1	1.90802	2.0345e-07	9.62938
ITGA7	3.79383	1.54361e-07	9.62938
PYGL	3.47585	1.36059e-10	9.62938
MOCOS	7.68469	4.05708e-09	9.62106
CIITA	3.94221	4.59276e-06	9.61689
NAV1	7.39088	0.000849219	9.6127
SLC12A1	7.00794	9.86735e-05	9.6127
RP11-313F23.4	7.13391	9.32587e-14	9.6127
AC018816.3	4.02049	0.0190165	9.60429
AC005042.5	1.83304	1.69902e-05	9.60429
TEKT5	6.72767	0.0086503	9.59582
ATP6V0A4	12.3145	0.0455002	9.59157
PDE6B	3.2974	0.0338948	9.59157
MFAP3L	3.2974	0.0257818	9.59157
RP11-444E17.6	3.00393	8.15514e-07	9.59157
TDRP	2.72923	0.0123589	9.59157
RP11-392O1.4	3.00393	7.48956e-13	9.59157
WDR96	15.9546	2.00839e-12	9.58902
AC005682.6	1.7588	0.0338948	9.57875
AP000695.6	1.65428	0.0015654	9.57875
AGR2	3.86939	0.000532003	9.57875
CR1	7.51309	2.20902e-05	9.57875
CRISP2	1.45832	5.7329e-07	9.57875
ACAN	7.64817	1.53733e-12	9.57875
RP11-131L23.1	3.03203	1.85629e-13	9.57875
AC006994.2	1.7588	2.10942e-15	9.57875
LPO	6.95864	0.000889043	9.57014
AC061992.2	3.79439	0.0338948	9.56581
LDHC	3.25896	0.0133283	9.56581
AC009950.2	3.90865	0.000182809	9.56581
FBN3	7.00692	0.0107874	9.56147
AK4	7.40128	0.000140158	9.56147
AC011754.1	1.68535	2.10942e-15	9.55276
COL9A1	7.18676	0.0338948	9.55276
B3GNT3	1.48462	0.000911115	9.55276
AC100802.3	1.58278	4.32032e-08	9.55276
ELSPBP1	3.25242	0.0190165	9.53958
EFHB	6.81525	0.0190165	9.53516
EMR3	11.059	0.0190165	9.53295
ACE2	1.51211	0.0455002	9.52628
SLC36A3	2.35395	0.0150224	9.52628
FBXO16	3.18202	0.00815096	9.52628
C16orf78	1.41593	0.00616989	9.52628
FOLH1B	3.18202	0.00616989	9.52628
CHIAP3	1.32399	0.000695958	9.52628
ARAP3	3.49829	1.99433e-08	9.52628
ONECUT1	2.88661	0.0348084	9.52628
DLGAP2	15.4775	0.0253473	9.52628
ESR2	10.888	0.0190165	9.52628
PADI1	2.88661	7.59393e-14	9.52628
RP1-153P14.8	2.72669	1.36243e-05	9.51286
RP3-400N23.6	2.37575	5.40775e-06	9.51286
MACC1	6.32787	4.20024e-07	9.50836
ABCC6	10.9852	0.0455002	9.50611
PTGFRN	10.1231	6.28962e-09	9.50611
LTBP2	14.8754	0.00026818	9.49932
AHNAK2	3.28046	2.63531e-07	9.49932
SLC13A4	2.31439	4.29914e-08	9.49932
TMEM51	2.15307	1.67651e-08	9.49932
SMAD9	14.3111	2.74761e-10	9.49386
STAT4	14.135	0.0450205	9.48839
DRC1	2.9048	0.0253473	9.48564
RP11-374A4.1	2.35838	1.06423e-05	9.48564
RP11-1042B17.3	2.53183	2.71847e-08	9.48564
NXPE1	2.62175	3.07068e-10	9.48564
GFRAL	6.13888	0.00355145	9.48105
RP1-111C20.4	5.78163	2.01179e-10	9.48105
RP11-135J2.4	5.78163	4.50173e-12	9.48105
ENPP7P10	6.10537	0.0190165	9.47184
HTR5BP	5.9841	0.000695958	9.47184
ABCC11	6.48008	0.000311489	9.47184
APOL1	1.37335	2.20902e-05	9.47184
PPL	5.6712	0.000193937	9.46256
CTD-2147F2.1	6.02767	0.000182809	9.46256
RP11-314O13.1	5.44226	3.51631e-08	9.46256
RP11-144F15.1	13.7615	2.05272e-10	9.46069
FBXO40	2.76892	0.00815096	9.4579
AC072061.2	3.06647	1.5709e-07	9.4579
PLEKHA4	2.49219	6.66134e-14	9.4579
PDE4C	2.49219	3.54612e-05	9.4579
CTD-2314B22.1	5.87303	0.0455002	9.45322
CYP4A22-AS1	5.95023	0.0338948	9.45322
RP11-488I20.3	2.17424	0.0136543	9.44382
PPIL6	5.44575	0.00182051	9.44382
CTB-118P15.2	2.79743	0.000238562	9.44382
ACSBG1	5.96056	2.0345e-07	9.43436
HMGN2P46	2.47741	0.000911115	9.42961
MDS2	2.4525	3.26095e-12	9.42961
SLC7A8	4.85947	1.07914e-13	9.42484
GLT8D2	9.29168	0.00355145	9.42245
IL7	13.1949	0.000532003	9.41525
AC002451.3	1.33057	2.87304e-05	9.41525
TMEM178A	4.71723	9.81892e-08	9.41525
RP11-13N12.2	2.07418	9.76996e-15	9.41525
IQSEC2	5.30017	0.00040695	9.4056
DMBT1	8.96273	0.0253473	9.40075
CPNE9	2.52905	5.96303e-06	9.40075
KLB	2.26177	1.51879e-13	9.40075
AKAP12	13.3887	3.73794e-05	9.39783
RP3-468B3.2	4.68014	0.000142832	9.39589
CRISPLD2	9.01561	0.0190165	9.39345
FAM3B	2.37293	0.0107874	9.38611
FOXN4	2.37293	0.00616989	9.38611
MEIOB	2.11574	1.38577e-10	9.38611
PODXL2	4.85655	3.14038e-11	9.38611
SEC24B-AS1	4.46867	0.00611698	9.37626
C2CD2	5.22941	0.00467772	9.37626
FAM153A	2.30871	0.0143059	9.37131
PSPC1P1	1.97463	0.00348697	9.37131
TMEM144	1.53617	0.00024725	9.37131
LRRC4B	4.82003	0.000207499	9.36634
RP4-660H19.1	15.9546	5.38236e-13	9.36136
SYNGR1	1.55063	0.00791163	9.35636
AC073043.1	2.4496	0.00119374	9.35636
TOB1-AS1	1.48355	8.62142e-09	9.35636
RP11-1129I3.1	11.8498	0.0123545	9.35033
RP11-495P10.3	4.29159	1.71404e-06	9.3463
GPR56	2.03585	0.00205471	9.34125
SRCIN1	15.6536	1.16931e-05	9.34125
RNF212	1.79875	1.18717e-08	9.34125
C19orf38	2.29311	7.24976e-14	9.34125
PLEKHG3	4.4269	8.9369e-11	9.33618
ANKDD1B	2.31806	0.0143059	9.32598
GRK7	4.49479	0.0015654	9.32598
KCNJ1	1.97497	0.000176833	9.32598
AP006222.2	4.82124	8.25045e-05	9.32598
SNTB2	3.88969	3.22992e-05	9.32598
PROS1	15.3525	0.0231509	9.32086
CTD-2189E23.1	4.52961	4.59276e-06	9.31572
RP11-344E13.3	4.01617	2.68674e-14	9.31572
ANKRD24	2.25309	0.0455002	9.31055
SMCO2	1.34199	1.22595e-05	9.31055
PPP1R42	7.42592	1.45191e-06	9.31055
NAA60_1	1.75903	7.56062e-10	9.31055
DDX60	11.3753	0.0338948	9.30745
CXorf30	4.45775	0.0338948	9.30537
RAPGEF4-AS1	4.04658	0.0040571	9.30537
RP11-462L8.1	7.10631	8.71068e-08	9.30278
RP11-427M20.1	14.8754	0.0215561	9.30018
CALB2	2.10173	0.00815096	9.29496
RP11-161H23.9	1.55685	2.08805e-05	9.29496
RP11-563D10.1	1.42022	4.8814e-06	9.29496
BCRP3	2.10173	4.59276e-06	9.29496
ABCA10	15.2556	2.00506e-13	9.28972
INMT	7.23739	0.00040695	9.2871
CD34	2.03907	0.0338948	9.27919
NT5E	3.87184	0.00763285	9.2739
TMCO4	14.1221	1.81411e-05	9.2739
RP11-423H2.1	14.2733	2.77018e-11	9.2739
CNGB1	4.2777	3.28353e-11	9.2739
RP11-439L18.3	6.72601	0.000631547	9.27124
CHRNB4	4.20667	0.00205471	9.26325
C16orf96	1.9155	1.69902e-05	9.26325
FRMD7	1.75583	9.63337e-07	9.26325
AKR1CL1	1.99885	1.5222e-10	9.26325
JAZF1-AS1	6.85174	5.82617e-06	9.25521
MYEOV	6.73314	5.76662e-08	9.25521
RP11-24F11.2	3.57466	0.000321889	9.25252
AC018464.3	2.02129	0.0143059	9.24713
ANKRD18CP	1.93674	8.25045e-05	9.24713
AC124997.1	7.1385	5.96303e-06	9.24713
CES5AP1	1.85461	5.47508e-10	9.24713
MROH8	13.645	5.90347e-05	9.23628
IL18RAP	1.56551	0.000532003	9.23083
SLC1A7	3.26209	5.19315e-05	9.23083
ZNF565	3.0878	2.79659e-05	9.23083
RPS11P6	3.26209	1.09863e-06	9.23083
CLCA1	1.71577	2.0345e-07	9.23083
LINC00351	13.5584	1.41488e-10	9.23083
RP11-1085N6.3	9.61555	9.33042e-06	9.21765
PSTPIP2	9.53484	5.03144e-11	9.21102
ANXA10	3.81859	0.0107874	9.2088
TMEM229B	12.8443	0.000392195	9.2088
EPN2	13.0216	0.0190165	9.19766
AGPAT9	3.74952	0.0107874	9.19766
CACNA1G	9.52565	0.000238562	9.19093
PMFBP1	12.5654	9.68114e-14	9.18643
ELOVL7	6.0617	0.0190165	9.18079
RP4-655J12.4	5.69111	2.04055e-05	9.18079
ABCA3	6.40991	2.55039e-09	9.18079
TNIP3	5.33596	2.55004e-09	9.17228
7SK_1	1.71373	0.0107874	9.16371
GFPT2	8.9918	0.00355145	9.16371
C7orf41	1.55953	0.00040695	9.16371
LIPH	3.10647	3.7492e-10	9.16371
CCDC11	3.24921	4.86496e-05	9.15222
MYOM2	8.579	9.2439e-08	9.14991
TBX18	5.15844	0.00329452	9.14644
EFTUD1P1	3.09273	0.0190165	9.14063
RP11-247A12.2	2.74694	2.88449e-09	9.14063
SNRPN	11.3462	2.79597e-05	9.12895
PLA2G4C	5.33091	1.97057e-09	9.12895
FBXO36	11.7583	0.00815096	9.12895
AC022816.2	1.46245	0.000182809	9.12895
RP11-120M18.2	2.68613	1.4913e-08	9.12895
AC129929.5	5.62079	0.0190165	9.12012
C1orf177	1.33541	7.32747e-15	9.11125
CASC1	11.4812	9.34808e-14	9.1053
SH3BGR	7.63963	1.24589e-06	9.10052
RP11-525A16.4	4.77406	5.74894e-05	9.09332
APOL3	1.35058	7.7441e-06	9.09332
NBPF18P	2.52672	3.17069e-11	9.09332
LRRC9	2.48758	2.97539e-08	9.06908
CCDC40	10.7392	0.00467772	9.06295
GUCY1A3	2.4484	0.0015654	9.0568
SLC26A11	2.06907	2.34795e-06	9.0568
RP11-588H23.3	4.29989	2.22045e-16	9.04752
C11orf65	7.31797	0.0015654	9.03443
XKR7	6.70416	0.000448004	9.03443
CHD5	7.31797	2.1014e-06	9.03443
MUC2	2.25254	5.88791e-11	9.03192
RP11-273G15.2	2.03048	1.51479e-12	9.03192
RP11-576I22.2	4.10122	1.09532e-11	9.02878
CASS4	7.24183	2.03171e-14	9.0269
SUN3	1.83776	0.00920771	9.01932
IFNLR1	2.21346	0.000695958	9.01932
TRIM59	1.77119	0.000603635	9.01932
KCNN1	4.32011	2.29744e-10	9.01932
PCYT1B	4.22377	6.39933e-13	9.01932
CEP164P1	12.9232	6.33419e-05	9.01389
C15orf60	9.84781	0.0338948	9.01298
FGF2	2.15594	0.00815096	9.00661
CTC-439O9.3	2.23233	0.000532003	9.00661
PALMD	2.00838	0.000121499	9.00661
CA3	4.31204	0.00815096	9.00021
ASB2	4.41093	0.000532003	9.00021
ABCA17P	4.44215	0.000695958	8.99056
IGSF1	6.48898	0.000695958	8.98863
ASIP	2.27122	0.0107874	8.98085
IL15	9.24269	0.000532003	8.98085
ARHGEF26-AS1	12.3947	4.86496e-05	8.98085
RP11-428C19.4	3.71256	5.74626e-08	8.98085
TNXB	8.74897	3.08503e-09	8.98085
SMPD4P1	3.62424	1.11022e-15	8.98085
VAX2	1.51874	5.55112e-16	8.96779
C1orf222	3.97606	0.0253473	8.96122
AC092162.1	15.1095	0.00119374	8.95627
GALNT16	11.7604	0.00467772	8.95273
CD8B	3.90984	9.36957e-08	8.9513
ITGA2	3.7254	9.21223e-08	8.9513
ALS2CR12	11.7321	0.00205471	8.94132
GYS2	5.98041	0.0015654	8.94132
KB-1507C5.2	14.4494	2.79659e-05	8.94132
KCNQ4	5.83722	0.000300595	8.93328
ANKUB1	3.80556	5.47362e-11	8.93127
LINC00159	11.2177	1.4345e-07	8.92982
RP11-318M2.2	11.0855	1.28712e-10	8.92982
CNTN2	1.90858	1.00598e-05	8.9279
DNAI1	5.8008	0.0253473	8.91707
ATOH8	1.86963	0.00269979	8.91435
ENG	1.67577	0.0190165	8.90068
RP11-67M9.1	1.3592	1.06684e-06	8.90068
KCNMB2	13.5281	1.90312e-07	8.90068
AB015752.3	1.88638	1.18244e-11	8.90068
HGD	5.41351	0.00119374	8.89241
MYO15A	5.24232	7.30209e-08	8.8841
RP11-19N8.2	10.285	1.90361e-07	8.8829
CDS1	3.26667	2.87304e-05	8.87992
POLN	12.9746	1.66208e-09	8.87992
WDR66	9.87556	0.00426671	8.87093
SLC26A4	2.71881	8.23228e-05	8.86943
ITIH2	3.03647	7.28669e-07	8.86943
LDB3	7.43527	0.0133283	8.86591
RP11-526N18.1	7.24795	5.55112e-15	8.85886
RAP2C-AS1	15.3525	1.80638e-11	8.8494
OLFM2	9.65507	2.43043e-05	8.84668
CTA-85E5.10	1.48141	0.00815096	8.84464
RP11-431K24.1	4.67009	1.11397e-07	8.84178
FGF18	4.82538	0.00815096	8.83317
FAM198B	2.81769	0.0143059	8.82668
MCMDC2	2.66073	0.000224848	8.82668
CPNE2	1.38041	0.00010751	8.81579
KIAA1377	2.56452	0.00114317	8.80482
CDC20B	1.33081	0.000695958	8.80114
CLMP	11.6897	2.62013e-14	8.7993
N6AMT2	4.30314	0.000664814	8.7982
NPR3	14.1095	0.00597724	8.79623
IL17RD	6.59293	0.000532003	8.79376
RP11-356J5.12	8.72888	3.27004e-06	8.79059
AC093639.1	1.34275	1.99433e-08	8.78635
KCP	2.45066	3.82516e-10	8.78262
PSD2	4.17358	2.93609e-05	8.78038
CAB39L	8.81517	0.0455002	8.77782
SLC12A5	3.93186	3.60506e-05	8.7714
CTD-2034I4.1	13.7478	9.36957e-08	8.7714
WNT2B	3.66001	1.45487e-06	8.75325
NFAM1	2.15776	7.72073e-06	8.74868
WDR11-AS1	12.6839	0.00125043	8.74102
AP000320.7	15.9546	0.0455002	8.73949
RAB6B	7.9756	1.70974e-14	8.73883
CTC-548K16.2	5.88144	1.61998e-06	8.73333
FAM81A	12.7595	0.0107874	8.72559
C6orf132	2.2064	8.25045e-05	8.72559
ACVR1C	8.09712	9.14084e-10	8.72559
LNP1	5.64045	3.33955e-13	8.72559
AC007970.1	10.4579	0.000182809	8.71976
GPLD1	7.79232	0.00269979	8.71893
CELF5	3.80293	0.000695958	8.71625
MYO7B	14.9546	4.63064e-07	8.71625
CAPS2	3.80293	2.63531e-07	8.71625
FAM171B	3.65298	0.0143059	8.70686
AC136289.1	9.98578	1.00598e-05	8.69621
DCHS1	1.92252	0.0338948	8.69026
PDGFRB	1.79198	3.93617e-08	8.69026
MMRN1	1.79198	3.19103e-09	8.69026
AC012487.2	5.52918	0.0190165	8.68628
MPP4	1.69183	3.3152e-10	8.66621
ELFN1	3.28535	0.0190165	8.65892
GNA14	11.389	0.00269979	8.65675
RP5-1031J8.1	1.52289	0.000551191	8.65404
MCHR2-AS1	4.8971	0.000967421	8.65404
PRKAR2B	1.64252	1.51475e-07	8.65404
RP11-418J17.3	1.42925	6.89715e-12	8.64176
GALNT11	8.78765	0.00467772	8.62938
ST14	1.32807	0.000337879	8.62938
RP11-239H6.2	13.0445	2.41358e-09	8.62938
LMLN	8.44615	9.35514e-11	8.61689
ARHGEF37	6.62933	5.47362e-11	8.61509
RP11-613D13.4	4.35112	0.00078523	8.6127
TGFA	12.4308	0.00115549	8.60934
NPNT	6.34835	1.93192e-08	8.6079
ARHGAP19-SLIT1	1.59299	0.0190165	8.60429
FBXO32	1.47235	0.00815096	8.60429
GRB14	15.0003	0.00205471	8.60198
DAB2	2.81526	0.0338948	8.59921
PKIG	10.1665	1.2033e-11	8.59016
PIPOX	2.55496	9.20543e-07	8.58902
AC018799.1	2.85358	0.0107874	8.58902
RGS20	14.0854	4.66294e-15	8.57406
GAD1	2.58937	0.00467772	8.56841
RP11-248G5.8	2.37599	1.04803e-10	8.56841
AXL	1.44699	0.00355145	8.56581
PC	9.62975	0.00214446	8.56147
RP11-696N14.1	9.36013	1.23901e-12	8.54984
LINC00221	2.35395	5.10392e-05	8.5475
CYFIP1	9.44423	0.0338948	8.54399
PLBD1	3.73007	4.64004e-06	8.54399
IL2RB	2.30047	0.000532003	8.53693
CTD-2288O8.1	5.55341	2.58019e-08	8.5339
USP2-AS1	10.7805	0.000646743	8.52628
BCAR1	2.27824	5.55e-13	8.51556
KCTD21-AS1	2.09083	0.000392203	8.50475
C14orf164	3.49453	7.24976e-14	8.49021
FAM149A	1.9515	0.0143059	8.47184
GIPC2	10.2208	0.00355145	8.47184
KRT8	1.88824	9.64225e-08	8.47184
AC010880.1	8.28832	0.00815096	8.46566
MET	15.9546	0.000373001	8.45897
C3orf33	3.14118	0.0107874	8.45322
IGF1	9.72147	0.000695958	8.44947
MBL1P	1.68155	0.000174548	8.44947
RP5-1120P11.1	9.60463	1.19171e-12	8.44947
NEK5	4.41535	1.59457e-10	8.43977
RP11-193H5.1	1.57676	0.00364915	8.43815
EBF4	13.2825	0.0253473	8.42961
ADAM32	7.7055	2.00506e-13	8.42802
EFCC1	1.70467	0.0190165	8.42675
SH3BP5	9.23097	0.00820758	8.42675
HHLA2	5.81482	0.00119374	8.42245
TECTA	7.24328	6.94317e-06	8.41525
GRIN2D	2.78303	1.19188e-08	8.41525
PFN2	5.6808	5.51157e-05	8.40802
AC092635.1	4.27627	5.47508e-10	8.40698
RP11-848P1.9	5.45323	6.47732e-05	8.40075
AC003088.1	5.74015	1.69902e-05	8.40075
COLEC11	2.63522	1.52659e-09	8.38611
ALX4	2.63522	0.00355145	8.38611
NINJ2	6.85724	4.44089e-16	8.38283
RP11-324H6.5	1.30802	7.92479e-11	8.3802
CSF1R	3.82277	1.54167e-08	8.37343
CCDC162P	5.31223	0.00119374	8.37131
GPSM1	1.37946	0.00205471	8.36833
CREB3L1	1.43434	0.000182809	8.36833
SP140	9.77464	0.0106331	8.35636
COL7A1	1.38908	1.99433e-08	8.35636
RP11-550I24.2	9.77464	2.03562e-11	8.35636
AC018890.6	13.6122	0.00815096	8.34708
NCAN	2.23467	0.000415413	8.3463
SLCO1C1	4.7198	3.16425e-09	8.34125
TTC18	3.2932	7.19904e-11	8.33908
PLGRKT	9.40317	0.000723222	8.33433
INTS6-AS1	4.83327	0.00040695	8.33364
AC003991.3	1.30927	0.000532003	8.33211
SPESP1	6.07602	7.3604e-10	8.32939
EMR2	2.14678	0.0190165	8.32598
CTD-2269F5.1	2.14678	2.72646e-06	8.32598
LINC00476	11.0861	3.00023e-10	8.32086
ECT2L	7.7765	0.0253473	8.31983
CCDC146	6.09859	0.000140158	8.30883
SLC1A1	5.8103	2.70007e-10	8.30883
ENPP7P5	4.5431	0.0190165	8.30278
HCP5	10.6285	0.00119374	8.30018
GGTA1P	3.10442	0.00355145	8.29496
SPATA9	1.37138	0.00896036	8.29496
CPEB4	13.8754	1.18244e-11	8.28597
NPHP1	8.56432	0.000675083	8.27775
CAPN2	3.01064	0.0107874	8.27692
KLRG1	2.9378	1.52604e-10	8.27692
EIF4E3	8.60134	0.0190165	8.27197
C1S	2.95515	0.0338948	8.26782
RP11-110G21.1	1.55114	0.00932951	8.24172
GABBR1	10.9469	0.00467772	8.23083
RP4-760C5.3	1.32852	4.57221e-06	8.23083
TINAGL1	1.47723	1.65336e-06	8.23083
SEMA6B	1.4024	3.46648e-09	8.23083
SGCA	1.4024	2.02652e-09	8.23083
SH3RF1	12.5676	4.60378e-10	8.23083
MAP3K15	3.79229	7.42417e-11	8.23083
ALG14	10.9893	2.53948e-10	8.22577
WDR78	6.10092	0.000967421	8.22425
KIAA1549	15.6536	1.28799e-10	8.22261
TSHR	13.8977	5.32475e-07	8.22206
LY96	2.45731	3.10862e-15	8.21197
RP11-395F4.1	4.66109	1.59428e-13	8.2088
ACTR3C	7.56737	5.47508e-10	8.20071
RGS5	4.6231	5.96276e-06	8.19393
CLIP2	13.208	9.63337e-07	8.18192
GRAMD3	4.46238	0.00205471	8.17133
S100A2	1.51148	3.16069e-05	8.16371
A2M	2.23027	4.59276e-06	8.16371
RP4-798A10.7	1.43517	8.74141e-11	8.16371
EPSTI1	15.9546	0.0190165	8.15967
RP11-764K9.4	3.03739	2.15383e-13	8.1551
GRAMD1C	13.9908	0.00205471	8.15077
MCF2	4.13876	8.05001e-12	8.14837
EVA1A	8.06537	0.0190165	8.14644
ABCG2	15.4775	1.19188e-08	8.13926
BAIAP2	13.7267	2.0345e-07	8.13334
RP11-445H22.3	3.883	0.00328822	8.13285
COLQ	6.50769	1.61998e-06	8.13214
GOLGA8A	5.12384	0.00269979	8.12895
INTS4L1	5.12384	0.00040695	8.12895
CTC-457E21.9	7.71552	1.54167e-08	8.12307
JAKMIP3	2.78528	4.48971e-06	8.12012
HRH1	15.9546	0.000911115	8.11322
HUNK	12.9792	0.000695958	8.10679
PITPNM3	7.27008	1.46872e-06	8.09932
ENPP3	10.0391	0.0190165	8.09847
RP11-632K20.2	1.39296	0.0446095	8.09332
SPATA31E1	1.70604	0.00709694	8.09332
SPINK6	1.70604	0.00211544	8.09332
IQCE	1.68116	0.00040695	8.09332
SHISA4	1.62645	1.81456e-05	8.09332
TMEM150A	1.78645	3.47815e-06	8.09332
RP11-96A1.5	1.46987	1.66187e-07	8.09332
RP11-501E14.1	1.31701	5.28018e-11	8.09332
PKD1L3	4.60658	0.0116168	8.08609
ANKRD26P3	3.65385	1.99433e-08	8.08529
CNPY1	1.69135	0.00010751	8.08298
RP11-530C5.1	4.48602	3.13835e-10	8.07882
PNPLA7	13.3714	3.77519e-05	8.06331
C21orf49	8.06977	0.0107874	8.05964
AC072062.1	15.9546	0.00355145	8.05485
POU2AF1	4.18923	4.06194e-06	8.04938
C12orf60	5.49021	0.0253473	8.04667
MB21D2	12.9108	1.29766e-09	8.04148
GNB1L	5.27513	0.00269979	8.03306
KLHDC1	1.33441	2.28341e-07	8.03013
RP11-62N21.1	1.50667	0.0210482	8.01932
GRID2IP	3.0252	0.00205471	8.01932
ZAR1	1.9958	4.38932e-05	8.01932
CTD-2260A17.2	2.14	2.72646e-06	8.01932
TMED1	1.82956	1.03729e-06	8.01932
SLC25A47	1.74759	4.20579e-07	8.01932
RP11-798G7.6	1.58611	4.91249e-09	8.01932
RP11-365O16.6	1.35057	7.71529e-10	8.01932
RP11-68I3.2	1.50667	3.2086e-10	8.01932
RP11-295M18.2	1.35057	2.19424e-12	8.01932
MOK	8.4266	0.00102488	8.01389
TTC23L	3.76632	2.25085e-09	8.01171
CMYA5	2.04402	0.000695958	8.0098
GUSBP2	8.32065	0.0015654	8.00296
AHRR	7.34364	4.86496e-05	8.00169
GABRR2	2.81336	0.00467772	7.99379
CLIP4	7.04258	1.2057e-13	7.98982
GRK4	2.70948	0.0015654	7.98517
SMOX	10.3867	4.57598e-07	7.98085
RP11-613M10.9	6.58667	0.000392976	7.97182
MUC4	1.75568	2.36424e-11	7.97107
SERAC1	4.31985	7.60634e-09	7.96302
KIF9-AS1	2.5059	1.05804e-07	7.95902
NRG4	9.9897	0.0269922	7.95627
AGBL3	4.50194	0.0338948	7.95582
ZNF420	8.53811	2.99503e-11	7.95197
ABCA4	15.9546	0.0455002	7.94132
DFNA5	3.32042	0.0338948	7.94132
CTD-2007H13.3	1.63233	0.0143059	7.94132
RP11-78H24.1	1.70885	0.00423193	7.94132
SIGLEC10	1.87523	0.00181094	7.94132
WDR7-UT1	2.04463	0.000967421	7.94132
RP11-46C24.5	1.54577	0.000411068	7.94132
ZNF891	2.13039	9.06519e-12	7.94132
PRSS23	7.33161	8.88178e-16	7.94132
GPC4	5.15363	0.00269979	7.93463
TTC39B	13.8718	1.11022e-16	7.91707
PEX7	5.84124	9.6418e-08	7.91016
AP1S3	4.81133	0.0143059	7.90068
LCT	2.87911	0.0133283	7.90068
TINCR	1.32135	1.65336e-06	7.90068
TLR4	1.32135	1.11022e-16	7.90068
FRMD6	10.9216	9.63337e-07	7.88224
RP13-726E6.2	12.9634	4.92495e-13	7.87992
RP11-498P14.5	5.38024	3.94308e-06	7.87831
GRAMD1B	7.5095	0.00205471	7.87573
SAMD13	2.56131	5.07325e-07	7.86732
RP11-255I10.2	1.50545	0.00766068	7.85886
RP11-57H14.4	1.75395	0.00122425	7.85886
HEATR4	3.45294	0.00119374	7.85886
RP11-111F5.3	1.42441	0.000308526	7.85886
RP11-262H14.1	7.21348	0.000211209	7.85886
RP11-627G18.4	1.75395	1.80707e-05	7.85886
RESP18	1.34433	1.09533e-06	7.85886
RP1-155G6.4	1.34433	9.98743e-07	7.85886
RP11-111F5.5	3.3116	6.64487e-08	7.85886
POPDC3	1.34433	4.38465e-08	7.85886
RP11-535A19.1	1.67026	5.12125e-09	7.85886
RP11-640N20.9	1.75395	3.71925e-12	7.85886
RP13-467H17.1	1.92369	1.12177e-12	7.85886
RP11-195B21.3	1.50545	3.33067e-14	7.85886
RP11-367J11.2	1.58741	0.000624481	7.85886
CTD-3049M7.1	13.7843	0.0455002	7.85481
ARHGAP29	10.2003	0.00355145	7.84464
CTD-2281M20.1	3.29076	2.1014e-06	7.84335
AVEN	2.55171	0.0190165	7.84178
AC107218.3	6.81054	0.00040695	7.8187
SMTNL1	1.42788	0.000131662	7.81579
XKR9	11.415	0.000448004	7.80702
RP1-179N16.6	2.13023	2.94168e-09	7.80702
TMEM261	7.13663	1.33227e-14	7.79376
C20orf203	2.82093	0.0455002	7.7877
CTD-2561J22.3	1.41185	0.0455002	7.78138
TMEM150C	2.58142	0.00167304	7.77957
TIGD4	1.58443	0.0283098	7.7714
CES5A	4.29438	0.0107874	7.7714
RP11-434C1.2	1.80199	0.00068802	7.7714
RP11-526H11.1	1.80199	7.62439e-06	7.7714
RP4-781K5.8	2.06292	6.93897e-07	7.7714
RP11-6J24.6	1.88823	3.20358e-07	7.7714
PHLDA3	1.38321	3.50744e-09	7.7714
RP11-405F3.4	1.71651	2.11887e-09	7.7714
MILR1	1.30225	5.91341e-10	7.7714
RAPH1	5.99135	2.88658e-14	7.7714
DZANK1	13.8243	0.0253473	7.76353
CPEB1	4.18024	1.61998e-06	7.75746
FHL2	3.31644	0.00815096	7.75629
TMEM242	1.59401	4.08548e-05	7.73487
LAMC3	9.05066	0.0100973	7.73292
GFOD1	14.9546	0.00355145	7.73117
NCS1	6.26684	0.000204081	7.72559
RP11-159H22.2	1.34341	2.92024e-05	7.72559
FOXO1	11.5157	0.00616989	7.71284
FAM227B	13.4703	0.0143059	7.71
ILDR2	4.36804	0.000532003	7.70551
AC097721.2	2.81537	0.0253473	7.69423
ARHGAP20	8.33715	0.0455002	7.68838
ZEB1-AS1	1.35283	0.00195964	7.68787
POU2F2	13.6407	1.66278e-08	7.68213
SP6	1.70766	0.0463006	7.67829
UCP3	1.77826	0.0268566	7.67829
TUBB8P3	2.48367	0.0161569	7.67829
TMCO2	2.39178	0.00243669	7.67829
PALM3	1.50886	0.00170186	7.67829
LRRC3	1.42494	0.00115404	7.67829
SPAG4	2.39178	0.000591381	7.67829
RP11-460E7.8	1.94135	1.87358e-06	7.67829
MT1F	1.42494	7.07047e-07	7.67829
LINC00482	1.34199	6.57667e-07	7.67829
SRRM2-AS1	1.70766	5.33914e-07	7.67829
RP11-424I19.2	1.94135	4.12815e-08	7.67829
WEE2-AS1	1.84962	8.56537e-09	7.67829
LTA	1.42494	7.34261e-09	7.67829
SEMA3B	1.63782	1.07396e-09	7.67829
RP11-49I11.1	1.94135	9.31131e-10	7.67829
RBAK-RBAKDN	1.5937	1.71663e-12	7.67829
RP11-551L14.6	2.03014	7.07878e-13	7.67829
RP4-633O19__A.1	2.20973	2.22045e-15	7.67829
RP11-353P15.1	1.85328	1.33227e-15	7.67829
SCG2	2.30046	8.88178e-16	7.67829
RP11-1020A11.2	1.67941	2.22045e-16	7.67829
FCGBP	13.459	0.00815096	7.67057
GRAP2	1.83073	0.00205471	7.65181
HSF2BP	5.22933	0.000911115	7.64791
CDH1	2.99723	2.87304e-05	7.6332
DUSP16	7.41639	0.0253473	7.63199
RP11-267M23.4	1.52678	0.00376177	7.62938
MTHFS	1.39071	0.000318213	7.62938
RP11-484D2.2	1.59607	3.7971e-08	7.62938
RP11-385D13.1	1.59607	1.98441e-12	7.62938
USH1G	1.88111	2.42584e-13	7.62938
RP11-614F17.2	3.52723	5.50671e-14	7.62938
AC024084.1	3.66627	5.55112e-16	7.62938
F8	12.2236	0.0143059	7.61939
TMEM184A	1.41042	3.63791e-06	7.6127
ZNF185	1.43458	7.88647e-12	7.60658
TEX9	15.9546	0.00211995	7.6026
ISM1	2.59029	3.28601e-08	7.59452
ADCK1	9.04605	0.00269979	7.57875
RP1-265C24.8	1.81892	0.00205466	7.57875
HDAC11-AS1	1.38482	0.00119374	7.57875
RP11-63E5.6	1.7677	9.06611e-08	7.57875
SLC5A2	2.45755	0.0195275	7.57875
SLC22A18AS	1.42889	0.0173912	7.57875
S100A5	2.45755	0.0110742	7.57875
LINC00659	1.46987	0.00228193	7.57875
RP11-127B20.3	1.62455	0.0020282	7.57875
RP11-178L8.4	1.31083	0.00114315	7.57875
PODN	1.73042	0.000900483	7.57875
RP11-197B12.1	1.90817	0.000573619	7.57875
SPAG1	9.6024	9.61401e-05	7.57875
RP11-1070N10.4	1.81892	4.82828e-05	7.57875
RP11-894P9.2	2.272	1.69331e-05	7.57875
RP11-384P7.5	1.99814	9.49051e-07	7.57875
RP11-227D13.1	1.90817	3.27941e-07	7.57875
RP11-700H6.1	2.18009	2.94004e-07	7.57875
RP5-1063M23.1	2.3645	8.35554e-08	7.57875
RP11-383C5.4	1.69574	7.87061e-08	7.57875
SLC46A1	2.45755	7.70541e-08	7.57875
OTOF	6.50523	2.8297e-08	7.57875
SLC34A3	2.45755	2.74542e-10	7.57875
RP11-67A1.2	2.18009	1.83876e-10	7.57875
TPRG1-AS1	2.64523	2.76446e-14	7.57875
CLTCL1	10.5651	5.96303e-06	7.57445
NACC2	1.81881	0.00174511	7.57014
TMEM116	2.80413	1.78252e-09	7.5565
RP4-694B14.5	3.96608	1.25677e-13	7.54618
SPATA6L	3.29598	0.00834913	7.54399
RP11-292E2.1	1.44795	9.25016e-06	7.54399
CMTM8	15.9546	0.00119374	7.54289
RASGEF1B	10.4375	2.38677e-08	7.54117
LOH12CR1	7.43151	5.12923e-14	7.53895
NFIX	6.65509	7.99759e-05	7.53693
APP	12.6456	1.57652e-14	7.53009
GPR176	5.91881	0.00205471	7.52909
CTD-3018O17.3	1.30532	0.0455002	7.52628
RP11-514O12.4	1.8735	0.00136546	7.52628
HLA-V	1.44229	0.000911115	7.52628
RP4-800J21.3	1.94808	9.1597e-06	7.52628
STK32C	12.2922	0.019241	7.52246
PPCDC	7.87302	1.39311e-10	7.52142
GPM6B	4.40487	0.00205471	7.51682
PPP4R1L	12.8573	0.00638329	7.51333
LINC00265	11.2766	0.00102832	7.50836
RHOBTB1	9.08067	0.0190164	7.50836
IFT81	4.92828	0.000695958	7.50836
TENC1	1.6549	1.91764e-05	7.50836
MPL	1.34659	1.41569e-05	7.50836
FAM134B	15.9546	0.0143059	7.50179
KATNAL2	13.3899	1.65609e-05	7.50113
WARS2	8.88314	0.0257818	7.49932
FN1	4.18531	0.00616989	7.49771
TMEM192	5.22949	7.09741e-06	7.48925
GALM	3.47124	0.00467772	7.48564
UNC93B4	2.81504	2.45381e-12	7.47184
CTD-3032H12.2	1.30526	0.0455002	7.47184
SNX29P1	2.7188	0.0418293	7.47184
CYP27B1	1.39976	0.0338948	7.47184
RP11-75L1.2	2.43284	0.0325826	7.47184
RP1-249I4.2	1.96708	0.0230241	7.47184
EGR3	1.34485	0.0190165	7.47184
EPN3	1.46987	0.0190165	7.47184
RP11-465B22.5	2.24477	0.0163924	7.47184
FABP7	1.34485	0.0143059	7.47184
FGF20	1.43114	0.00815096	7.47184
FXYD7	1.43114	0.00467772	7.47184
RP11-468E2.9	1.61367	0.0025273	7.47184
RP11-511I11.2	2.24477	0.00230363	7.47184
HCRTR1	1.36538	0.00119374	7.47184
CHADL	1.33057	0.00010751	7.47184
RP11-268J15.5	2.05902	0.000106769	7.47184
LGALSL	1.60652	1.23868e-06	7.47184
LINC00331	1.60652	3.07139e-07	7.47184
OVOL1	1.78529	5.6101e-08	7.47184
RP11-157L3.6	2.05902	1.41309e-08	7.47184
RHOD	1.7588	1.19174e-08	7.47184
RP11-757G1.6	2.43284	6.23834e-09	7.47184
RP11-326I11.3	2.15159	5.31135e-09	7.47184
REG1A	1.87583	1.9656e-09	7.47184
MKNK1-AS1	1.68535	4.91851e-12	7.47184
RP11-143H17.1	1.96708	1.14686e-12	7.47184
NT5DC3	6.23361	0.00763285	7.46654
DIO2-AS1	3.81064	0.0338948	7.46529
DSE	6.15871	0.0253473	7.45054
SLCO6A1	2.51992	0.00782013	7.44947
CEP89	15.0003	0.000140158	7.44548
FRG1B	5.47762	0.00616989	7.44382
WASF1	3.97819	0.0257818	7.43436
SYT7	2.38309	0.0227731	7.43436
GSTT1	1.44654	0.0015654	7.43436
GSN	10.8149	0.0015654	7.42121
IL12RB2	4.46418	0.000532003	7.41829
SATB2	11.9251	4.53672e-10	7.41711
FUT2	1.67679	0.00467772	7.41525
IDI2-AS1	1.75188	0.000695958	7.41525
CHRND	1.6025	2.20902e-05	7.41525
RP11-723O4.2	2.21814	1.35669e-12	7.41525
CTD-2369P2.5	1.6025	0.0455002	7.41525
IFI35	1.75188	0.000695958	7.41525
SLC4A9	2.37898	0.000640127	7.41525
INPP5J	1.75188	0.00040695	7.41525
RP11-333E13.4	2.13868	0.000156175	7.41525
NEXN-AS1	1.90441	1.55173e-05	7.41525
TMED7	2.46032	3.95302e-06	7.41525
MTMR11	1.90441	5.61669e-08	7.41525
RP11-417J8.1	1.33541	7.47757e-12	7.41525
LRRC63	1.34878	0.00871189	7.41081
HS1BP3	7.43924	0.000911115	7.41043
AC004053.1	6.18897	0.00269979	7.41
IQCH	10.5459	0.00040695	7.40927
LRRC69	6.04853	3.91442e-12	7.40472
IMPG2	5.98962	0.000532003	7.39943
GS1-279B7.1	1.53083	0.0015654	7.39589
IL17RC	1.53083	7.43082e-07	7.39589
C4orf19	7.27785	4.32032e-08	7.39589
RTN4RL1	2.56715	0.0294561	7.39345
NDUFA12	7.62576	1.90596e-06	7.38963
SDCBP2	1.46245	0.000275842	7.38611
TRIM73	1.51944	9.6418e-08	7.38611
RP4-536B24.3	1.40616	4.39765e-05	7.38611
EHD4	2.05082	0.0190165	7.3802
BAI1	7.67583	0.0143059	7.3802
EFCAB2	11.1734	0.0253473	7.37562
SMIM12	7.93666	0.00171688	7.37474
LRIG1	9.817	4.93377e-07	7.37285
TSGA10	10.1033	6.50501e-10	7.36435
CDKL1	3.34174	0.000182809	7.36302
CLEC12B	1.30509	0.0455002	7.35636
CTD-2334D19.1	1.39277	0.0455002	7.35636
CTD-2524L6.3	1.39277	0.0455002	7.35636
AC003005.4	1.48701	0.0338948	7.35636
LINC00638	1.75254	0.030984	7.35636
UCN2	2.99354	0.0268566	7.35636
CTA-445C9.14	1.30509	0.0253473	7.35636
DPM2	1.48141	0.0253473	7.35636
DUSP19	1.48141	0.0253473	7.35636
AC008132.13	1.36323	0.0190165	7.35636
FRG2C	1.57095	0.00616989	7.35636
CILP2	1.30509	0.00467772	7.35636
AC017048.2	1.48701	0.00467772	7.35636
FZD1	1.57095	0.00467772	7.35636
GCSAM	1.57095	0.00355145	7.35636
GIPC3	1.57095	0.00355145	7.35636
AMHR2	1.56089	0.00355145	7.35636
GRM2	1.86473	0.0015654	7.35636
RP11-252A24.5	1.81761	0.00154447	7.35636
SLC25A41	2.79725	0.000332755	7.35636
RASD2	1.81761	0.000289612	7.35636
NTN3	1.93715	0.000161314	7.35636
LRRC14B	1.84449	0.000160554	7.35636
CLEC4M	1.30509	4.86496e-05	7.35636
CLN3_2	1.30509	2.87304e-05	7.35636
PTPN20B	2.10063	1.26744e-05	7.35636
CTB-35F21.3	1.30509	7.7441e-06	7.35636
CTC-444N24.8	1.39277	7.7441e-06	7.35636
CTD-2192J16.22	1.39277	5.96303e-06	7.35636
RP4-646N3.1	2.42461	5.34061e-06	7.35636
CER1	1.30509	9.63337e-07	7.35636
PHGR1	1.93715	1.48206e-07	7.35636
RP5-1061H20.4	1.954	8.35554e-08	7.35636
RP11-445P17.8	2.40978	4.50042e-08	7.35636
RP5-903G2.2	2.42461	3.16342e-09	7.35636
THEG	2.0232	2.50413e-09	7.35636
RP11-539G18.2	1.47927	2.43135e-09	7.35636
RP11-365O16.3	2.31412	1.90993e-10	7.35636
RP11-426L16.9	2.40978	1.81984e-10	7.35636
TLCD1	2.8952	1.68019e-10	7.35636
RP11-760H22.2	2.6026	1.32232e-10	7.35636
SCN9A	3.16756	6.38898e-11	7.35636
MPEG1	1.84449	3.32001e-11	7.35636
SLC25A34	2.79725	2.02964e-11	7.35636
QRSL1P1	2.03048	3.34022e-12	7.35636
RP11-895M11.3	2.6026	2.08011e-12	7.35636
RASL11B	2.03048	5.50671e-14	7.35636
PTK6	2.10063	1.24345e-14	7.35636
ARHGEF10	5.98446	0.000140158	7.35112
MEI1	4.18212	3.78899e-07	7.34429
HVCN1	2.21944	0.000695958	7.34125
RP11-387D10.2	3.57194	0.0258574	7.33725
NTN1	14.8085	0.000161314	7.32834
PEMT	4.47204	4.63487e-11	7.32745
RP13-270P17.2	1.6328	4.95796e-07	7.32598
ZNF516	9.70355	6.15102e-05	7.32103
SMIM20	1.99678	0.00127893	7.31829
NSG1	2.04767	3.81477e-08	7.31829
CD70	1.57675	0.0455002	7.31572
ERMAP	1.64258	0.0190165	7.31572
RP1-85F18.5	1.91322	9.03401e-07	7.31572
RP11-514P8.2	1.98262	1.63803e-09	7.31572
RP11-13K12.2	1.91322	1.16112e-11	7.31572
AF196970.3	1.5117	3.41409e-07	7.31572
SGK1	9.53831	8.25562e-13	7.30905
TMEM2	5.74626	7.34669e-08	7.30537
COG7	1.97245	2.1014e-06	7.30278
AC002331.1	1.59435	0.0253473	7.29496
CTB-52I2.4	1.41572	0.0143059	7.29496
IGFBP6	1.98274	0.000695958	7.29496
RP11-893F2.9	2.47232	1.84803e-05	7.29496
AC007879.2	1.30169	1.69902e-05	7.29496
RP11-1055B8.3	2.22461	4.20218e-09	7.29496
MMP8	2.14331	1.0058e-09	7.29496
SYCE3	2.64043	4.89608e-14	7.29496
C21orf91-OT1	1.74734	4.44089e-16	7.29496
LBH	8.22171	1.40129e-05	7.28845
TACR1	13.0091	7.2655e-08	7.28502
TESC	2.12038	4.77911e-09	7.28385
TAC3	1.34283	3.44838e-05	7.28236
C6orf183	8.12256	0.000695958	7.27974
KLHL3	9.5216	3.38123e-05	7.27522
ACRBP	1.60099	0.0190165	7.2739
CR848007.2	1.66772	0.00355145	7.2739
RP11-15A1.2	2.01226	8.2194e-10	7.2739
CPEB3	15.6536	7.06777e-11	7.27291
PDGFD	12.1566	3.88474e-09	7.27275
CFH	2.95136	0.000911115	7.26494
SPRY3	1.8594	0.0349602	7.26325
UPK2	1.46323	3.82028e-12	7.25682
FSIP2	1.61017	0.00616989	7.24713
SIM2	1.52012	0.00105375	7.24713
DNAJC6	4.93056	0.0253473	7.24172
LINC00461	7.87943	0.000111041	7.23954
KIAA0513	3.51074	0.000874082	7.23706
RP11-529E10.7	2.6073	0.04986	7.23083
CRYBA4	1.44506	0.0455002	7.23083
DDN	1.53616	0.0338948	7.23083
CTD-2004A9.1	1.94427	0.0253473	7.23083
CTC-756D1.3	1.53616	0.0107874	7.23083
ARSB	6.82626	0.0107874	7.23083
GAPDHS	2.02484	0.00467772	7.23083
GJC3	1.72087	0.00355145	7.23083
GPR148	1.72087	0.00205471	7.23083
C17orf104	1.7622	0.000911115	7.23083
TEDDM1	3.08081	0.000524258	7.23083
CCDC154	1.86444	0.00040695	7.23083
BCL6B	1.86444	0.000238562	7.23083
CLDN19	1.94427	0.000182809	7.23083
TCAP	3.08081	5.97348e-05	7.23083
RP11-118M9.3	2.11485	5.45866e-05	7.23083
ARR3	1.6938	2.20902e-05	7.23083
ANKRD20A1	1.78536	7.7441e-06	7.23083
CTB-129O4.1	1.44506	5.96303e-06	7.23083
RP11-803B1.8	1.88232	3.28655e-06	7.23083
RP11-457M11.5	2.18739	2.0365e-06	7.23083
C17orf112	1.35486	1.61998e-06	7.23083
RP1-153G14.4	2.19496	2.28422e-07	7.23083
TBC1D29	3.08081	1.4652e-07	7.23083
LINGO3	1.75576	1.40936e-07	7.23083
TUBB2B	3.18117	2.98052e-08	7.23083
RP11-273B20.1	2.38868	2.19841e-08	7.23083
RSG1	2.8811	7.64815e-09	7.23083
RP11-48B3.4	2.58436	2.30809e-09	7.23083
LAG3	2.18807	2.29345e-10	7.23083
ATP2A1	1.51075	5.47362e-11	7.23083
TSPAN6	3.18117	3.39886e-11	7.23083
LINC00846	1.90857	1.89631e-11	7.23083
RP11-402G3.3	2.48629	1.82496e-11	7.23083
MORN2	1.75576	8.29647e-12	7.23083
RP11-692N5.1	2.68287	3.35021e-12	7.23083
RP11-313I2.5	2.48629	8.88178e-16	7.23083
RP11-126K15.1	2.29156	4.44089e-16	7.23083
CTD-2341M24.1	7.27155	0.0455002	7.23083
RP11-469M7.1	2.58436	0.04138	7.23083
ENC1	1.62812	0.0190165	7.23083
SFTPB	2.69289	9.02796e-07	7.23083
LACRT	1.90857	2.07298e-07	7.23083
RP11-164N3.3	2.43781	5.79334e-11	7.23083
IGF2BP3	14.8406	0.000695958	7.22784
DDX11-AS1	6.62949	0.0338948	7.22614
SOGA1	11.3532	0.00011696	7.22044
CUEDC1	4.32157	0.0338948	7.21938
C9	4.32157	1.24911e-06	7.21938
ANKAR	2.5392	0.000911115	7.21696
LINC00649	1.37852	0.00228193	7.21434
TMEM68	4.08454	0.000287178	7.21362
GABRG2	10.2775	0.00467772	7.2125
SNX10	4.48793	0.0218773	7.2088
CYS1	1.3314	0.0338948	7.20436
ICA1L	3.5552	0.000695958	7.20071
KIAA1467	3.5552	2.27629e-08	7.20071
GLI1	1.71491	0.00355145	7.19766
NCR2	1.84158	1.10356e-13	7.19766
EML5	11.3987	0.0190165	7.1968
SWAP70	4.67013	0.0474251	7.19363
ERI2	1.93113	0.0190165	7.18643
FGD6	6.98526	0.00815096	7.18643
GINS3	4.29572	0.00355145	7.18643
LINC00926	2.07479	0.000313744	7.18643
PIK3AP1	8.54876	1.01328e-11	7.17979
EDEM2	11.9236	0.0253473	7.17872
IL3RA	1.4542	0.000532003	7.17739
SHC3	9.37305	2.98746e-08	7.17512
KRT83	2.31906	0.000162439	7.16371
FAM217A	1.80075	0.0143059	7.16371
SPATA4	2.9231	0.0100743	7.16371
C1orf226	1.98715	0.00815096	7.16371
FNDC5	2.15177	0.00616989	7.16371
RP11-436D10.3	2.66094	3.81423e-05	7.16371
RP11-615I2.1	2.74781	5.35715e-07	7.16371
ITGA2B	1.86516	9.21223e-08	7.16371
NEURL3	2.40366	3.83142e-08	7.16371
RP11-27I1.4	2.57462	2.03554e-08	7.16371
ZACN	3.10033	1.18455e-10	7.16371
AKR7A3	1.90591	7.06777e-11	7.16371
LA16c-306E5.3	2.31906	1.25899e-13	7.16371
MKLN1-AS1	12.6318	4.91851e-12	7.15431
ENPP1	2.76809	0.0190165	7.15387
POLR2F	1.31376	0.0014627	7.15154
ADAMTS6	13.1987	3.44169e-15	7.14991
LHPP	8.8458	3.68631e-09	7.1445
SELM	2.48304	0.000110161	7.14063
MYCL	2.25605	1.18688e-05	7.14063
RP11-631N16.2	1.32941	1.69104e-09	7.14063
RP11-47L3.1	2.40678	2.32723e-10	7.14063
RP11-15E18.1	1.32941	3.25961e-13	7.14063
COMMD1	13.3161	0.0107874	7.13962
RDX	6.0534	4.25542e-05	7.13129
C3orf49	1.8243	0.0338948	7.12895
CSRP2	1.8243	0.00355145	7.12895
MREG	2.14893	1.05806e-08	7.12895
CTD-2012K14.6	1.88945	2.5594e-12	7.12895
C2orf16	1.8243	1.53733e-12	7.12895
HAAO	1.59956	0.0015654	7.12189
SLC41A3	4.59655	0.0218097	7.1198
ARHGEF11	5.14117	0.0015654	7.11886
SLC38A7	1.44506	0.000352528	7.11717
COL6A4P1	1.78776	4.86496e-05	7.11593
SNX29P2_1	12.4189	0.0125961	7.11511
NLRC5	2.06704	1.4877e-14	7.1148
APOLD1	4.6274	1.24911e-06	7.11454
CDKL5	5.03482	7.0981e-12	7.11379
DMGDH	6.21974	0.0253473	7.11182
MAN1C1	11.4793	4.55049e-11	7.10963
MGLL	14.7505	3.43405e-05	7.10438
SYNJ2	7.49013	1.03452e-07	7.10154
RALB	2.22974	6.57252e-14	7.10018
GALNT9	5.99797	0.00467772	7.09797
CTD-2561J22.2	1.69055	0.0455002	7.09332
TREML1	3.37844	0.0325094	7.09332
CABP2	1.50237	0.0253473	7.09332
DUX4L13	1.78576	0.0253473	7.09332
FAM201A	1.78576	0.0143059	7.09332
CLDN7	1.59607	0.0143059	7.09332
OGFR-AS1	2.54243	0.00974008	7.09332
GATSL2	1.88165	0.00355145	7.09332
AC073343.13	1.84859	0.00205471	7.09332
HDDC3	1.97818	0.00119374	7.09332
RP11-304M2.3	2.7172	0.00111633	7.09332
APC2	2.03233	0.000911115	7.09332
CHRNA10	1.59607	0.000532003	7.09332
RP11-363D14.1	2.66868	0.000442398	7.09332
CPNE6	1.59607	0.00040695	7.09332
RPL7P4	3.07237	0.000236386	7.09332
CST4	1.59607	1.30717e-05	7.09332
CTD-2267D19.6	1.69055	2.72646e-06	7.09332
RP11-490D19.6	2.76908	1.86438e-06	7.09332
INSL3	1.97818	7.43082e-07	7.09332
C9orf116	1.50237	9.36957e-08	7.09332
RP11-102M11.2	2.46907	1.25632e-08	7.09332
RP11-6I2.4	2.86984	3.80658e-09	7.09332
AC006486.9	1.31758	3.28041e-10	7.09332
PCDHB6	2.27121	2.59166e-11	7.09332
RP3-323P24.3	3.07237	6.81899e-13	7.09332
NPBWR1	2.27121	7.54952e-15	7.09332
RP11-325N19.3	2.66868	0.0495344	7.09332
CTD-2523D13.2	1.69055	0.0455002	7.09332
CTAGE3P	1.59607	0.0338948	7.09332
CYP2W1	1.69055	0.0338948	7.09332
ASAH2B	1.33219	0.0107874	7.09332
ALDH3A1	2.03233	0.0107874	7.09332
C1QTNF9B	2.11573	0.0107874	7.09332
TBX10	3.07288	0.0106724	7.09332
FCHSD1	1.9811	0.00815096	7.09332
CLEC18B	2.06795	0.00616989	7.09332
ADPRM	1.40952	0.00467772	7.09332
BOLA3-AS1	1.50237	0.00467772	7.09332
CNGA2	1.59607	0.00355145	7.09332
BSN-AS2	2.11573	0.00355145	7.09332
AC007228.11	1.9217	0.00269979	7.09332
CTB-50L17.16	1.59607	0.00205471	7.09332
RP11-452K12.4	2.76908	0.00126012	7.09332
CSN1S1	1.59607	0.00119374	7.09332
IL11RA	2.21689	0.000532003	7.09332
AC007364.1	1.31758	0.000238562	7.09332
LINC00092	2.07531	3.9401e-05	7.09332
RP11-313P13.3	2.7172	3.63696e-05	7.09332
KLHDC8B	1.97818	2.60527e-05	7.09332
NEUROG2	2.27121	1.55173e-05	7.09332
NEFM	2.173	1.22623e-05	7.09332
ITPR1-AS1	1.97818	2.05722e-06	7.09332
RP11-87H9.2	2.60005	9.86301e-08	7.09332
KRT35	2.07531	5.78982e-08	7.09332
RP13-401N8.1	3.07237	1.41203e-08	7.09332
NAT8	2.173	7.53539e-09	7.09332
KDM8	1.67564	1.36943e-09	7.09332
RP4-665N4.4	3.07237	5.87165e-10	7.09332
PNMA5	2.36991	1.66979e-10	7.09332
RP11-251M1.1	2.44501	3.57137e-12	7.09332
RP11-1398P2.1	2.46907	2.35389e-12	7.09332
RP11-305E6.4	2.66868	1.77636e-14	7.09332
BSN	6.51488	1.98352e-12	7.08015
MCF2L2	15.1095	6.39266e-13	7.08015
CDH15	1.36804	2.58019e-08	7.06908
LINC00469	2.6746	0.000111041	7.06801
FITM2	1.69443	0.00616989	7.06418
TNFRSF8	2.23659	5.92639e-05	7.06016
GS1-124K5.2	3.30907	0.0015654	7.05828
HUS1	6.10921	0.000695958	7.05792
JUP	8.67592	9.81783e-06	7.0568
CTD-2215E18.1	2.07576	4.59276e-06	7.0568
RP11-923I11.4	2.35395	1.48144e-06	7.0568
RP11-1348G14.4	2.2835	9.32587e-15	7.0568
CDON	3.92333	8.25045e-05	7.05543
PHTF1	2.19572	5.56805e-09	7.05343
TARSL2	3.14823	7.51907e-06	7.05235
FAM66C	2.25353	0.0107874	7.04441
CCR2	2.17771	0.00616989	7.04441
RP11-529H20.6	2.6417	0.00554558	7.04441
RP11-435O5.2	2.6417	0.00358914	7.04441
MMP14	2.40703	7.97314e-09	7.04441
SLC5A10	1.65127	2.66454e-15	7.04441
MTMR7	1.56547	2.23715e-08	7.04192
PLEKHM3	15.6536	1.54155e-08	7.03943
FAM78B	5.47885	0.0107874	7.03818
LINC00051	1.91816	1.11301e-07	7.03443
WWP2	12.7507	0.000105162	7.03216
SORL1	8.61541	0.00263837	7.03013
RP11-1000B6.3	6.38462	5.41065e-11	7.03013
AATK	1.54144	0.0107874	7.0269
RP1-59M18.2	2.77627	0.015219	7.01932
F3	2.17353	0.0143059	7.01932
AC007386.4	2.08	0.0143059	7.01932
SULT1A2	3.2286	0.00842986	7.01932
ACTN1-AS1	2.16489	0.00467772	7.01932
RP11-25K21.6	2.8658	0.00202034	7.01932
HGFAC	2.51081	0.00119374	7.01932
BMX	1.50238	0.000532003	7.01932
C14orf183	2.25044	2.1014e-06	7.01932
RP11-92G12.3	1.72398	4.41267e-07	7.01932
RP11-381O7.4	2.95581	1.93049e-08	7.01932
RP11-85F14.5	3.04629	2.44825e-09	7.01932
NPIPB15	2.31424	1.24708e-09	7.01932
RP11-138J23.1	2.38548	3.27502e-10	7.01932
MIR210HG	2.68725	2.37762e-10	7.01932
LPP-AS2	2.59876	1.96599e-10	7.01932
MEIS2	7.84466	2.72671e-12	7.01932
TMEM220	1.72398	1.02141e-14	7.01932
SYP	3.2286	9.21485e-15	7.01932
UIMC1	13.3033	1.6398e-13	7.01661
EEPD1	8.56258	0.0253473	7.0157
NMNAT3	6.11308	0.00225021	7.0128
CCDC59	6.1305	4.42372e-07	7.0128
GRHL1	1.4279	0.00205471	7.01171
AKAP7	7.82783	1.22125e-15	7.01171
DSTYK	1.88665	0.0253473	7.00545
C3orf20	5.07677	0.0455002	7.00502
NFIL3	2.06799	7.99759e-05	7.00406
UBE2F-SCLY	2.26363	1.00626e-10	7.00406
ARMC9	11.3712	7.24976e-14	7.00098
AL157871.2	2.21475	0.0015654	6.99379
HLA-DMB	2.44719	0.000911115	6.99379
MSH4	4.12642	0.000248744	6.99379
SHISA3	2.84617	6.67092e-05	6.99379
RP5-1159O4.1	2.84617	1.4707e-07	6.99379
MAP6D1	2.52587	4.87676e-10	6.99379
RP11-22B23.2	2.68494	2.91189e-12	6.99379
PPIEL	2.60512	2.66454e-15	6.99379
LINC01032	2.52587	6.45774e-06	6.99379
KCNH3	1.6282	6.79861e-08	6.99379
RP11-325F22.2	2.76529	1.99401e-08	6.99379
JAK2	9.07953	4.48971e-06	6.99035
BMPR2	11.9859	5.66214e-15	6.98892
ZNRF3	7.44792	1.21014e-14	6.98749
SMAD6	2.25107	0.000899357	6.98733
HSH2D	1.33081	0.000911115	6.98641
CSRP2BP	1.51117	1.96605e-10	6.98641
ARHGAP25	14.0681	0.0253473	6.98345
KDM1B	1.97334	0.000392203	6.98254
AP4B1-AS1	2.13333	0.0107874	6.98085
AC128709.2	2.13333	3.73794e-05	6.98085
ACVR2A	3.44654	4.42372e-07	6.98085
SMKR1	2.63759	9.21156e-11	6.98085
KCNIP3	6.47976	0.000176833	6.97468
FAM229B	2.0276	0.0107874	6.97303
SLC46A2	2.28996	7.56035e-06	6.97303
RASIP1	2.15762	1.71256e-06	6.97303
TMEM64	8.57799	2.42353e-10	6.97303
RP11-518L10.5	2.22351	9.68114e-14	6.97303
PHYH	2.15762	2.22045e-16	6.97303
RP11-1407O15.2	6.35501	2.50022e-13	6.97055
ABHD4	1.58869	0.0338948	6.96779
MAPT	9.9995	1.30288e-08	6.96726
TMEM182	4.73428	0.000312148	6.96541
SH2D6	1.49466	1.20912e-05	6.96404
CTD-2587M2.1	3.75806	0.0455002	6.95726
DAPL1	1.82741	0.0338948	6.95519
HCAR1	1.78313	0.00119374	6.95519
IFT52	3.38962	0.000695958	6.95233
SERPINI1	3.60691	0.000104006	6.94665
KLF7	6.00066	2.11156e-09	6.94553
AJ271736.10	1.56551	0.0455002	6.94132
RP11-661C8.3	3.06746	0.0367136	6.94132
OOEP	2.72983	0.0348084	6.94132
C10orf32-ASMT	1.66191	0.0338948	6.94132
CTC-559E9.9	1.85679	0.0338948	6.94132
CXCR1	1.85679	0.0338948	6.94132
LINC00634	2.64898	0.030984	6.94132
SPDYE6	3.4817	0.0203384	6.94132
CTC-338M12.5	1.85679	0.0190165	6.94132
ANO7P1	2.33123	0.0190165	6.94132
C3orf67	10.1184	0.0190165	6.94132
EPHX3	2.56867	0.0190165	6.94132
LILRP1	2.25352	0.0176221	6.94132
F2	2.11732	0.0143059	6.94132
EXPH5	2.2267	0.0143059	6.94132
RP11-89K11.1	3.17064	0.0122119	6.94132
AC018737.1	2.27499	0.0107874	6.94132
FAM86JP	2.37871	0.0107874	6.94132
C14orf178	2.39156	0.0107874	6.94132
FEV	2.0541	0.00815096	6.94132
KRT8P37	2.25352	0.00766074	6.94132
GGT2	2.0541	0.00355145	6.94132
GGT6	2.0541	0.00355145	6.94132
GLOD5	2.0541	0.00355145	6.94132
RP11-661A12.9	3.06746	0.00313478	6.94132
MIOX	2.35394	0.00208893	6.94132
HAR1A	2.15357	0.0015654	6.94132
HEMGN	2.45161	0.00119374	6.94132
RP11-269G24.3	2.75962	0.00100662	6.94132
HLA-G	2.15357	0.000911115	6.94132
HLA-H	2.15357	0.000911115	6.94132
TEX21P	2.74878	0.000748441	6.94132
SLC23A3	2.74878	0.000327441	6.94132
RASD1	2.55603	0.000289612	6.94132
RP11-689B22.2	3.20472	0.000123026	6.94132
AC016722.4	1.46987	4.86496e-05	6.94132
CA9	2.39156	2.87304e-05	6.94132
ACTRT3	1.56551	1.69902e-05	6.94132
TFF3	3.4817	1.39138e-05	6.94132
RP4-758J18.13	3.27409	1.03469e-05	6.94132
C11orf72	1.66191	1.00598e-05	6.94132
RP11-94I2.1	3.17064	6.88483e-06	6.94132
CTC-205M6.5	1.75903	5.96303e-06	6.94132
RP11-48D4.2	3.11247	3.07566e-06	6.94132
ZNF674-AS1	3.6902	2.05722e-06	6.94132
RP11-38G5.2	2.86193	8.74771e-07	6.94132
CBLN3	1.66191	3.41409e-07	6.94132
LOXL3	1.52202	2.9895e-07	6.94132
RP11-626G11.5	3.06746	1.79316e-07	6.94132
AC133633.1	1.56551	5.59149e-08	6.94132
ATP6V1G2-DDX39B	1.66191	2.58019e-08	6.94132
NOTUM	2.72983	2.43457e-08	6.94132
RP11-332H14.2	3.11247	1.7028e-08	6.94132
NOTO	2.83838	1.22544e-08	6.94132
RP11-723O4.9	3.17064	3.65791e-09	6.94132
ALAS2	2.33123	5.47508e-10	6.94132
LINC00473	2.25352	3.00023e-10	6.94132
PRAM1	2.24988	7.63003e-11	6.94132
RP11-889L3.1	3.17064	7.21303e-11	6.94132
RP11-573D15.2	3.20472	1.40847e-11	6.94132
RAB40A	2.81122	4.95248e-12	6.94132
RP11-755B10.4	3.17064	2.67253e-12	6.94132
RP11-862L9.3	3.17064	1.19904e-14	6.94132
TEKT2	3.4817	1.44329e-15	6.94132
ULK4P2	3.58585	3.33067e-16	6.94132
RP11-229P13.22	2.75962	2.22045e-16	6.94132
DEPDC5	9.32228	0.0338948	6.93476
HSPG2	3.75667	0.000695958	6.93094
RUFY1	3.06753	3.4021e-06	6.92464
NECAB1	5.11185	1.46549e-14	6.9234
RP11-80H5.9	1.31146	3.199e-10	6.92114
CNNM4	1.34999	0.00269979	6.91929
NTNG2	5.06171	9.51261e-08	6.91888
FGD1	1.53617	0.00815096	6.91824
RP11-445P17.3	1.69762	9.15308e-06	6.91824
METTL25	3.83653	0.00161621	6.91605
IFT122	3.83653	0.000695958	6.91605
TEX2	10.9466	0.000160167	6.91579
SH2D5	2.03585	1.57011e-05	6.91435
TUSC5	2.0973	1.44329e-14	6.91435
ACTR3B	4.46089	2.58019e-08	6.91275
DCBLD2	3.48169	0.0338948	6.90466
LHFPL2	9.77106	3.0421e-05	6.90456
LIPA	7.03265	2.47591e-09	6.90442
KIAA1462	2.10212	2.27629e-08	6.90385
AP000721.4	2.33936	0.00616989	6.90068
NRL	2.6355	2.21378e-13	6.90068
RP11-190A12.7	2.71092	0.00684079	6.90068
TFAP2E	2.86333	0.000579044	6.90068
ZNF790	1.46852	1.17423e-08	6.90068
CTC-228N24.1	11.0202	0.0107874	6.89926
ACOT7	4.84149	0.00269979	6.89609
DUSP22	8.71162	0.0253473	6.89572
CYB5D2	1.60434	0.0338948	6.89478
CCDC64	4.49147	8.25045e-05	6.89478
SWT1	5.16789	3.32951e-06	6.89416
MAP2K6	5.63858	3.64841e-06	6.89241
DPY19L1	3.83558	0.0253473	6.89191
BTBD8	1.43115	5.51098e-09	6.89169
LEPR	7.68497	3.1302e-08	6.88923
RP11-162A12.2	2.05727	0.0140192	6.88687
AC068533.7	1.81492	0.00205471	6.88687
FBXO6	2.69457	0.00815096	6.88687
MAPK15	2.77649	0.000579058	6.88687
RP11-13N13.2	2.9419	3.44855e-11	6.88687
TRANK1	6.52485	8.22498e-12	6.88561
UBTD2	5.94502	4.76302e-06	6.8829
SOBP	14.2142	0.0447945	6.87992
OSGIN1	2.44258	4.78328e-12	6.87573
LINC00692	2.37346	1.07381e-12	6.87573
IGSF3	3.92707	0.000532003	6.87376
ARHGAP31	5.35224	0.000182809	6.87153
SRSF12	1.84231	0.0290959	6.87093
GAB2	4.11153	0.00467772	6.86611
SNX24	8.45024	0.010026	6.86537
TUSC3	12.6086	4.8311e-09	6.86384
TMEM181	2.93727	1.33181e-10	6.86159
RP11-467L20.10	3.2756	0.0259353	6.85886
ERVMER34-1	2.01716	0.0190165	6.85886
FAM227A	4.23774	0.0143059	6.85886
GPR61	2.81193	0.00205471	6.85886
KIAA1161	2.07922	4.22483e-06	6.85886
RP11-298I3.1	2.14185	8.86989e-07	6.85886
BAIAP3	1.95569	7.0981e-12	6.85886
NAPA-AS1	2.99608	2.77556e-14	6.85886
RP11-82L2.1	3.3696	1.33227e-14	6.85886
RP11-51F16.8	3.3696	4.44089e-16	6.85886
CTD-2313N18.8	2.59734	0.0455002	6.85886
RP5-914P20.5	3.46398	0.0406711	6.85886
STT3A-AS1	3.55872	0.00272573	6.85886
RP11-269F21.1	2.14185	0.00100662	6.85886
RPL23AP7	1.49344	0.000769189	6.85886
RP11-927P21.6	3.3696	1.1406e-10	6.85886
CYTH3	5.44434	0.0338948	6.85679
PTPRE	10.2246	0.000427006	6.85319
C20orf196	8.26848	0.000532003	6.84903
EPAS1	5.34521	0.0190165	6.84847
RBM19	11.0022	6.56295e-10	6.84668
KIAA0020	8.77792	1.15816e-06	6.8449
GNAO1	10.3342	0.00269979	6.84347
YPEL2	2.93309	4.77396e-15	6.84286
TMEM67	1.44143	2.31101e-05	6.84178
DCST1	2.4029	0.0338948	6.84178
RP11-154J22.1	2.61407	5.31189e-05	6.84178
SLFN13	2.68553	1.38599e-06	6.84178
KCNIP2	2.47275	6.42801e-11	6.84178
PCBP3	13.3794	5.23905e-11	6.84131
KIAA1841	2.7794	7.09778e-06	6.83957
PRR16	10.1472	1.61188e-06	6.83784
FAM86DP	1.45575	0.0107874	6.83748
BTN2A3P	1.45575	9.63337e-07	6.83748
ZNF540	1.66135	4.72823e-05	6.83748
RP11-305P22.9	3.15831	1.11288e-07	6.83553
CCDC159	2.03907	0.0107874	6.83029
FAM85B	2.87556	0.0107874	6.83029
TBX1	1.30594	0.0097216	6.83029
CTC-301O7.4	2.87556	0.00355145	6.83029
MCIDAS	3.04531	0.000967421	6.83029
RP11-35G9.3	3.30351	1.11022e-15	6.83029
HPCAL1	7.5869	0.000911115	6.83029
COPG2	2.29878	0.00815096	6.8263
TREML2	1.99486	0.00249688	6.82202
MICAL2	14.0355	7.90435e-07	6.81855
[truncated: 7,938 more rows]

## Sheet: A_UI only 
Gene expressed only in UV-inactivated HSV-2 and HIV-1 co-infected A3R5.7 cells
Feature ID	-log10(p value)	FDR	A-UI TPM	A-I TPM
CDC27P1	#NUM!	0	295.286	0
RP11-413E6.7	#NUM!	2.4958e-05	168.23	0
AC007064.24	11.1489	0	82.5731	0
RP11-805F19.1	#NUM!	0.00038	78.0441	0
Y_RNA_317	1.57675	0	65.3813	0
Y_RNA_446	1.79023	0	63.0896	0
Y_RNA_169	1.67941	0	59.9969	0
TRBJ2-6	1.58869	0	57.7329	0
Y_RNA_321	1.79023	0	54.1565	0
RN7SL555P	1.46987	2.06765e-05	46.9942	0
RP1-73A14.2	1.46987	0.0202396	44.4171	0
FABP5P11	1.72087	0.0143059	42.3908	0
RP11-327I22.6	7.58835	0	41.6683	0
Y_RNA_70	2.25605	0	40.6174	0
AC073465.3	1.96708	0	39.9377	0
AC006987.4	4.54166	0.000140158	33.3231	0
CTD-2311B13.2	2.80538	0.0455002	32.5169	0
AC006987.6	1.72087	0.0143059	31.9339	0
RP11-260A9.6	#NUM!	0	30.7322	0
RP11-744K17.9	15.9546	0.00360927	30.1202	0
AC103564.9	1.46987	0.00119374	29.8037	0
AC008746.12	1.59607	0.0143059	29.6497	0
RP11-254A17.1	1.46987	0	29.5479	0
CTD-2522B17.5	2.80538	0.0455002	28.9484	0
AC093627.7	2.32997	0.0455002	28.3319	0
MIR519A2	5.33793	1.72666e-05	28.0155	0
RP11-229P13.25	2.20972	1.61865e-08	27.9864	0
IGKV5-2	1.59607	0.000695958	27.6659	0
RP11-44N17.1	2.11573	2.52704e-08	27.2914	0
MIR371B	1.59607	0.000185809	26.7002	0
DUX4L19	3.04043	0.0253473	26.5653	0
NPBWR2	3.15742	0	26.0268	0
AC122136.2	1.59607	0.0455002	25.6698	0
RP11-211N8.6	2.56867	0	25.6173	0
RP11-124O11.1	5.45121	2.48625e-06	25.2979	0
AC018696.2	1.84449	0.0253473	25.2532	0
FTH1P20	1.46987	0.00616989	25.1265	0
ARL2BPP2	1.34199	0	25.0294	0
IGHV5-51	1.34199	0.000695958	24.8263	0
OR2AI1P	2.20972	0	24.6232	0
CTD-2522B17.4	1.84449	0.0455002	24.4462	0
RP11-10C24.2	1.34199	2.53131e-14	24.3812	0
TRAJ4	1.87523	2.38701e-05	24.2845	0
RP1-14D6.7	2.20972	0.012462	24.2588	0
OR8L1P	2.20972	3.6438e-09	24.0302	0
AC151960.1	1.46987	0.00815096	23.8223	0
RANP5	1.59607	0	23.3576	0
DUX4L9	2.68725	0.0253473	23.0886	0
LL22NC03-102D1.18	1.34199	1.33027e-12	22.8773	0
RP11-403B2.6	#NUM!	2.98916e-07	22.7255	0
RP11-32B5.1	3.15742	1.22213e-12	22.6728	0
RP11-323C15.1	1.34199	0	22.5819	0
AP003900.6	#NUM!	0.00616989	22.1047	0
RP11-215A21.2	1.34199	0.00337038	22.0927	0
RNF19BPX	1.46987	2.37521e-11	22.0309	0
OR13Z1P	1.84449	2.93196e-07	22.0133	0
ATP6V0E1P4	1.34199	0.0143059	21.9344	0
OR5BR1P	2.68725	1.18923e-05	21.856	0
RP4-775C13.1	1.89956	1.13687e-13	21.8171	0
RP11-1100L3.4	1.72087	1.19229e-07	21.7994	0
RP11-490H9.1	1.82504	0	21.7464	0
AK4P5	1.46987	2.5594e-12	21.7181	0
RP11-159H3.1	1.46987	0	21.7181	0
KRT18P17	2.56867	2.69487e-08	21.5314	0
AY269186.2	2.08879	4.59276e-06	21.4404	0
RP11-1109M24.11	1.34199	0	21.435	0
RP1-263J7.2	1.34199	8.10091e-07	21.3975	0
OR10K1	2.20972	4.89628e-05	21.3875	0
OR4D8P	1.96708	4.82507e-11	21.386	0
KB-67B5.17	10.8164	4.72823e-05	21.2936	0
AC004129.9	1.72087	0.0338948	21.1421	0
RP11-361A23.3	1.72087	0	20.6746	0
OR3B1P	1.84449	1.16576e-08	20.5589	0
AC009960.4	1.46987	0.000695958	20.49	0
LINC00622	2.92309	8.91139e-09	20.4639	0
XXyac-YX60D10.1	7.31953	0	20.3366	0
RP11-760D2.11	6.08388	0.0025074	20.2176	0
OSTF1P1	1.34199	2.4647e-13	20.0975	0
KRTAP9-3	1.96708	2.21423e-12	20.0696	0
AC093107.7	1.34199	0.000182809	19.9014	0
RP11-795H16.2	1.79023	0.0038614	19.8568	0
OR5C1	2.08879	0	19.6865	0
IPMKP1	1.72087	0.00040695	19.6832	0
KRT8P20	2.56867	2.47865e-09	19.5448	0
RP11-435B5.7	8.82207	6.90076e-07	19.5321	0
CLUHP4	8.25877	0.000238562	19.4837	0
LINC00415	2.08879	1.81779e-10	19.2963	0
GSTO3P	1.46987	0.0015654	19.1773	0
GPR32P1	1.59607	0.00205471	18.8646	0
AC006987.7	2.08879	0.0107874	18.8547	0
RP11-19J5.1	1.46987	0.000312148	18.8363	0
OR10X1	1.84449	6.29163e-12	18.7146	0
RP11-1081M5.1	1.46987	0	18.7083	0
OR1L1	1.96708	3.98126e-12	18.3647	0
CXADRP2	1.96708	0.0338948	18.2635	0
LCN1P2	1.34199	0.000465255	18.1056	0
RP11-252C24.2	1.46987	0.00059149	18.0937	0
LINC00362	1.46987	8.5682e-05	18.0463	0
CST9LP1	4.54166	2.5594e-12	18.0053	0
RP11-17M15.2	#NUM!	0.0481309	17.9871	0
VN1R85P	1.36343	0	17.9568	0
BCAS2P3	1.46987	5.49993e-12	17.9522	0
OR4G11P	1.72087	2.05613e-13	17.9033	0
AC093084.1	1.34199	2.1014e-06	17.8157	0
AKR1B1P7	1.72087	2.53948e-10	17.7336	0
RP11-380D15.3	4.55337	0	17.723	0
RP11-104C4.2	3.15742	0.00308453	17.6825	0
AC092570.3	1.34199	0.00119374	17.6614	0
RP11-154P18.2	1.84449	0.0268566	17.636	0
AC114755.3	1.59607	0.000532003	17.6258	0
HIRAP1	1.46987	0.00119374	17.4959	0
RP11-1E1.2	1.72087	3.0712e-10	17.4576	0
OR7E16P	1.59607	0.00359713	17.2873	0
CETN1	1.96708	1.19149e-12	17.1753	0
DDX6P1	2.32997	0.0338948	17.0465	0
KRTAP5-7	1.59607	0.00766074	17.037	0
RP11-186O14.7	1.34199	0	17.0228	0
CTD-2311B13.1	#NUM!	0.0455002	16.9784	0
LINC01005	3.39046	4.45564e-05	16.969	0
MC3R	1.84449	1.41817e-07	16.9364	0
SPINT3	1.84449	0.00288936	16.9239	0
CTC-457E21.4	1.72087	0.0455002	16.8967	0
RP11-335E8.1	1.59607	0	16.8679	0
ADIPOR1P2	1.46987	0.00467772	16.7918	0
CTC-338M12.9	3.39046	5.51098e-09	16.7902	0
UQCRHP1	1.68534	0	16.751	0
RP11-292E2.2	1.34199	0.00171676	16.7205	0
RP11-63K6.7	1.57095	6.66134e-16	16.619	0
OR5B1P	1.59607	1.18923e-05	16.4862	0
OR8F1P	1.59607	1.81756e-08	16.3979	0
MTHFD2P5	1.46987	1.12535e-09	16.3143	0
AC023669.2	1.34199	0.00467772	16.2758	0
OR5A2	1.72087	0	16.2758	0
DEFA11P	1.46987	0.0338948	16.2183	0
RP11-417J1.3	1.50886	0.000114234	16.2039	0
RP4-737E23.2	1.79164	1.19888e-07	16.1414	0
IGKV1OR-2	1.46987	0.000695958	16.1044	0
AC068042.1	1.84449	0.00815096	15.9922	0
CTC-246B18.12	2.20972	0.0190165	15.9811	0
OR52L2P	1.59607	1.45589e-08	15.9367	0
MTRNR2L6	2.20972	2.83573e-08	15.8596	0
OR52K2	1.72087	3.71318e-06	15.7724	0
OR8J1	1.72087	4.73888e-11	15.6696	0
AC137056.1	2.80538	5.96303e-06	15.6274	0
EI24P4	1.72087	0.0190165	15.6115	0
Z95114.6	1.51075	0.00442651	15.5661	0
MTND2P15	1.46987	3.56418e-09	15.4364	0
CTC-543D15.1	1.84449	0.0107874	15.4019	0
DDX11L8	1.84449	0.0338948	15.4019	0
ADAM1B	2.80538	2.20902e-05	15.2992	0
Y_RNA_480	2.70782	0	15.2992	0
RP11-255N24.1	1.59607	0.000162435	15.2535	0
OR51R1P	1.46987	1.47625e-09	15.2315	0
HLA-P	2.80538	0.000911115	15.2155	0
Y_RNA_223	2.47232	0.00508817	15.1477	0
RP11-13E1.5	1.34199	4.86412e-09	15.1103	0
RP11-180D15.1	1.46987	1.70443e-09	15.0814	0
CHEK2P2	10.9272	1.30717e-05	15.0518	0
ZNF818P	2.23466	1.11022e-16	14.9626	0
YTHDF3-AS1	1.51075	0	14.9157	0
VN1R79P	1.36343	0	14.9115	0
OR6V1	1.59607	3.71141e-10	14.8825	0
OR10K2	1.46987	1.33227e-15	14.6638	0
OR6C76	1.46987	0	14.6638	0
OR8G3P	1.59607	4.73888e-11	14.5846	0
U3_41	1.82504	9.94076e-10	14.5707	0
OR2V1	1.46987	0	14.5246	0
OR5M1	1.46987	0.000200264	14.5246	0
TP53TG3C	#NUM!	0	14.498	0
HAVCR1P1	1.59607	0.00119374	14.4879	0
OR52A5	1.46987	0	14.4788	0
AC104697.1	1.59607	0	14.4742	0
U3_32	1.82504	0	14.4332	0
EEF1A1P38	2.32997	0.0253473	14.4247	0
RP11-189G24.2	6.69154	1.15508e-12	14.3862	0
CTB-158E9.1	2.92309	0.00355145	14.3815	0
RP11-216M21.7	4.99741	0	14.3726	0
RP11-361A21.1	1.34199	9.18421e-12	14.3655	0
snoU13_325	1.38482	0.0199019	14.2983	0
U3_1	1.82504	0.012602	14.2983	0
HNRNPLP1	2.08879	0.000911115	14.2698	0
U3_79	1.82504	0.0209213	14.2318	0
OR4K2	1.59607	4.71318e-10	14.1922	0
snoU13_227	1.38482	0.00521028	14.1659	0
CTD-3187F8.12	2.80538	0.0455002	14.1594	0
RP11-108N13.1	1.34199	2.14041e-07	14.1169	0
CST9L	4.88367	0.0455002	14.0884	0
RP11-731F5.2	4.51683	1.37499e-08	14.0852	0
OR1C1	1.84449	4.11227e-13	14.0467	0
KRTAP9-9	1.46987	8.35432e-11	14.036	0
UBE2D3P4	1.34812	0.034955	14.036	0
CEP57L1P1	1.72087	0.0143059	14.0126	0
BMS1P19	1.34199	7.23761e-08	13.9879	0
EIF4A1P5	1.59607	0.0190165	13.9719	0
RP11-354K4.2	1.34199	3.95216e-10	13.9401	0
RP11-300A12.2	2.08879	1.10563e-05	13.9355	0
RP11-763B22.9	#NUM!	1.16968e-07	13.9147	0
AC159540.3	3.04043	2.87304e-05	13.8912	0
AGGF1P3	1.72087	3.29691e-09	13.874	0
GAPDHP50	1.46987	0.00467772	13.8664	0
MC4R	1.96708	1.41817e-07	13.831	0
AC068279.3	1.34199	0.00040695	13.7831	0
OR2D2	1.59607	9.4856e-06	13.7831	0
Y_RNA_94	2.94189	0	13.7831	0
EIF2AP4	2.32997	0.0190165	13.7444	0
RP11-451H23.3	1.9958	0.000147795	13.7444	0
RP11-397J20.1	1.63186	0	13.7355	0
CTB-114C7.3	3.04043	0.000532003	13.7325	0
LCE6A	1.59607	5.75578e-07	13.709	0
CENPVP1	1.84449	0.00467772	13.6906	0
RP1-102K2.6	1.84449	1.35003e-13	13.6499	0
PPP1R10P1	2.32997	6.02205e-09	13.6372	0
RP11-340I6.5	1.46987	0	13.633	0
RP11-20D14.4	1.34199	3.23741e-13	13.6296	0
RP4-791M13.3	1.89956	0.00647618	13.5993	0
OR55B1P	1.46987	7.9603e-13	13.5792	0
AC019100.7	1.59607	2.54339e-11	13.5272	0
CTC-542B22.1	1.46987	5.96303e-06	13.4993	0
RP11-272B17.2	1.34199	0.0100972	13.4944	0
KRT18P14	1.72087	1.37853e-06	13.4633	0
OR5AR1	1.46987	1.18923e-05	13.4204	0
OR4K13	1.34199	1.35447e-14	13.3472	0
RP13-379O24.2	1.36343	1.28412e-06	13.2854	0
HLA-DQA2	6.57917	0.000911115	13.2833	0
RP1-101G11.2	2.68725	1.42442e-12	13.2491	0
PYY2	1.96708	0	13.2329	0
RP11-672A2.4	2.14209	0	13.2305	0
AC009541.1	3.15742	0.000140158	13.2187	0
RP11-570H19.2	1.46987	0	13.189	0
OR10G8	1.46987	0	13.1764	0
OR10J6P	1.34199	4.89628e-05	13.1606	0
XXbac-B444P24.14	1.56876	0.011412	13.1606	0
CTD-3145H4.1	2.20972	0.0455002	13.1587	0
LL0XNC01-116E7.1	1.46987	7.4394e-05	13.1386	0
OR52J1P	1.34199	2.66454e-14	13.1324	0
XXbac-BPG16N22.5	2.05989	1.17711e-05	13.1324	0
RP11-554D14.1	2.05989	0	13.1057	0
AKR1B1P2	1.34199	5.47362e-11	13.1043	0
OR6C7P	1.34199	0	13.1043	0
FAM27C	1.59607	1.24911e-06	13.0763	0
OR2J4P	1.34199	0.0017393	13.0763	0
RP1-81D8.3	2.80538	0	13.0484	0
AP000343.2	2.32997	0	13.0345	0
VN1R84P	2.05989	0	13.0206	0
OR1L8	1.46987	0.000522568	12.9777	0
OR5AK3P	1.72087	7.30721e-07	12.9754	0
H1FNT	1.72087	0.0015654	12.9455	0
UBBP1	1.34812	0	12.938	0
OR2V2	1.34199	7.63409e-11	12.9107	0
RP1-92C4.1	1.34199	0.0361168	12.8971	0
MTND5P19	2.20972	5.70546e-10	12.792	0
AC017104.2	1.34199	2.0345e-07	12.7626	0
CSNK1A1L	2.80538	1.61998e-06	12.7176	0
GPR79	1.46987	0.00205471	12.6789	0
OR52I1	1.59607	0	12.6754	0
RP11-332P22.2	1.59607	0	12.6544	0
CLUHP5	3.85338	1.00598e-05	12.5957	0
CTD-2571E19.3	1.84449	0.0455002	12.5833	0
HSPA8P8	1.59607	0.000695958	12.5816	0
C5orf54	7.25247	7.06777e-11	12.5476	0
EIF4A1P7	1.59607	0.0190165	12.5403	0
CTD-2019O4.1	3.96855	0.0143059	12.4839	0
RP11-753A21.2	1.57095	0	12.3969	0
ASS1P9	1.59607	0.00010751	12.378	0
RP1-97J1.2	1.72087	0.0398323	12.3471	0
DRD5P2	3.39046	0.0253473	12.3341	0
RP11-492D6.3	#NUM!	0	12.2997	0
RP11-310H4.2	1.46987	3.80329e-08	12.294	0
CTD-2233C11.2	2.92309	3.53823e-06	12.2862	0
EXOGP1	1.34199	0.0143059	12.2762	0
RP11-351K23.3	1.46987	4.2826e-11	12.2721	0
BMS1P8	11.5919	0.000911115	12.2607	0
BEND3P2	2.56867	0.000532003	12.2177	0
LINC01015	4.42737	6.6409e-08	12.1686	0
CTD-2540B15.12	2.08879	0.0455002	12.156	0
TUBBP11	1.82504	1.664e-12	12.1422	0
AJ239322.1	15.3525	2.87304e-05	12.1238	0
LST1	3.04043	4.19091e-11	12.0812	0
CTD-2033A16.2	1.72087	1.5222e-10	12.0037	0
SUMO2P2	1.35057	1.17957e-05	11.9994	0
AC003973.5	6.57917	2.55039e-09	11.9929	0
GS1-304P7.2	1.34199	0.0015654	11.9876	0
KRTAP16-1	1.84449	0.00766074	11.8141	0
OR4C3	1.34199	0.00590536	11.8141	0
GPRIN2	11.1489	0.00205471	11.7819	0
RP11-314A20.2	1.59607	3.63696e-05	11.7686	0
RP11-509A17.3	13.4862	7.437e-05	11.7678	0
PF4	1.34199	1.33227e-15	11.6788	0
RP13-379L11.1	1.79164	2.77282e-09	11.6633	0
KRT3	6.35421	4.88942e-13	11.6534	0
RP11-271M24.2	1.59607	0	11.6344	0
RP11-56P9.4	1.46987	0.0338947	11.6155	0
RP11-109M19.3	1.72087	5.50009e-08	11.6063	0
RP11-163O19.10	2.44959	2.12907e-07	11.6007	0
RP11-1060G2.2	2.92309	0.00405915	11.5861	0
RP1-118J21.25	1.46987	2.63634e-09	11.5128	0
CTA-397C4.2	1.72087	5.59149e-08	11.511	0
RP11-16E18.1	2.08879	5.61329e-13	11.5032	0
UBBP5	1.82504	0	11.5032	0
KIAA0125P2	1.72087	2.17604e-14	11.4953	0
ATF1P1	1.59607	0	11.4945	0
RP11-353N4.5	#NUM!	1.76481e-12	11.4902	0
PA2G4P2	1.46987	7.27655e-06	11.4744	0
C20orf187	1.84449	1.69902e-05	11.4244	0
OLFML3	2.92309	0.000846507	11.4173	0
OR2W5	1.59607	5.84075e-07	11.4088	0
CYSLTR2	2.68725	0.0338948	11.4084	0
AC009237.2	2.32997	0.0253473	11.3961	0
AC005943.5	2.08879	7.0741e-10	11.393	0
CTD-2296D1.1	1.59607	2.1014e-06	11.3918	0
RNF151	2.32997	8.81141e-06	11.3696	0
RFPL4AP1	1.59607	3.99026e-05	11.3496	0
OR5H14	1.34199	0.000200264	11.3328	0
OR11H4	1.34199	0	11.3118	0
MC5R	2.80538	3.47903e-08	11.2993	0
CST11	2.56867	5.51098e-09	11.2174	0
RP1-150O5.3	1.96708	2.69837e-05	11.1925	0
AC018880.1	1.84449	1.98352e-12	11.1809	0
LINC00350	1.46987	5.74459e-06	11.1673	0
YBX1P1	1.51075	0.000124966	11.1557	0
RP11-266L9.6	1.46987	0	11.1222	0
GS1-39E22.2	2.68725	0.0015654	11.1203	0
AP006288.1	2.08879	0.0253473	11.1152	0
CD1A	4.08352	0.00815096	11.1052	0
BZW1P1	1.46987	7.12611e-09	11.1043	0
RP11-403I13.9	6.3624	0	11.1003	0
RP11-715G15.1	3.39046	3.9746e-13	11.0864	0
CTD-2290P7.1	1.34199	2.1014e-06	11.0464	0
MED15P4	1.96708	1.78345e-08	11.0372	0
RP11-254F7.1	1.46987	0	11.0331	0
C3orf36	1.84449	0.00616989	11.0265	0
PSAT1P3	1.34199	1.89544e-10	11.0165	0
HBG1	1.96708	0.00119374	10.9884	0
AC007318.5	1.46987	6.33419e-05	10.928	0
KRT18P58	1.34199	9.61649e-05	10.928	0
RP11-398H6.1	2.59027	1.52579e-10	10.8725	0
ZNF806	2.96019	0	10.8724	0
CTC-471C19.1	3.15742	1.5222e-10	10.8105	0
HNRNPFP1	1.34199	0.000911115	10.8026	0
RP11-1K3.1	1.34199	2.22045e-15	10.8026	0
FAM138D	2.32997	0.0143059	10.7457	0
AC007381.3	2.44959	0.0190165	10.7385	0
IFNA2	1.34199	0.000695958	10.7081	0
RP1-66N13.1	1.72087	0	10.6988	0
KRT18P3	1.46987	5.41687e-10	10.6905	0
IGHG1	6.01622	0.000695958	10.686	0
AL590483.1	3.39046	0.00815096	10.6838	0
AC093074.1	1.72087	0.0455002	10.6649	0
RP11-117D22.2	1.72087	0.000900918	10.6649	0
RP4-779E11.3	1.46987	6.21725e-15	10.6282	0
RP11-433J8.1	2.59027	3.26989e-07	10.6034	0
HSD3B2	7.1404	0.000911115	10.5707	0
RP11-462G22.1	1.63186	8.88178e-16	10.568	0
HSP90AB3P	2.20972	0.000911115	10.5609	0
AC079325.5	3.15742	7.23761e-08	10.5385	0
DEFB116	4.88367	0.0338948	10.5335	0
AC104655.3	1.46987	0.0253473	10.4949	0
CYP4F35P	4.6558	0.0338948	10.4933	0
AC017002.4	4.31292	0.00205471	10.4655	0
RP11-416I2.1	2.59027	0	10.4415	0
CTD-3010D24.3	1.84449	0.0455002	10.4313	0
GGT3P	#NUM!	0.00355145	10.4211	0
RP11-429A20.4	1.63186	1.82855e-07	10.4076	0
RP13-580B18.1	4.41857	0.00314108	10.4076	0
RP1-159M24.1	1.34199	5.69216e-08	10.39	0
MARK2P9	2.20972	3.2159e-05	10.3888	0
KIF4CP	1.84449	7.63291e-10	10.3606	0
CTAGE12P	2.32997	1.97308e-09	10.3548	0
RP11-439E19.7	1.50886	0	10.3431	0
UQCRBP2	1.94264	0	10.3025	0
AC144838.3	1.84449	1.30717e-05	10.2967	0
ATOH7	1.59607	0.0253473	10.2956	0
SERPINA5	#NUM!	4.58631e-05	10.2867	0
LBX2-AS1	2.08879	3.52756e-11	10.2778	0
S100A7A	3.81857	0	10.2725	0
EEF1A1P42	2.20972	0.0253473	10.2679	0
RP11-1109F11.3	1.59607	7.36314e-10	10.2336	0
PA2G4P1	1.34199	7.27655e-06	10.225	0
BAGE2	#NUM!	2.1014e-06	10.2238	0
AL132709.1	3.738	0.00119374	10.2197	0
MTND5P7	1.84449	7.33961e-06	10.2108	0
RP11-973F15.2	1.79023	0	10.1833	0
AL050302.1	3.15742	0.00467772	10.1818	0
CTD-2311B13.7	#NUM!	0.0455002	10.179	0
GRAMD4P5	1.72087	0.00205471	10.138	0
OR4F17	3.85338	0	10.1367	0
CTB-33O18.1	8.92766	1.18123e-09	10.131	0
MSX2	5.45121	7.07047e-07	10.1017	0
FUNDC2P2	1.59607	0.00467772	10.0587	0
EIF4BP8	1.84449	0.0190165	10.0543	0
MED15P7	7.58835	2.12332e-11	10.0312	0
RP11-343J18.1	4.99741	6.31741e-06	10.0271	0
ZNF879	3.65386	0	10.0074	0
CTD-3105H18.13	1.96708	0.0455002	9.99447	0
LRRC25	5.45121	0.00115404	9.92535	0
RP11-678G14.3	12.6209	0	9.92071	0
RP11-15N24.4	2.08879	0.00561766	9.89783	0
LINC00421	1.72087	1.22258e-12	9.89368	0
RP11-231N3.1	3.04043	7.40198e-05	9.8589	0
LINC00906	4.88367	3.9968e-15	9.855	0
BPIFA1	6.01622	1.18244e-11	9.82999	0
RP11-40F6.1	9.1559	0	9.80384	0
GH2	1.72087	0.00355145	9.79578	0
RP11-481A20.11	1.70707	0.00211995	9.79542	0
RP11-80B9.1	1.67941	0	9.79464	0
BPIFA4P	13.6921	6.33419e-05	9.78976	0
KRT8P31	1.46987	6.49036e-11	9.77933	0
CTB-14A14.2	1.59607	0.0338948	9.75094	0
RTP3	1.31083	0.00152162	9.73064	0
AC024560.2	4.42737	3.30258e-12	9.72221	0
RP11-211G23.1	2.32997	0	9.69072	0
KRT18P67	1.34199	0.0058198	9.68305	0
AC012368.1	1.84449	4.59276e-06	9.67795	0
INTS6P1	2.32997	0.00040695	9.6754	0
DUX4L17	1.34199	0.0253473	9.66012	0
RP11-313F23.3	9.81753	9.32587e-14	9.6237	0
TRBV6-6	1.34199	0.00016397	9.62215	0
C10orf85	1.84449	0.000238562	9.61711	0
AC096553.5	1.46987	9.63337e-07	9.60202	0
MYO5BP3	1.34199	3.85553e-05	9.56949	0
AC125238.2	1.46987	0	9.56201	0
C20orf62	10.3727	6.33419e-05	9.50404	0
LA16c-381G6.1	1.72087	1.78174e-10	9.4919	0
RP11-321L2.2	2.68725	0	9.48402	0
RP11-331G2.6	1.84449	4.53722e-09	9.48299	0
TRBV26	1.34199	6.38481e-11	9.46344	0
RP11-731F5.1	2.36991	0	9.44882	0
AC073055.2	1.59607	2.58571e-13	9.43814	0
CTC-321K16.4	4.42737	5.59149e-08	9.43338	0
VN1R87P	1.79966	0	9.42457	0
KRT18P9	1.34199	0.0058198	9.41491	0
PHKBP1	1.84449	1.39295e-09	9.41008	0
CTA-268H5.14	1.34199	0.0253473	9.40767	0
AC008069.2	1.46987	0.0190165	9.39884	0
RP5-1195D24.1	3.29739	1.80556e-09	9.39665	0
CTB-32H22.1	#NUM!	0.0107874	9.39437	0
RP11-529H2.1	3.44678	0.000406936	9.38219	0
RP11-305A4.3	2.92309	0.00111633	9.38054	0
CSTL1	4.31292	0	9.33235	0
C17orf102	4.31292	4.86496e-05	9.33057	0
RP11-440D17.1	7.03564	3.86182e-11	9.32095	0
RP1-300I2.2	2.20972	0	9.31365	0
CLPSL2	2.56867	0.00205471	9.30673	0
AC008268.1	2.32997	0.0143059	9.30044	0
AC134915.1	2.44959	1.5222e-10	9.28881	0
KRT18P13	1.72087	1.37853e-06	9.28248	0
RP11-255A11.2	1.72087	0	9.27226	0
RP11-35N6.6	2.08879	6.43929e-15	9.26824	0
RP11-568A7.3	1.94264	1.33227e-15	9.2629	0
CTD-3229J4.1	1.59607	0.0455002	9.24424	0
RP11-46E17.6	2.11573	0.000631325	9.2426	0
LINC01043	6.46673	5.75724e-05	9.22529	0
AC025278.1	1.72087	0	9.22145	0
RP4-738P15.1	5.0797	7.9702e-06	9.21205	0
BPIFB2	12.2557	0	9.21182	0
RP11-561O23.5	#NUM!	1.58433e-05	9.20531	0
LINC00207	2.56867	5.10392e-05	9.17036	0
RP11-560A15.3	4.92325	9.37661e-05	9.16504	0
TRBV7-7	1.34199	3.97682e-13	9.14296	0
CTD-2050I18.1	9.59525	0.0338948	9.1131	0
NACAP1	8.25877	3.11977e-11	9.11169	0
GHRH	8.14715	0.00355145	9.10837	0
AC006050.2	2.92309	2.20902e-05	9.10152	0
EIF4BP9	1.46987	0.0190165	9.10066	0
SMCP	2.86193	0.0269882	9.0918	0
FAM99B	2.08879	0.0107874	9.07197	0
TRBV5-6	1.34199	0	9.05279	0
VN2R11P	1.56876	0	9.05279	0
RP11-140M13.1	3.6224	5.64558e-08	9.04868	0
RP11-122G11.1	1.34199	1.12657e-10	9.03942	0
GK2	1.72087	0.00355145	9.02367	0
PRKAR2A-AS1	3.6224	5.93303e-13	9.01995	0
RP11-277P12.10	4.31292	4.09228e-13	9.0128	0
BAATP1	4.19831	0.0143059	9.0098	0
CTC-490E21.13	2.08879	4.32032e-08	9.00711	0
RP11-65E22.2	1.34199	4.36367e-10	8.98897	0
CTD-2342J14.6	5.22453	0.0455002	8.98237	0
HK2P1	2.32997	0.00119374	8.94364	0
CRYGB	2.92309	4.30211e-13	8.93447	0
PABPC1P6	1.96708	0.0448622	8.93084	0
RP11-109M19.2	1.34199	2.48201e-11	8.92734	0
EXOC7P1	1.84449	0.0143059	8.9165	0
SLC52A3	4.12246	8.437e-06	8.91605	0
MKRN9P	2.08879	0.00269978	8.90229	0
RP11-351I21.11	1.46987	0.0452012	8.90065	0
CTC-264O10.2	2.68725	1.18244e-11	8.8949	0
MTND5P27	1.59607	1.9984e-14	8.8949	0
RP11-351O2.1	1.46987	0	8.8949	0
LL22NC01-81G9.3	2.44959	4.80591e-10	8.89186	0
LINC00494	7.81201	0.00174863	8.88157	0
AC005392.13	5.67749	0.0015654	8.87613	0
TOMM22P3	1.58869	0	8.86911	0
CTD-2008P7.8	1.46987	8.25045e-05	8.86626	0
AC012506.1	1.34199	3.44169e-15	8.86269	0
RP1-76C18.1	1.34199	0.00112134	8.84348	0
RP11-100F15.1	2.32997	9.0195e-11	8.8371	0
BPIFB1	#NUM!	0.000182809	8.82672	0
BPIFB3	13.2504	0	8.82405	0
RP11-475A13.2	1.75394	0	8.82163	0
KRT126P	2.80538	7.40224e-05	8.80784	0
RP11-574M7.1	#NUM!	1.85914e-05	8.80698	0
LINC00489	3.04043	3.85425e-10	8.80646	0
RP11-702B10.2	1.68534	9.99201e-15	8.8039	0
SNCB	5.06144	0	8.78761	0
SLC34A1	11.8098	0.00353777	8.73617	0
KLHL40	5.22453	8.88623e-13	8.71006	0
FGFR4	8.14715	0.00815096	8.6966	0
OXER1	1.59607	0.000830215	8.69274	0
yR211F11.2	1.89956	5.41687e-10	8.69274	0
KRT34	3.738	1.31006e-14	8.68908	0
C20orf78	14.8085	0.0455002	8.68848	0
LINC00332	5.33793	2.15775e-08	8.68792	0
CTD-2192J16.26	3.6224	5.96303e-06	8.67189	0
AL645608.2	1.72087	0.00010751	8.67035	0
CCT6P4	1.46987	1.24911e-06	8.66539	0
KRT128P	1.46987	7.40224e-05	8.65449	0
DPRX	3.85338	0.0253473	8.64712	0
AC017104.6	4.54166	0.0253473	8.6465	0
CTB-43E15.3	#NUM!	2.72646e-06	8.64094	0
CTD-2626G11.2	6.01622	0.0455002	8.63429	0
RP11-332O19.5	1.84449	4.60011e-08	8.61928	0
CTGF	2.56867	0.0455002	8.61119	0
RP1-296G17.3	1.46987	3.69155e-09	8.60581	0
RP3-340N1.2	3.20868	9.49459e-05	8.59369	0
RP11-336A10.5	1.96708	0	8.57654	0
MAPK6PS4	1.84449	5.29582e-08	8.57099	0
FAM149B1P1	1.46987	0.0143059	8.55236	0
AC011995.1	3.15742	0.00467772	8.52428	0
MKRNP2	4.99741	0.00269978	8.52075	0
CD300C	3.85338	0.00616989	8.50632	0
KB-1460A1.2	3.39046	2.79659e-05	8.49957	0
RP11-438L7.3	2.23509	0	8.49432	0
SPATA31D1	1.93715	0	8.49301	0
ACTR3BP2	1.59607	0	8.48543	0
RP11-51B23.3	1.70707	1.38657e-09	8.48484	0
RP11-482M8.1	15.9546	0	8.48447	0
CCDC147-AS1	1.72087	0.0015654	8.47816	0
KRT8P18	1.34199	0.000162439	8.47016	0
CTB-33O18.3	4.08352	0	8.45884	0
IFNL4	1.34199	0.000695958	8.45845	0
RP11-342M1.7	1.84449	2.3103e-06	8.4565	0
RP4-555D20.2	2.44257	0	8.45428	0
RP11-375B1.2	8.37647	4.76676e-08	8.4337	0
AC009955.8	1.46987	0	8.42159	0
KRT6C	3.96855	1.04072e-12	8.41893	0
EFCAB9	6.57917	0.0190165	8.40707	0
CTD-2154B17.1	1.72087	0	8.39359	0
CTB-43E15.1	10.8164	3.41409e-07	8.3933	0
RP1-127L4.7	1.72087	0	8.3894	0
CST9	2.68725	0.00616989	8.38434	0
BTNL3	12.3663	2.63531e-07	8.38407	0
AC113608.1	6.46673	0	8.37763	0
KLK2	13.1397	1.86517e-14	8.37431	0
LA16c-325D7.1	1.59607	5.30332e-09	8.3648	0
RP11-219E7.2	1.34199	1.49485e-11	8.36023	0
KRTAP24-1	1.46987	0.00766074	8.35516	0
ACTN4P2	2.20972	7.23761e-08	8.34807	0
RP11-158M2.4	2.08879	2.24965e-06	8.3472	0
RP11-253D19.2	2.68725	4.9738e-14	8.34343	0
CHRM4	1.34199	0.00119374	8.33745	0
TSEN15P3	1.70707	0.000190647	8.33745	0
NEU2	1.96708	0	8.3357	0
RP11-143A22.1	#NUM!	0.000104208	8.33178	0
USP17L23	1.68534	0	8.32989	0
CTC-490G23.4	5.79049	0.00010751	8.30877	0
LCE1E	1.84449	5.75578e-07	8.29601	0
AC112721.2	4.31292	7.0741e-10	8.29367	0
RP11-652G5.1	9.52806	0.017426	8.2774	0
BMS1P10	5.11103	3.73794e-05	8.27673	0
MTND4P9	1.46987	1.87036e-05	8.27482	0
AC104024.2	1.59607	0.0253473	8.27432	0
MARK2P13	1.59607	1.97367e-10	8.27432	0
RP11-707M1.7	4.51683	1.01788e-08	8.26347	0
RP11-297L6.1	1.72087	8.41238e-05	8.26173	0
ADAM30	2.32997	1.52659e-09	8.26148	0
ELF5	#NUM!	0.0190165	8.25851	0
RP11-142A23.1	4.31292	0.000248203	8.24756	0
CEACAMP8	3.96855	0.00355145	8.24679	0
WFDC11	9.68677	0	8.24585	0
ADRB2	1.72087	8.25045e-05	8.24554	0
GNPATP	1.96708	0.00269979	8.23561	0
AJ239322.3	5.11103	2.63531e-07	8.21972	0
GGTLC1	2.80538	0.00355145	8.20994	0
RP11-70F11.11	1.45649	2.22045e-16	8.20884	0
RP11-529J17.1	2.52586	5.73215e-07	8.20812	0
CTB-164N12.1	14.3525	7.7441e-06	8.19925	0
CTC-573N18.1	1.46987	0.0253473	8.19601	0
PAICSP3	1.34199	0.000195911	8.19235	0
CLEC4E	5.33793	3.73794e-05	8.18995	0
RP11-266L9.1	3.738	0	8.18627	0
CTD-2081K17.2	7.7002	0.0015654	8.18571	0
RP11-307O13.1	1.84449	4.38868e-09	8.18505	0
RP11-317P15.3	1.46987	0	8.1814	0
RP11-332M4.1	4.7698	0.000111037	8.16927	0
RP11-632B21.1	2.82439	0.0446095	8.15717	0
AP000648.3	2.08879	1.18123e-09	8.15648	0
AC105761.1	1.34199	0.00815096	8.15415	0
RP5-859D4.3	2.01144	7.16103e-07	8.1529	0
RP11-244K5.6	1.84449	0	8.13788	0
SPDYE4	1.30509	0.0084119	8.1349	0
RP11-480I12.5	6.04844	0	8.12376	0
HK3	12.3663	0.00119374	8.12025	0
RP11-885N19.6	1.45832	8.10108e-12	8.1163	0
BSX	3.04043	0.0190165	8.10848	0
CSTP1	2.56867	7.7441e-06	8.10197	0
KRT28	5.33793	4.48681e-08	8.08648	0
AP000320.6	3.27409	2.87304e-05	8.07524	0
GLYCAM1	1.84449	0.00355145	8.06637	0
RP1-290I10.3	2.32997	0	8.06018	0
RP4-564O4.1	12.1252	7.2655e-08	8.05929	0
FABP1	3.738	0.0143059	8.05851	0
GCNT6	8.92766	0.00355145	8.0409	0
CTD-2329C7.2	1.59607	0.0455002	8.03953	0
RP11-78A18.2	1.45832	7.86652e-10	8.03343	0
LGALS13	3.6224	0.000605798	8.03109	0
HLA-DQB2	5.11103	0.000911115	8.02299	0
PRAC2	1.84449	0.0139062	8.01706	0
FOXO1B	1.34199	0.00616989	8.01531	0
KRT5	4.31292	0.000124966	8.00875	0
EPX	8.25877	0.0190165	7.99525	0
RP11-180N14.1	1.46987	0	7.99147	0
RP11-568A7.2	2.29344	1.30718e-10	7.98022	0
LINC00676	1.46987	8.3733e-13	7.97758	0
RP11-17M15.4	4.6558	0.0481309	7.97428	0
ELOVL3	2.44959	0.0190165	7.97323	0
C11orf86	1.46987	0.00616989	7.96834	0
RP11-1109M24.5	14.3525	6.70367e-06	7.96357	0
LCE2B	7.92377	5.75578e-07	7.96111	0
RP11-103H7.3	2.68725	0	7.95526	0
CEACAMP11	3.85338	4.42372e-07	7.95355	0
RIMS4	#NUM!	1.15463e-14	7.94615	0
CR769776.1	2.08879	0.0338948	7.9447	0
OCSTAMP	6.46673	3.72924e-08	7.94435	0
OVOL3	1.96708	7.06277e-09	7.9239	0
FXYD3	5.67749	9.63337e-07	7.92239	0
CTC-281F24.1	1.34199	4.32032e-08	7.9168	0
PKLR	7.58835	3.7458e-06	7.91612	0
EDN3	#NUM!	0.0253473	7.89915	0
AC007386.2	2.44959	6.33419e-05	7.8862	0
RP4-753D10.5	11.9054	3.1845e-10	7.88121	0
WFDC8	13.5654	0	7.87388	0
ECEL1P3	1.34199	0.0253473	7.86592	0
RP11-3L23.2	1.87523	0	7.84307	0
AC091770.3	2.08879	0.00355145	7.84288	0
AF064858.11	3.27409	1.53733e-12	7.8424	0
DCD	2.80538	0.0338948	7.83972	0
AC107057.1	4.31292	0.00815096	7.8307	0
AC010729.3	1.59607	0.0253473	7.82169	0
GFRA4	2.92309	0.00355145	7.82093	0
HSP90AA5P	1.96708	0.000911115	7.80879	0
RP4-788L20.3	11.356	3.36466e-07	7.80416	0
RP11-347H15.4	4.19831	1.59913e-05	7.80316	0
POM121L1P	3.738	0	7.79836	0
TRAV14DV4	1.34199	9.08373e-12	7.79247	0
AC103564.6	2.08879	0.0107874	7.78869	0
RP11-347D21.3	5.45121	4.25014e-09	7.78209	0
FAM205B	4.31292	0.0143059	7.78091	0
AC004012.1	1.72087	0.000238562	7.77687	0
NF1P6	6.12896	0.000329834	7.77021	0
RP11-1029J19.4	2.56867	0	7.76391	0
RP11-408E5.4	3.40649	1.64313e-14	7.75881	0
CYP4F10P	3.96855	1.24911e-06	7.75524	0
PNPT1P2	2.08879	1.21126e-07	7.74924	0
RP11-1081M5.2	1.72087	1.27679e-07	7.74822	0
CTB-43E15.2	10.3727	4.86496e-05	7.74715	0
KRT16	4.19831	2.08865e-08	7.74707	0
AC023672.2	2.56867	0.00616989	7.74426	0
RP5-988G17.1	11.0648	0	7.73837	0
RP11-439E19.9	1.87523	0.0196772	7.73209	0
CSF2	1.84449	1.00598e-05	7.72363	0
TREML3P	4.81284	0	7.70878	0
AC093627.8	2.44959	0	7.6926	0
LRRC37A9P	3.738	2.95986e-05	7.68376	0
DOK3	6.01622	0.0253473	7.67574	0
RP11-293F5.1	1.34199	1.72816e-09	7.67359	0
RP4-673D20.1	#NUM!	0.000256533	7.66423	0
AC010745.1	1.46987	0	7.66238	0
AC002115.5	2.56867	0.000311489	7.66025	0
CRYAA	2.68725	0.00010751	7.65364	0
RP11-678G14.4	3.84185	2.41633e-09	7.6528	0
RP11-423C15.3	1.75394	1.98495e-07	7.65234	0
RP1-148H17.1	12.9188	2.95387e-05	7.64999	0
PKMP5	1.34199	1.98202e-05	7.64483	0
CD164L2	2.92309	0.0190165	7.64052	0
LINC00961	1.72087	3.44848e-05	7.63573	0
CTD-2291D10.2	5.5644	2.1014e-06	7.62921	0
GPR6	1.84449	0.00205471	7.6242	0
ORM1	2.44959	2.29748e-09	7.60488	0
ZNF736P5Y	2.23466	1.54361e-07	7.6021	0
RP11-417E7.1	2.94189	0	7.59738	0
RP11-109J4.1	4.54166	0	7.59488	0
AC005498.3	1.84449	0.0455002	7.58639	0
RP11-275O4.3	6.35421	2.30131e-11	7.58614	0
CTC-203F4.2	1.59607	0.000695958	7.58514	0
RP11-125D12.2	8.14715	0	7.58267	0
RP11-168L7.1	1.46987	0	7.58221	0
CRYBA2	2.32997	0.00815096	7.57153	0
LINC00264	3.04043	0.00102832	7.5467	0
RP11-754I20.1	4.2921	2.84283e-10	7.52359	0
ZNF454	9.30971	0.000104211	7.51536	0
BPIFB9P	4.42737	9.12677e-11	7.50743	0
GSTA3	8.14715	0.0015654	7.50479	0
RP11-730N24.1	2.71091	2.33229e-05	7.49962	0
IQCB2P	1.34199	0.00040695	7.49503	0
RP11-182J1.13	2.32997	1.6749e-06	7.49503	0
RP11-960D24.1	1.79023	1.77636e-15	7.49437	0
RP11-14N7.2	14.4632	0	7.49382	0
OR4G3P	1.84449	2.05613e-13	7.4935	0
RP11-300M24.1	2.68725	0.0254857	7.48996	0
KCNA7	3.738	8.00478e-05	7.4779	0
PRND	4.31292	0.00369113	7.47329	0
C12orf77	2.80538	0.0455002	7.47032	0
NSG2	#NUM!	8.03078e-11	7.46801	0
AC004791.2	7.92377	2.87304e-05	7.46477	0
RP11-313J2.1	#NUM!	1.08265e-10	7.45704	0
CTC-360P9.1	13.2504	0.000182809	7.44367	0
RP11-1E11.2	1.84449	0	7.43884	0
CTC-478M6.1	1.59607	0.00467772	7.42681	0
PABPC3	2.20972	0.0448622	7.42681	0
AC027612.3	#NUM!	0	7.42421	0
RP11-1081L13.3	1.84449	6.28498e-05	7.4208	0
AC021218.2	2.56867	5.96303e-06	7.4188	0
H1FOO	5.22453	0.0015654	7.41421	0
RP1-269M15.3	6.9161	2.47047e-11	7.40949	0
RP4-614C15.2	2.3336	0	7.40285	0
FAM166B	1.59607	0.0143059	7.3945	0
CD300E	8.48189	0.00355145	7.38933	0
RP11-542A14.1	#NUM!	4.44089e-16	7.38516	0
RHOV	1.59607	0.00616985	7.36957	0
TPTE2P1	#NUM!	0	7.36832	0
KBTBD13	2.20972	1.12653e-08	7.34833	0
CTD-2291D10.1	8.92766	2.1014e-06	7.34197	0
DRD1	2.80538	0.0253473	7.33776	0
AC013448.1	3.85338	0.0338948	7.3365	0
VSX1	2.68725	0	7.33232	0
WWC1	#NUM!	0	7.32555	0
CCR8	2.68725	0.0338948	7.31284	0
BAK1P1	1.59607	2.03171e-14	7.30622	0
AC092646.1	1.59607	0.00815096	7.30273	0
AC073135.4	1.46987	0.00815096	7.29693	0
AC017002.1	11.8132	0.0253473	7.29347	0
RP11-355F22.1	3.04043	1.74748e-08	7.29166	0
LINC00954	9.70641	3.44848e-05	7.27724	0
DEFB110	7.7002	0.0338948	7.26606	0
CT60	#NUM!	0.0455002	7.26385	0
AC002511.3	1.34199	7.7441e-06	7.25942	0
RP4-640H8.2	2.66094	1.5341e-06	7.25655	0
TBC1D3P5	4.91143	0.00129834	7.24665	0
IRGC	2.68725	1.94661e-09	7.24539	0
TAGLN3	5.52841	1.08625e-08	7.23558	0
DEFB127	1.34199	0.0338948	7.22513	0
AC068538.4	1.72087	5.55e-13	7.21971	0
RP11-403I13.7	1.38482	0	7.21971	0
CST5	2.56867	0.0107874	7.21661	0
RP11-442O18.2	1.9958	0	7.21449	0
KCNK16	5.11103	1.47107e-07	7.214	0
KLF1	1.96708	1.6372e-09	7.20877	0
MED15P1	2.56867	6.82585e-05	7.19023	0
RP11-410K21.2	3.40649	1.32179e-11	7.19023	0
DDR1-AS1	5.45121	0.0338948	7.18997	0
RP11-138H10.2	3.27409	0	7.18836	0
FZD9	1.72087	0.00467772	7.1858	0
ABCD1P4	2.20972	0.0190165	7.18498	0
IZUMO2	6.46673	2.6679e-06	7.18408	0
MARK2P11	3.39046	1.66581e-08	7.17196	0
HAS1	6.57917	0.0015654	7.16953	0
RP11-551L14.4	4.8103	1.50102e-13	7.16671	0
C20orf85	6.12896	7.32747e-15	7.16661	0
CTCFL	#NUM!	0.000695958	7.16652	0
KRT223P	3.04043	0.0058198	7.16439	0
RP5-1121H13.4	#NUM!	4.44089e-15	7.1633	0
KRT85	4.6558	0.000162439	7.16256	0
BMP7	#NUM!	4.42372e-07	7.15866	0
AC079325.6	4.19831	0.0338948	7.15564	0
RP11-467I17.1	6.13747	1.98312e-10	7.15519	0
XXbac-BPG13B8.10	3.2286	0.000346616	7.15246	0
UBE2V1P4	1.57095	4.90107e-10	7.14917	0
SIGLEC16	1.93491	1.92517e-09	7.13882	0
RP11-107P7.6	2.08879	9.8632e-08	7.12539	0
KRT79	7.58835	9.64225e-08	7.12365	0
RP11-126O22.1	7.02828	0.000157047	7.12134	0
U3_2	2.11573	2.69174e-12	7.11592	0
CTD-2296D1.5	4.19831	2.1014e-06	7.10632	0
MIR133BHG	2.80538	1.34934e-05	7.106	0
IL36A	1.84449	0.000532003	7.1049	0
XX-FW83128A1.2	1.36343	0	7.09611	0
CCIN	1.46987	0.00119374	7.09392	0
AC105344.2	6.9161	0.00467772	7.08237	0
RP11-63A1.1	3.05108	4.66009e-08	7.08184	0
LINC00445	1.34199	1.14353e-13	7.06254	0
CICP11	1.96708	0.0455002	7.05784	0
RANBP20P	1.72087	0	7.05329	0
REG3G	1.96708	1.14464e-05	7.05283	0
RP11-356N1.2	2.08879	0	7.05033	0
RP11-6N17.4	2.02804	7.26721e-05	7.04879	0
RP11-286M16.1	6.01622	0.00346478	7.04757	0
ASPRV1	1.59607	6.33419e-05	7.04384	0
AC000077.2	1.96708	0.000238562	7.04035	0
KCNA10	1.46987	8.00478e-05	7.02874	0
RP11-330A16.1	1.59607	0	7.02766	0
GGT8P	3.27409	0.00355145	7.02605	0
RP11-63B19.1	4.85347	4.08562e-14	7.02014	0
CTB-7E3.1	12.2557	4.42372e-07	7.017	0
PSG5	11.7026	1.17979e-06	7.01557	0
CTC-497E21.3	4.88367	0.0107874	7.01451	0
FAM187B	2.56867	0.0143059	7.00728	0
PYCARD	1.46987	0	7.00371	0
RP4-594L9.2	13.0037	1.0747e-12	7.00137	0
GUCA2B	1.72087	0.0015654	7.00048	0
CYP7A1	5.9034	0.0338948	6.99636	0
RP4-673D20.3	5.5206	7.46445e-09	6.98943	0
RFPL4A	2.68725	2.39719e-12	6.98427	0
AC019186.1	6.01622	0.0190165	6.98255	0
RP11-399H11.2	3.98209	3.20156e-05	6.98097	0
MYLKP1	6.12896	1.50323e-10	6.97864	0
CSH2	1.34199	0.00815096	6.974	0
ATP12A	#NUM!	0.0455002	6.97348	0
KRTAP9-1	1.59607	0.00766074	6.97003	0
HTR1F	2.08879	0.000695958	6.96777	0
MYF6	1.46987	1.45023e-07	6.96474	0
LINC01050	1.59607	5.75724e-05	6.96369	0
RP11-101E14.3	7.1404	3.47748e-09	6.96267	0
HLA-DPB2	12.6979	0.000911115	6.95576	0
CTB-1H10.1	3.96855	3.33511e-13	6.95528	0
RP11-404K5.2	3.86735	0	6.95521	0
RHCG	#NUM!	0.0253472	6.94997	0
AC112693.2	1.46987	0.00467772	6.94367	0
LINC00222	10.3727	5.10392e-05	6.94316	0
CHEK2P3	3.85338	9.63337e-07	6.9373	0
EFNB3	3.85338	0.0190165	6.93505	0
VN1R34P	1.45832	0.00269978	6.93056	0
AMER2	6.12896	0.0455002	6.92468	0
RBMX2P2	2.08879	7.22634e-06	6.92049	0
AC008992.1	3.27409	0.000695958	6.92012	0
AC141928.1	2.92309	0.0338948	6.91974	0
BTBD17	3.39046	4.32032e-08	6.91522	0
DEFB122	4.6558	0.0338948	6.91379	0
CTD-2288F12.1	5.9034	2.1014e-06	6.91253	0
OTOR	12.3663	2.99298e-05	6.90773	0
TRAV16	1.58869	0	6.9071	0
RP1-191L6.2	3.27409	8.73417e-05	6.9058	0
LRRC55	5.79049	0.00871189	6.90467	0
VN1R38P	1.45832	0.00269978	6.89931	0
VSTM2B	#NUM!	0	6.88809	0
EEF1A1P33	1.46987	0.0253473	6.87777	0
LINC00293	#NUM!	9.28094e-10	6.86941	0
RP11-118A3.1	4.6558	2.9976e-14	6.86856	0
AC005780.1	#NUM!	4.42372e-07	6.86814	0
CTB-91J4.1	#NUM!	0	6.86332	0
AQP10	2.68725	1.11022e-16	6.86226	0
RP11-542K23.9	2.17681	4.44089e-16	6.86064	0
RP11-199O14.1	#NUM!	0	6.85065	0
AC006262.6	6.57917	0.0455002	6.83719	0
RP11-310H4.6	12.2557	3.80329e-08	6.83158	0
AC105399.2	2.92309	0.000911115	6.82711	0
LINC00562	1.72087	4.9512e-10	6.81894	0
RFPL4AL1	2.56867	2.22045e-16	6.81817	0
PAX1	5.9034	1.32962e-08	6.81678	0
RP11-304C12.3	1.72087	0	6.81618	0
NKAIN4	#NUM!	5.00756e-05	6.80796	0
IL36RN	4.08352	0.000532003	6.80469	0
PSG7	7.36448	0.000590747	6.80226	0
CD1D	3.04043	0.0455002	6.79965	0
RP11-6L6.2	1.9139	0	6.79965	0
LINC00330	5.79049	6.19815e-12	6.79764	0
RP11-616L12.1	2.17681	5.35715e-07	6.79663	0
ANGPT4	#NUM!	0.00040695	6.79467	0
AC011524.1	#NUM!	0.000532003	6.79323	0
RP11-856M7.1	1.90119	4.82547e-12	6.79279	0
AC096655.2	2.44959	0.00205471	6.79255	0
RP11-343J18.2	#NUM!	1.02141e-14	6.79239	0
PRSS1	2.32997	3.06866e-13	6.79022	0
KRT6A	3.738	1.4929e-09	6.7896	0
LRRC37A11P	14.6758	5.28644e-10	6.78549	0
APOF	1.59607	0.00355145	6.78458	0
AC006372.5	1.59607	0	6.78157	0
AC084149.2	1.59607	0	6.78157	0
RP11-713N11.5	4.51683	0	6.77885	0
AP001465.5	7.02828	0	6.77011	0
SNRPGP2	1.50886	0.000219763	6.76957	0
RP11-378I6.1	2.11573	0	6.76605	0
CTB-95D12.1	1.59607	0.0143059	6.76059	0
XX-2136C48.8	1.79966	0	6.7596	0
KB-1930G5.3	3.6224	1.09868e-12	6.75577	0
TGM3	#NUM!	1.97017e-08	6.75395	0
NUP210P1	6.46673	0.00464471	6.75105	0
KIAA0087	3.39046	1.15816e-06	6.74807	0
RP1-102E24.6	1.72087	2.71091e-06	6.74785	0
EIF3EP2	1.34199	0.0190165	6.74718	0
SPERT	3.79233	0.0011554	6.7447	0
RSPO4	#NUM!	7.02004e-10	6.73944	0
AC026461.1	2.08879	0.0015654	6.73551	0
RP11-286N22.10	2.32997	0	6.73048	0
RP11-451L19.1	2.35394	1.9726e-09	6.73038	0
RP11-193P11.3	2.20972	1.89811e-09	6.72986	0
LINC00686	3.27409	1.14561e-08	6.72863	0
TNFSF11	#NUM!	0	6.72412	0
NDFIP2-AS1	2.44959	1.33715e-12	6.72406	0
AC008694.3	4.31292	0.0143059	6.72309	0
RP1-193H18.2	1.72087	0.00278092	6.7209	0
AC073869.19	3.738	0.0143059	6.71782	0
BRD7P5	1.34199	9.63337e-07	6.71755	0
FCER1G	3.27409	0.00815096	6.71755	0
KRT72	8.81628	7.47158e-08	6.71439	0
RP11-142L1.1	1.46987	8.43769e-15	6.71346	0
RP11-353N14.3	1.46987	0	6.70692	0
DEFB121	4.6558	0.0338948	6.69843	0
RP11-196D18.1	5.45121	0	6.68993	0
RP11-430H10.1	5.68672	0.0136636	6.68834	0
LDOC1L	3.39046	0.0133283	6.67855	0
SIGLEC7	4.12246	0	6.67672	0
PP13004	3.96855	0	6.66883	0
C5orf47	#NUM!	0.000532003	6.66581	0
DEFB124	6.35421	0.0338948	6.66248	0
OR7D2	2.08879	3.83058e-05	6.66218	0
COX4I2	4.19831	0.000238562	6.66211	0
AACSP1	#NUM!	5.7329e-07	6.6537	0
AP001464.4	9.26161	3.41409e-07	6.65301	0
FCRL5	#NUM!	0.00815096	6.64436	0
KIF16B	#NUM!	9.20231e-06	6.64102	0
RP5-905H7.3	3.18927	8.21698e-10	6.63546	0
FCRLA	4.31292	0.00815096	6.63291	0
KLRF1	9.59525	9.72654e-09	6.63286	0
GPX6	13.6921	0.00205471	6.63048	0
FERMT1	#NUM!	0.00815096	6.62862	0
AC009110.1	1.46987	0.0338948	6.62623	0
TUBA3C	1.30225	0	6.62468	0
LAMP5	8.81628	0.0100973	6.62427	0
UBE2FP2	1.82504	4.79154e-08	6.62304	0
ZNF354C	6.34741	0	6.61645	0
AP000439.1	2.44959	3.29691e-09	6.61462	0
RP3-455E7.1	5.18992	9.68736e-12	6.58412	0
RP11-778D9.9	3.12583	4.55081e-08	6.57943	0
CICP24	1.84449	0.000532003	6.57795	0
AP001024.1	1.46987	0.0143059	6.56306	0
RP11-425A23.1	4.09665	8.65974e-15	6.56192	0
RP11-388N2.1	2.11573	1.40918e-07	6.55626	0
RP11-94B19.6	1.56876	0.00161219	6.55435	0
AC012506.4	3.6224	4.42372e-07	6.55213	0
RP11-239E10.3	4.08352	5.41579e-10	6.54652	0
FAM90A28P	5.33793	0.0107874	6.53813	0
RP11-542F9.1	2.40978	5.70038e-05	6.53305	0
RP11-98L5.2	5.46293	5.16904e-10	6.53276	0
PSG1	7.25247	2.14015e-11	6.52785	0
CASP14	4.99741	8.25045e-05	6.52492	0
ADRA1D	15.4775	0.000695958	6.51994	0
AC016831.6	2.20972	0.0338948	6.51585	0
AE000660.4	1.96708	0.000140158	6.51031	0
TTLL9	#NUM!	2.22045e-15	6.51031	0
RASGEF1C	#NUM!	2.52687e-13	6.50887	0
AMBP	9.81753	0.0143059	6.50463	0
RP5-945I17.2	1.80075	0.000559616	6.50367	0
WISP1	#NUM!	0	6.5002	0
LRRC10	1.72087	0.000160554	6.49273	0
AC013733.3	1.72087	0.0253473	6.48522	0
RP11-753B14.1	3.50342	9.97543e-10	6.48439	0
XXbac-BPGBPG34I8.1	2.47232	0	6.48272	0
KRT33A	2.80538	2.30614e-06	6.48135	0
CTB-114C7.4	2.44959	0	6.47626	0
LINC00566	3.27409	0.000143928	6.47358	0
OR5BS1P	1.96708	5.87932e-10	6.46796	0
PIEZO1P2	#NUM!	5.33967e-10	6.46745	0
CTC-295J13.3	2.44959	0.0253473	6.46178	0
LINC-ROR	9.26161	2.92464e-10	6.45537	0
RP11-351N6.1	9.15033	9.91873e-13	6.45537	0
YY1P2	2.12342	5.19929e-12	6.45537	0
LINC00408	1.59607	1.02196e-11	6.44993	0
RP4-553F4.6	11.0262	1.48844e-05	6.44857	0
ATF4P4	1.46987	0.000911115	6.4463	0
RP11-128M1.1	3.39046	2.56684e-13	6.44449	0
LINC00365	3.27409	8.5682e-05	6.44404	0
GSTA6P	4.42737	0.0015654	6.43316	0
SLC7A9	#NUM!	0.000107286	6.43021	0
IL17F	4.42737	0.000532003	6.42579	0
CTD-2547E10.3	2.92309	0.0455002	6.42567	0
KRT17P3	2.44959	1.37853e-06	6.42348	0
BPIFB5P	7.02828	0.000911115	6.42285	0
CTD-2122P11.1	1.34199	0.0253473	6.4215	0
ELL2P1	1.34199	0.0190165	6.4215	0
CTD-2593A12.3	2.20972	0.0455002	6.42105	0
LILRB4	14.135	2.06523e-06	6.41537	0
RP11-862G15.1	2.90294	2.73472e-11	6.41477	0
CTC-360P9.4	#NUM!	1.99433e-08	6.41236	0
KRT27	3.27409	7.99361e-15	6.41141	0
AP005273.1	2.68725	1.69902e-05	6.41123	0
AC012485.2	1.34199	0.000911115	6.4047	0
CTD-2194L12.2	11.2596	5.96303e-06	6.40224	0
AC114813.1	4.42737	0	6.40135	0
RP11-557C18.4	4.13064	0	6.40135	0
C2orf27B	3.85338	0.00119374	6.39275	0
RCC2P3	1.59607	0.00660557	6.39065	0
KIAA1755	#NUM!	7.09778e-06	6.38925	0
RP1-122P22.2	#NUM!	2.29998e-11	6.38841	0
TCAM1P	4.60525	2.59019e-07	6.3882	0
RP11-313I2.10	1.59607	0	6.38265	0
CCL2	1.34199	7.23761e-08	6.378	0
TREML4	2.06292	0	6.37528	0
SALL4	7.35065	4.27955e-07	6.37502	0
RASL11A	2.08879	0	6.3671	0
GUSBP10	1.72087	0.0015654	6.36503	0
RP4-753D10.3	2.87977	2.96391e-06	6.36225	0
DACT3-AS1	8.92766	0.0338948	6.35826	0
TNRC18P2	5.11104	5.19376e-05	6.35518	0
RP11-492E3.2	4.3576	1.20523e-07	6.35516	0
LINC00314	5.33793	6.61247e-05	6.35466	0
AVP	1.46987	0	6.34822	0
TRAV8-7	1.58869	0.000252244	6.34822	0
CTC-400I9.3	5.67749	0.00815096	6.34404	0
DEFB118	3.04043	0.0338948	6.34344	0
CTD-2534J5.1	7.25247	0.0455002	6.33715	0
LRP3	15.9546	2.29667e-05	6.3354	0
PTPRH	14.9132	1.04949e-09	6.3343	0
GJA5	8.92766	0.00355145	6.33268	0
AC012462.2	5.45121	0.0190165	6.32137	0
BTN1A1	4.99741	0	6.31787	0
RP11-413G15.1	4.43941	2.54492e-11	6.31692	0
RP11-536I6.1	1.82504	0	6.31585	0
AC108868.1	2.44959	0.0253473	6.31125	0
BMP2	6.69154	1.18244e-11	6.30546	0
CYP1A1	3.39046	0.0338948	6.3022	0
RP11-744K17.2	1.34199	0.0117185	6.2977	0
TBX21	3.49974	1.26737e-05	6.29744	0
RP11-728K20.2	1.68534	1.57992e-07	6.29742	0
RP5-1164C1.2	#NUM!	0.013641	6.29725	0
UBE2V1P6	1.82504	0.0125549	6.29598	0
LINC00612	5.11103	5.8755e-11	6.29067	0
HRH2	14.8085	0.000911115	6.2904	0
IL3	1.72087	0.000532003	6.28892	0
YWHAZP5	2.36991	0	6.28735	0
RP11-400K9.4	4.43941	1.65295e-09	6.28663	0
OR52A4	2.32997	1.16477e-06	6.28466	0
RP1-156L9.1	5.45121	0.0177059	6.28428	0
RP11-329B9.4	2.80538	0	6.2766	0
ACTBP13	2.68725	3.33855e-08	6.27288	0
CTF2P	3.27409	0.0455002	6.26482	0
CTB-113P19.4	1.96708	3.28353e-11	6.26425	0
CCM2L	11.1489	0.0338948	6.26325	0
RP11-19D2.2	3.04043	4.26307e-10	6.25968	0
APOBEC3H	3.85338	7.43082e-07	6.25918	0
ZNF676	3.47785	2.05722e-06	6.25297	0
ZNF354B	8.20927	0	6.24569	0
TRBV6-1	1.58869	2.23523e-09	6.24458	0
TDRD12	#NUM!	0	6.24088	0
SLC15A3	5.72943	0.00054921	6.23973	0
TMEM171	2.64523	0.000288952	6.23862	0
AC007796.1	#NUM!	0.000532003	6.23833	0
AC092580.4	2.80538	0.0143059	6.23821	0
CTC-465D4.1	4.7698	0.00467772	6.23468	0
LA16c-60G3.6	#NUM!	6.46216e-06	6.23331	0
RP11-342M3.1	1.46987	0	6.23327	0
RP4-813D12.3	6.57018	0.000421954	6.23225	0
AC007381.2	#NUM!	2.87304e-05	6.23196	0
RP11-401P9.4	1.75394	3.08198e-13	6.22462	0
FGD5P1	2.56867	0.00815096	6.22341	0
RP11-66A2.1	1.57095	0	6.22217	0
RP11-698N11.2	1.34199	0	6.22088	0
AC011526.1	#NUM!	0.0190165	6.22027	0
HAMP	2.56867	0.0015654	6.2192	0
RP11-43N5.1	10.1557	5.8124e-11	6.21585	0
AC011524.3	2.56867	6.33419e-05	6.20518	0
NCOR1P1	5.5644	1.50238e-07	6.19869	0
RP11-728E14.3	1.34199	0.00520591	6.19736	0
PROKR2	7.7002	0	6.19607	0
AC015977.6	1.96708	0.0338948	6.19402	0
XXyac-YR12DB5.1	1.46987	0	6.19402	0
HSPD1P8	1.34199	0.000695958	6.18775	0
RP11-316M20.1	3.15742	7.99361e-14	6.18639	0
RP11-319E16.1	4.88367	1.22549e-07	6.18319	0
RP11-1038A11.1	9.15033	0.000194377	6.18304	0
AP000330.8	#NUM!	1.99433e-08	6.17755	0
ANKRD60	5.33793	0.000695958	6.17451	0
RP11-850F7.7	1.45832	0.0385445	6.17181	0
RP11-626H12.2	2.48367	1.97045e-05	6.16705	0
AC004562.1	11.0381	1.18123e-09	6.16678	0
RP11-185P18.2	5.67749	0	6.16622	0
C12orf74	3.15742	1.24911e-06	6.1658	0
RP11-680F20.6	2.48367	0	6.16506	0
GPR142	2.92309	0.00205471	6.15958	0
UFSP1	1.45832	0	6.15663	0
ODF1	4.99741	1.20129e-09	6.15467	0
LSP1P3	1.34199	3.81354e-08	6.15044	0
KRT6B	3.04043	3.91731e-11	6.14651	0
ZNF667-AS1	5.67751	3.14665e-11	6.14138	0
CT45A4	13.0293	0.0338948	6.1402	0
AC104801.1	3.85338	0	6.13986	0
LINC00384	4.19831	0.0233422	6.13076	0
AC008703.1	8.92766	0.00119374	6.1297	0
RP5-1073O3.7	1.48799	0.00026114	6.12749	0
PLA1A	#NUM!	1.53473e-10	6.12543	0
RP11-381I15.1	7.03564	0	6.12222	0
SLC17A4	11.0471	8.26494e-11	6.12131	0
AC013402.5	3.04043	0.00205471	6.11858	0
AMER2-AS1	3.96855	5.61773e-14	6.118	0
TUBB8	9.33303	6.47049e-12	6.11386	0
RP11-574F11.3	1.94264	0	6.1129	0
SOX30	#NUM!	3.68039e-13	6.11274	0
PIANP	3.85338	2.07256e-12	6.11183	0
CTD-2291D10.3	1.84449	2.1014e-06	6.11154	0
CTD-2116F7.1	2.80538	1.19149e-12	6.11113	0
RP11-13P5.1	4.42737	0	6.11006	0
COX6B2	3.04043	0.000238562	6.10969	0
SPDEF	6.06134	0	6.10912	0
CTC-207P7.1	#NUM!	7.7441e-06	6.10639	0
RP11-352D3.2	2.80538	0	6.1026	0
AC114814.4	2.20972	0	6.09531	0
MUC17	#NUM!	6.09963e-05	6.0931	0
RP1-90G24.6	2.20972	0	6.09207	0
SIRPB2	8.10994	7.79321e-06	6.09092	0
RP11-32D16.1	#NUM!	3.79105e-06	6.08875	0
SYPL2	4.40212	9.54592e-12	6.08827	0
RP11-286H14.4	2.44959	0	6.08248	0
BMP10	3.27409	2.55039e-09	6.08218	0
RP11-386M24.9	8.26497	0.0258574	6.08177	0
AC017074.1	2.32997	3.41409e-07	6.08017	0
CD300A	9.15033	0.0190165	6.07674	0
HSP90B3P	4.7698	0.000911115	6.07112	0
TRAV24	1.58869	7.22311e-13	6.07112	0
TRAV41	1.58869	2.13104e-11	6.07112	0
RP11-326A13.1	1.96708	0.0495344	6.06742	0
PARP1P1	1.84449	8.52687e-11	6.06711	0
TRBV25-1	1.58869	2.05526e-10	6.0591	0
COL11A2P1	2.08879	0.00040695	6.05567	0
RGR	7.47644	1.25899e-09	6.05483	0
RP4-586O15.1	2.55169	3.24662e-08	6.04795	0
RP11-138H8.7	1.46987	1.82308e-07	6.04712	0
ERICH2	7.58835	0.0190165	6.04473	0
RP11-65J3.3	9.30662	3.26673e-06	6.03985	0
RP3-399L15.1	4.30843	4.44089e-16	6.03758	0
AC004448.2	2.92309	0.00467772	6.03576	0
RP11-531A24.3	1.35057	6.90559e-14	6.03428	0
RP11-243E13.1	4.88367	1.47772e-05	6.03294	0
RP3-359N14.2	8.16533	0	6.03195	0
RP11-148B18.4	3.27409	1.56204e-11	6.02826	0
RP6-91H8.1	1.48799	6.19149e-12	6.02763	0
APOB	#NUM!	1.52628e-11	6.02713	0
RP11-172E9.2	3.39046	0	6.02616	0
FNBP1P1	1.59607	0.00616989	6.02569	0
SPATA31C2	1.93715	1.13133e-06	6.02463	0
ADAM6	1.59607	0.000140158	6.02332	0
RP11-1082L8.4	2.32997	0	6.02183	0
RP4-723E3.1	#NUM!	6.11624e-11	6.02177	0
RNF6P1	1.96708	0	6.01967	0
GJB6	5.33793	0.00355145	6.01696	0
RP3-417O22.3	3.97814	5.91645e-05	6.01373	0
CLEC4F	6.01622	1.11022e-16	6.01324	0
BFSP1	#NUM!	0.0455002	6.01276	0
RP11-553L6.2	10.1698	1.40366e-06	6.01011	0
RP11-390F4.10	1.63186	2.58471e-06	6.00876	0
NPTX1	5.45121	0.000101193	6.00755	0
AC010745.2	2.80538	0.00355145	6.00676	0
RP11-779O18.1	1.34812	2.22045e-16	6.00524	0
RP11-523L1.2	8.61597	9.26773e-08	5.99938	0
ZIK1	2.42461	0	5.99108	0
LRRC37A12P	2.08879	1.20942e-07	5.98963	0
IL9RP4	4.42737	0.000532003	5.98831	0
RP11-796I2.1	1.45832	4.01947e-05	5.98665	0
AC073869.20	1.46987	1.24911e-06	5.98405	0
CICP8	1.72087	0.0190165	5.98263	0
RP1-90K10.4	2.56867	1.78288e-10	5.98015	0
IGHG3	1.46987	0.000695958	5.97626	0
RP11-535K18.2	1.94264	0.00176589	5.97496	0
PAX4	3.04043	5.87127e-05	5.97096	0
WFDC9	6.51715	0	5.96755	0
CYP4A11	6.12896	0.0338948	5.96655	0
RP11-32F11.2	8.37035	2.03806e-05	5.96461	0
C5orf50	4.54166	0.000911115	5.96051	0
RP11-320N7.1	4.42737	4.46642e-09	5.95933	0
ATP4A	6.80385	0.0015654	5.95519	0
BRAFP1	1.72087	0	5.94459	0
SHISA2	1.43903	7.88295e-07	5.94375	0
CTRB2	1.84449	0.0338948	5.94145	0
PRG3	2.44959	0.000386723	5.93534	0
RP11-646J21.2	2.93778	0	5.93404	0
AL360004.1	2.08879	1.30717e-05	5.93322	0
AC104794.4	1.46987	0.00355145	5.93249	0
KRT31	2.20972	2.30614e-06	5.93146	0
MYH7	11.1489	9.22515e-07	5.92503	0
AC079767.4	2.56867	0	5.92228	0
RP11-284H19.1	4.42737	0.0192081	5.91811	0
DEFB132	1.96708	0.0338948	5.91758	0
C1QA	1.84449	0.0253473	5.91655	0
CYP2T3P	1.59607	0.0338948	5.91389	0
DCLK3	13.4717	0.0338948	5.91005	0
SLC22A7	2.85802	1.76211e-09	5.90524	0
RP11-218M22.2	4.7698	0	5.90514	0
RP11-515E23.2	1.82504	2.4776e-05	5.90435	0
KRT16P4	12.4769	4.20433e-10	5.89875	0
AC010729.2	2.20972	2.53948e-10	5.89338	0
FCN2	3.85338	0.00815096	5.8916	0
ERMN	4.6558	0.0190165	5.89144	0
LINC00857	5.9034	2.09064e-07	5.89023	0
CPNE5	#NUM!	0.0338948	5.88983	0
AP003027.1	1.34199	0.0455002	5.88715	0
LINC01053	4.31292	1.27977e-08	5.88432	0
RP11-107P7.5	3.96855	4.81837e-14	5.87497	0
IGHGP	2.80538	0.000695958	5.87189	0
MT4	2.20972	1.81646e-11	5.87077	0
LINC01071	3.04043	0.000527939	5.86893	0
SPRED3	1.39277	0.000244417	5.86852	0
CTB-27N1.1	3.96855	0	5.86642	0
AP000289.6	5.9034	0	5.86226	0
TRAV8-5	1.58869	2.9754e-14	5.86177	0
VN1R4	1.45832	0.00269978	5.86177	0
IP6K3	12.2557	0.00040695	5.86131	0
RP11-324F11.1	3.39046	0	5.86087	0
RP11-21C17.1	1.59607	0	5.85953	0
C7orf71	4.7698	0	5.85928	0
RP11-214O1.1	1.34199	2.11801e-07	5.85896	0
BPIFA3	5.22453	0.0190165	5.85672	0
CEACAM18	7.02828	0.0190165	5.85606	0
ACCS	8.81628	1.61998e-06	5.8528	0
RP11-805F19.2	#NUM!	7.50505e-10	5.85161	0
RP11-520B13.4	2.6417	9.4813e-13	5.8515	0
KRT40	4.7698	0.000124966	5.84684	0
LINC00160	6.57917	1.4345e-07	5.83416	0
OR51E1	5.9034	2.31147e-08	5.83117	0
AC018866.1	11.4811	0.0338948	5.82937	0
C8orf31	9.92862	4.86496e-05	5.82926	0
HAR1B	3.6224	0.0015654	5.82657	0
RP11-580I1.2	#NUM!	5.19189e-11	5.82625	0
KRT32	3.96855	2.30614e-06	5.8233	0
DIO3	1.34199	0.0338948	5.82273	0
KCNK15	2.80538	1.47107e-07	5.82273	0
TRERNA1	1.45649	6.11932e-09	5.81719	0
RP11-159D12.10	3.27409	0	5.81535	0
ANKRD20A9P	#NUM!	2.20902e-05	5.81509	0
RP5-843L14.1	8.21413	0	5.81195	0
RP11-357K6.1	1.34199	0.000679005	5.81167	0
RP11-19P22.7	3.15742	0	5.81143	0
TRIM15	1.38321	6.2339e-13	5.80922	0
IL4	4.42737	0.000532003	5.80916	0
C1QC	2.44959	3.41409e-07	5.80421	0
RP11-443N24.4	1.38482	4.31203e-06	5.80115	0
HLA-DPA2	2.92309	0.000911115	5.79621	0
LINC00930	2.32997	0.000313744	5.79379	0
AC112518.3	2.32997	1.21312e-07	5.79242	0
AC024028.1	1.84449	0	5.7915	0
RP11-1057B8.2	15.4775	4.26346e-06	5.79135	0
AVPR1B	3.96855	2.72646e-06	5.78911	0
CIB3	5.9034	3.53823e-06	5.78849	0
DDO	11.2596	0.0338948	5.78737	0
MARK2P4	1.46987	3.2159e-05	5.78542	0
RP11-1028N23.4	#NUM!	9.71516e-09	5.7829	0
LALBA	1.46987	2.95214e-10	5.77814	0
WDR95P	13.5654	0	5.77014	0
TDRD15	5.41851	2.9568e-06	5.77001	0
PYY	#NUM!	6.86016e-09	5.76693	0
RP11-430C7.4	6.24997	6.92024e-12	5.76646	0
KB-1615E4.2	12.0345	4.04077e-09	5.76559	0
FOXE1	1.96708	0.00616989	5.76325	0
TRIM55	#NUM!	0	5.762	0
MRGPRX3	8.37035	0	5.76143	0
LINC01073	2.80538	9.49138e-07	5.75917	0
GNRH2	1.34199	0.00269979	5.757	0
ACTG1P9	1.59607	1.18244e-11	5.75592	0
CHST1	7.92377	0.0253473	5.75571	0
CTC-400I9.2	10.1507	0.00119374	5.75506	0
AC091167.3	2.08879	4.32032e-08	5.75468	0
PGLYRP2	14.4632	1.40687e-12	5.75386	0
KLK3	3.04043	4.38932e-05	5.75355	0
CLDN5	2.44959	0	5.75159	0
TRAV11	1.58869	7.7745e-08	5.75159	0
WNT7A	#NUM!	0	5.74943	0
AC090939.1	2.44959	0.00119374	5.74904	0
GMPR	#NUM!	0.00269979	5.74694	0
KL	#NUM!	1.26945e-09	5.74378	0
AC068138.1	2.80538	2.1014e-06	5.74295	0
AC008984.7	2.32997	0.0455002	5.74214	0
AC127383.1	1.96708	9.36957e-08	5.73997	0
RP11-481E4.2	6.49672	0	5.73964	0
DMRT2	3.738	0.0253473	5.73801	0
AP001471.1	2.32997	0.00616989	5.73676	0
KRT4	4.08352	0.000124966	5.73506	0
RP11-1379J22.5	3.39046	0.0389473	5.73348	0
CTD-3148I10.1	2.68725	0.0455002	5.73344	0
RP11-181F12.1	2.44959	0.000337026	5.73131	0
CTC-490G23.2	1.34199	2.58019e-08	5.73005	0
SULT1C4	1.96708	0.0160524	5.72948	0
RP11-527H14.2	12.382	0	5.72942	0
ZNF679	12.0597	0	5.72856	0
BANF2	#NUM!	0.000695958	5.72814	0
REG4	8.37035	2.30926e-14	5.72323	0
CLEC17A	13.2504	0.0015654	5.72209	0
RP5-1132H15.3	1.69601	0	5.72023	0
SIGLEC12	2.96225	0.00041705	5.71906	0
DKK1	2.08879	0.0253473	5.71628	0
OTOP2	4.7698	7.18538e-10	5.71459	0
RP11-527L4.5	3.67528	5.27596e-05	5.71333	0
CTD-2319I12.4	4.54166	0.0455002	5.70992	0
AC195454.1	6.69154	0.000140158	5.70907	0
RP11-542K23.7	#NUM!	0	5.70729	0
ZNF883	1.98179	2.5156e-11	5.70676	0
CTB-31N19.2	8.25877	0.0455002	5.70572	0
NMUR2	#NUM!	1.28344e-10	5.70471	0
IGLON5	8.70485	0.000695958	5.70404	0
KIR3DX1	6.35421	1.54773e-05	5.70302	0
CTLA4	3.15742	0.0455002	5.6985	0
AC005307.1	5.33793	0.00616989	5.69829	0
FAM110C	4.08352	0.0143059	5.69662	0
UNC93A	#NUM!	0	5.69657	0
ACSM4	11.4811	2.1014e-06	5.69629	0
RNF17	#NUM!	0.00191778	5.69575	0
PLEKHG4B	#NUM!	8.40883e-13	5.69339	0
AC083843.3	2.44959	3.53823e-06	5.69242	0
OPN5	#NUM!	4.90363e-11	5.69215	0
RP11-725M22.1	4.74132	3.37153e-12	5.69177	0
RP11-420J11.2	3.86735	0	5.69154	0
LINC00477	8.14715	2.0135e-12	5.69108	0
AC011286.1	9.81753	0.0455002	5.68744	0
UBE2V1P10	2.11573	0	5.68744	0
PSG2	8.81628	0.000215655	5.68593	0
HNRNPA1P30	5.33793	0.000911115	5.68384	0
RP11-25I15.2	#NUM!	0	5.68206	0
CTD-2368P22.1	4.54166	0.0455002	5.67132	0
CCDC89	1.46987	0	5.67105	0
hsa-mir-125a	4.08352	0.000911115	5.67058	0
CCL13	1.34199	7.7441e-06	5.669	0
NBEAP1	14.4632	9.41038e-08	5.66804	0
XXbac-BPGBPG55C20.3	2.17681	0	5.66638	0
RP11-368I23.2	8.37647	0	5.66607	0
C2orf78	15.6536	9.63337e-07	5.66311	0
LINC00905	5.22453	2.66911e-05	5.66114	0
PSMA2P2	1.96708	7.20757e-13	5.65993	0
RP11-185N2.1	1.46987	0	5.65707	0
RP3-454B23.1	1.57675	9.68736e-12	5.65143	0
MICC	2.44959	2.46322e-07	5.64792	0
AC004941.3	1.84449	1.5222e-10	5.64373	0
RP11-522B15.5	2.29344	0	5.63952	0
RP11-138A23.2	1.59607	0.0114458	5.63715	0
RP11-795A2.3	3.68298	0.000849194	5.62975	0
THNSL2	4.00488	9.61312e-05	5.62747	0
PABPC1P12	1.34199	0.0448622	5.6273	0
RP1-35C21.1	6.9161	6.90275e-09	5.6251	0
KB-1930G5.4	#NUM!	6.74581e-09	5.61751	0
INHBC	7.47644	0.00040695	5.61736	0
ZFP2	11.2534	0	5.61642	0
CNFN	1.84449	0.0455002	5.61611	0
GNAT1	2.56867	0.00269979	5.61439	0
HSD3BP2	3.6224	0.000911115	5.6136	0
CYP2G2P	5.67749	0.0338948	5.61159	0
RP11-350F16.1	3.15742	4.40757e-05	5.61037	0
TNNI1	7.57658	0	5.60831	0
AP003774.5	5.79049	2.5594e-12	5.60639	0
AC107622.1	4.19831	9.63337e-07	5.60544	0
RP11-214L19.1	2.92309	9.7109e-12	5.60313	0
HOXA1	1.72087	0.000911115	5.60225	0
AC018804.7	1.59607	0.0015654	5.60206	0
OPN4	5.79049	1.62004e-12	5.60092	0
RP11-38J22.3	4.09665	0.0113692	5.59542	0
CTC-436K13.6	4.42737	5.96303e-06	5.59418	0
OBP2A	2.08879	0	5.59095	0
RP11-1109M24.16	14.9132	0	5.58767	0
PNPLA5	5.79049	3.72315e-08	5.58094	0
CTSZ	5.67749	0.0338948	5.58042	0
KRT33B	3.15742	2.30614e-06	5.57923	0
RP11-438F14.3	6.69929	0.0312284	5.57848	0
RP11-157E21.1	7.36448	7.58682e-12	5.57664	0
AC006007.1	2.80538	0.000695958	5.57552	0
CYP4F11	10.2617	0.0338948	5.57547	0
RP1-137D17.1	8.48189	3.78899e-07	5.57455	0
RP11-285M22.3	7.36448	1.00075e-05	5.57244	0
RP11-128D14.1	4.7698	0.000640171	5.56954	0
RP11-1112C15.1	2.92309	3.86327e-11	5.56914	0
HOTAIR	5.9034	0.000911115	5.56379	0
UBE2MP1	1.82504	0.0059595	5.56335	0
PPP1R17	9.92862	1.65534e-05	5.55926	0
RP11-785H20.1	7.68013	4.36657e-06	5.55624	0
CTD-2621I17.6	5.67749	0.0455002	5.55509	0
AC114752.3	1.96708	1.52628e-11	5.55403	0
POU4F2	1.96708	0.000530146	5.55248	0
LINC00867	3.96855	0.00024193	5.54874	0
ZNF439	9.71313	0	5.54747	0
RP11-299H22.1	3.6224	1.1485e-10	5.54474	0
RP11-151E14.1	1.34199	4.08548e-05	5.5432	0
SNRPEP3	1.50886	0.0282387	5.5432	0
CTB-175P5.4	7.7002	0.0015654	5.54089	0
RP11-346I3.4	4.54166	1.04746e-10	5.54024	0
LINC00601	3.96855	6.36013e-10	5.53835	0
NOBOX	6.01622	0.0455002	5.53637	0
CTD-2131I18.1	1.96708	0.00815096	5.53548	0
CTD-2561B21.5	2.56867	0.0455002	5.5354	0
RP11-439H9.1	3.98209	0.0196772	5.53192	0
ALMS1P	#NUM!	0.00467772	5.53147	0
TRPC2	8.18347	6.28386e-14	5.53137	0
NRSN1	13.1397	1.95502e-05	5.52875	0
RP11-123M21.1	2.20972	1.33227e-15	5.52718	0
CTD-3187F8.11	4.7698	0.0455002	5.52485	0
RP11-134N1.2	2.44959	0	5.52436	0
TXNL1P1	1.82504	0.0269922	5.52318	0
ZNF720P1	1.61174	0	5.52318	0
AC008278.2	4.6558	0.000695958	5.52091	0
FGF21	1.59607	0.00815096	5.5192	0
AC051649.16	2.68725	3.73794e-05	5.5169	0
NLRP9P	1.84449	1.55676e-05	5.51655	0
RP11-209K10.2	1.84449	4.37005e-06	5.51489	0
KB-1572G7.3	4.08352	4.04077e-09	5.5139	0
RP11-774I5.1	1.68534	9.54582e-06	5.50772	0
RP11-326I19.3	3.15742	0.000946902	5.5059	0
AC079341.1	1.34199	0	5.50579	0
CTD-2196P11.2	1.72087	4.32032e-08	5.50512	0
AC091199.1	2.08879	1.99433e-08	5.50473	0
TRAV33	1.58869	1.03564e-05	5.50332	0
LINC00390	14.135	0.0233422	5.50314	0
SMYD1	#NUM!	0.000954503	5.50139	0
RP11-159H10.3	9.48407	3.40323e-09	5.50042	0
HCG11	2.44959	0.00119374	5.49634	0
ITLN1	4.19831	4.09783e-12	5.49439	0
KRT76	4.42737	3.85954e-06	5.49314	0
SGSH	4.33545	1.07204e-05	5.4917	0
YAP1P1	1.89956	0	5.49147	0
ZNF667	11.3412	2.6679e-06	5.48925	0
AC012507.3	4.99741	1.19188e-08	5.48877	0
RP11-121E16.1	3.15742	0	5.48872	0
LUM	4.42737	4.88734e-08	5.48598	0
AC011747.6	9.92862	9.63337e-07	5.48111	0
CARD6	8.59339	7.23761e-08	5.47839	0
DLK1	4.54166	0.0253473	5.47666	0
CTD-3025N20.2	#NUM!	0.0455002	5.47424	0
TDGF1P7	1.46987	6.70819e-12	5.47378	0
RP11-496B10.3	15.6536	0	5.47363	0
SULT2A1	3.8982	0	5.47361	0
RBP3	4.54166	0.00872939	5.47263	0
CTSL	2.92309	0.0338948	5.46866	0
RP11-353N4.2	1.46987	5.32907e-15	5.46835	0
FBXO44	4.31292	0.00815096	5.46828	0
CTB-23I7.1	#NUM!	8.25045e-05	5.46737	0
RP11-879F14.3	2.7915	2.15247e-06	5.46737	0
CAMK1G	13.6921	3.33067e-16	5.46726	0
EDDM3B	1.46987	0.0253473	5.45967	0
PCAT2	4.54166	5.23825e-10	5.45942	0
VPREB1	1.79966	0	5.45751	0
Z95114.5	2.6417	0.00442651	5.44456	0
SUSD3	8.14518	0	5.44086	0
FCAMR	5.79049	0.00815096	5.43768	0
TEX26	15.9546	2.95387e-05	5.43337	0
OXGR1	4.31292	0.000830215	5.43248	0
DUSP15	10.2617	0.0253473	5.42831	0
RCVRN	4.42737	0.00500656	5.42759	0
HAUS6P2	1.72087	0.00119374	5.42701	0
CTC-436K13.2	1.72087	0.00119374	5.42351	0
TTBK1	15.9546	0.0448622	5.42234	0
AL133249.1	4.7698	0.0455002	5.42205	0
RP11-323H21.3	2.44959	8.12536e-08	5.42186	0
LINC00577	2.20972	0.000143928	5.42013	0
RP11-342F21.1	1.72087	1.55431e-15	5.42001	0
OLR1	6.35421	0.0348084	5.4182	0
IL22	2.68725	0.000532003	5.41717	0
RP11-547C5.2	7.05589	0.0234641	5.4155	0
RP11-421L10.1	2.70782	1.45439e-06	5.41391	0
DEFA1B	9.59525	0.0338948	5.41036	0
SLC8A2	#NUM!	0.000482951	5.4056	0
PCK1	2.68725	0	5.40508	0
RP4-607I7.1	1.36343	2.44603e-06	5.40508	0
AC004947.2	2.68725	1.98352e-12	5.40408	0
LINC00671	10.7055	1.2623e-07	5.40384	0
RP11-196I18.4	2.20972	7.87141e-09	5.40354	0
RP11-669I1.1	12.0695	5.38707e-06	5.40312	0
RP11-112L6.2	2.68725	2.86106e-06	5.40207	0
RP11-372E1.4	6.81146	0	5.402	0
FAM180B	1.46987	0.0143059	5.40184	0
MIR145	1.46987	1.34934e-05	5.40184	0
AP002856.7	7.7002	0.00040695	5.40108	0
CLEC2A	15.2556	2.72646e-06	5.40095	0
RIPPLY2	2.20972	8.63858e-09	5.39973	0
CLEC14A	1.34199	0	5.39893	0
SLC16A5	5.94498	7.69678e-08	5.39406	0
CTD-2265O21.7	1.72087	3.33855e-08	5.39396	0
RP11-321M21.1	2.20972	0	5.39338	0
DEFB135	1.34199	0.0338948	5.3918	0
VCAM1	4.14804	0	5.38928	0
RP11-493L12.5	6.60865	1.64313e-14	5.38905	0
RHO	3.15742	0.00269976	5.3887	0
TMEM100	2.3645	0	5.38748	0
ALS2CL	10.9272	9.34808e-14	5.38705	0
KLHL34	1.59607	0.00337042	5.38705	0
RP1-152L7.1	5.9034	0	5.3854	0
PWWP2AP1	1.34199	0	5.38468	0
CD300LG	7.36448	0.000911115	5.38378	0
NLRP13	#NUM!	0.0209213	5.3836	0
PCP4L1	11.8132	2.22045e-15	5.38141	0
BX682235.1	3.39046	0.0143059	5.38099	0
ADRA1B	#NUM!	6.33419e-05	5.37758	0
TRAV13-2	1.58869	0	5.37758	0
RP11-518I13.1	2.52586	1.80205e-07	5.37553	0
RP11-889D3.1	3.01438	0	5.37545	0
MATN4	6.80385	0.000748459	5.37527	0
IQCA1P1	6.57917	0.00040695	5.37517	0
SERPINA1	4.12246	1.16022e-05	5.37508	0
COMP	4.08352	2.10942e-15	5.3738	0
NTF3	#NUM!	0.00763285	5.37205	0
RP11-58O3.2	6.04844	0.000559219	5.36996	0
RP11-1030E3.1	5.22453	0.0314503	5.36532	0
LINC00423	15.3525	1.22258e-12	5.36501	0
PPFIBP2	#NUM!	2.61617e-11	5.36106	0
CTD-2542C24.2	3.04043	0.0455002	5.3596	0
LINC00701	4.6558	1.62452e-07	5.35848	0
RP11-497E19.1	1.82504	0	5.35599	0
AC145343.2	2.68725	0.0338948	5.35431	0
AC005176.2	1.96708	0.00269979	5.35082	0
CSAG1	3.04043	7.0741e-10	5.35023	0
ZNF600	4.10055	0	5.34867	0
NEUROD6	1.84449	2.68541e-12	5.34626	0
RP11-112L6.4	2.08879	4.65743e-11	5.34137	0
CDX1	7.81201	0	5.34004	0
LINC00552	1.46987	3.31513e-12	5.33901	0
AC018804.6	4.7698	0.00355145	5.33849	0
CD274	8.81628	1.30717e-05	5.33765	0
AC079630.2	5.22453	0.0253473	5.33585	0
LINC00261	13.6921	0.00102832	5.33487	0
SIGLEC6	3.38152	0.0037185	5.33463	0
C2orf40	6.69154	0.000911115	5.33431	0
AC069394.1	2.08879	0	5.32544	0
LINC00841	2.68725	0	5.32001	0
DKK4	1.72087	0.0253473	5.31727	0
RP11-753A21.1	3.16429	1.00704e-07	5.31592	0
IHH	2.92309	0.000532003	5.31223	0
UQCRHP2	2.23509	0	5.31223	0
RP11-778J16.3	1.34812	0	5.31115	0
CTD-2542C24.8	4.99741	0.0455002	5.3098	0
RP11-167P23.2	1.34199	0	5.30762	0
SERTM1	8.10994	5.30731e-12	5.3069	0
AL157902.3	4.19831	0.000532003	5.30569	0
UGT3A2	11.1713	0	5.30434	0
C22orf31	1.72087	0.0107874	5.30386	0
RP11-190J1.3	1.96708	0	5.30373	0
RP11-281N10.1	5.9034	7.02179e-05	5.30302	0
RP11-672A2.1	2.48367	7.32747e-15	5.30266	0
RP11-85G21.1	1.34812	2.14273e-13	5.3014	0
ZNF728	5.96336	0	5.30054	0
PPP1R26	4.54166	3.43454e-05	5.29978	0
RP11-351E7.1	4.08352	0.0452012	5.29874	0
CTB-22K21.2	2.44959	0.0253473	5.29816	0
CTD-2139B15.5	3.04043	0.0455002	5.29801	0
C15orf32	12.9188	0.0253473	5.29636	0
PTCHD3	7.1404	1.02227e-10	5.2945	0
CYP24A1	8.92766	0.0338948	5.2923	0
LEUTX	4.42737	5.19906e-08	5.29163	0
APOA4	1.46987	0.00355145	5.28775	0
RP11-72M10.4	2.02804	8.88178e-16	5.28688	0
HLA-DPA1	7.1404	0.000911115	5.28634	0
AC005077.5	1.84449	1.22125e-14	5.28623	0
RP11-101E14.2	2.08879	9.32587e-15	5.28471	0
CTC-436K13.1	10.7055	7.7441e-06	5.28181	0
KB-1043D8.6	1.46987	2.15176e-05	5.27964	0
ZNF320	8.40829	0.0002305	5.27964	0
IRF4	8.59339	5.40623e-10	5.27854	0
SPATA8-AS1	2.219	5.55112e-15	5.27653	0
RP11-598D14.1	3.33231	6.74588e-08	5.27622	0
SPANXN1	1.57095	0.0059333	5.27275	0
C20orf166	8.81628	0.000532003	5.27248	0
NLRP4	#NUM!	0.00467771	5.27128	0
LRIT1	4.54166	3.34499e-06	5.27078	0
NLRP11	#NUM!	0.00109082	5.26872	0
RP11-804A23.2	2.12342	6.50316e-07	5.26802	0
RP11-280H21.1	4.88367	9.86429e-05	5.26529	0
CTB-79E8.2	3.39046	1.24911e-06	5.26325	0
RP11-404K5.1	2.35394	6.69841e-09	5.26318	0
AC004609.1	8.37035	0.0253473	5.26295	0
R3HDML	6.35421	4.44089e-16	5.26079	0
C11orf40	3.04043	0.00040695	5.26075	0
RP11-540D4.3	2.98787	0	5.25885	0
HSD3B1	3.738	0.000911115	5.25479	0
CACNG6	8.81628	0	5.25437	0
RP11-20J1.1	1.46987	2.33591e-13	5.25345	0
OTOS	2.68725	3.57087e-09	5.25271	0
REM1	4.42737	0	5.252	0
RP11-55K22.5	4.3576	9.57498e-06	5.25177	0
AC111186.1	2.56867	0.000532003	5.25145	0
KRT36	3.04043	0.000124966	5.25008	0
SSU72P1	1.35057	0.000267952	5.24845	0
PRKRIRP6	1.59607	0.000108928	5.24485	0
RP11-417J1.1	1.50886	0.000114234	5.24395	0
RP11-25D10.2	2.20972	2.29655e-09	5.24305	0
KIF2B	1.34199	1.19331e-05	5.2417	0
RP11-733C7.1	1.45649	4.62754e-09	5.2417	0
RP11-231E4.2	1.96708	1.16356e-08	5.24084	0
AC007036.6	1.46987	1.99433e-08	5.23946	0
PODNL1	9.59525	5.91366e-08	5.23639	0
UBQLN1P1	1.34812	0	5.23498	0
AC002511.1	8.59339	7.0981e-12	5.23445	0
CCL24	5.22453	1.69902e-05	5.23408	0
KLK4	2.20972	4.38932e-05	5.2311	0
SDR16C5	6.59288	0.0477145	5.23063	0
SSU72P3	1.35057	0.0180225	5.2305	0
SSU72P8	1.35057	4.01233e-07	5.2305	0
RP11-318K12.1	11.9239	0	5.22872	0
RP11-756K15.2	8.08703	0	5.22777	0
RP11-687M24.5	2.02804	4.08221e-06	5.22497	0
C12orf80	2.56867	3.73794e-05	5.22356	0
RP1-166H1.2	3.04043	0	5.21915	0
MYBPC2	14.4632	7.27332e-07	5.21892	0
KB-1507C5.4	9.15033	2.79659e-05	5.21889	0
RP11-112L6.3	1.46987	0	5.21762	0
ART5	1.96708	0.000695958	5.21473	0
LINC00570	4.19831	0.000143928	5.21354	0
TRIM49C	14.2064	0	5.21009	0
RP11-267D19.1	2.44959	5.93648e-08	5.21007	0
RP11-2L4.1	9.03901	0.00015348	5.20529	0
AC090505.1	2.32997	4.44089e-16	5.20492	0
RP11-123K19.1	10.2617	4.44089e-16	5.20403	0
SYT10	#NUM!	0	5.20223	0
GRXCR2	5.79049	0.0015654	5.20146	0
RP1-81D8.4	4.6558	0	5.20078	0
MPP3	14.0252	6.65151e-08	5.19867	0
MIMT1	3.6224	2.41344e-08	5.19634	0
LINGO4	2.80538	1.40936e-07	5.1941	0
AC092299.8	1.34199	0.00355145	5.19278	0
KCNE2	3.39046	5.25741e-08	5.19251	0
LYZ	2.80538	1.17711e-05	5.19146	0
SLC17A3	#NUM!	0.000743773	5.19081	0
RP1-231P7P.1	4.42737	0.000117433	5.18618	0
RP11-574M7.2	5.14888	3.35835e-05	5.18618	0
AC144831.1	1.46987	0.00269979	5.18422	0
RP11-6I2.3	#NUM!	2.33591e-13	5.1841	0
RP11-379I19.3	5.12135	1.41887e-12	5.18283	0
SCAND3	#NUM!	1.77067e-07	5.18176	0
SPATA3	8.91911	0.006372	5.1817	0
DMRT3	6.46673	0.0253473	5.17986	0
CTD-3046C4.1	#NUM!	0.0455002	5.17937	0
LINC00619	2.56867	1.09261e-06	5.17935	0
RP5-945F2.3	#NUM!	8.88178e-16	5.17918	0
LMX1B	#NUM!	5.22416e-09	5.17689	0
RP11-134D3.1	2.92309	0	5.17532	0
PSG3	8.14715	0	5.17193	0
RP1-140J1.1	7.36448	2.28706e-14	5.17137	0
B3GNT7	2.68725	0.0107874	5.17049	0
TRAV6	1.58869	6.48382e-06	5.16866	0
ALOX12P1	5.5644	5.51098e-09	5.16825	0
C3orf72	2.92309	0.00815096	5.16699	0
RP11-545H22.1	2.29344	0	5.16367	0
CST2	1.59607	8.25045e-05	5.16342	0
SPI1	6.69155	0.020354	5.16059	0
CMTM5	1.59607	1.22125e-15	5.15994	0
RP11-387H17.4	4.89451	2.28649e-08	5.15994	0
RP11-461F11.1	2.70782	0.00275923	5.15836	0
NPAP1P6	1.96708	2.70273e-12	5.1566	0
HFE2	2.20972	0.00119374	5.15588	0
AC025016.1	2.92309	0.0338948	5.15373	0
RP11-19O2.2	2.56867	4.09273e-12	5.14933	0
RP11-540K16.1	2.98787	2.22045e-16	5.14925	0
RP11-56H2.2	3.44678	0.0177059	5.14779	0
NMS	5.5644	0.000531999	5.13998	0
GKN2	3.6224	0.00355145	5.13994	0
MURC	4.42737	0.0206375	5.1371	0
MYL4	9.81753	9.73355e-12	5.13618	0
RP11-576E20.1	5.59921	0.00855155	5.13433	0
TRAV38-1	1.58869	2.83601e-10	5.13397	0
ADCYAP1R1	#NUM!	0.0107874	5.1331	0
GSTA7P	2.44959	0.0015654	5.13295	0
LYPD2	1.34199	2.61124e-12	5.13181	0
POMC	3.738	0	5.13078	0
PNMAL1	2.44959	0	5.12688	0
TMEM8C	2.64523	1.90841e-05	5.12628	0
CTB-70G10.1	8.25877	0.0143059	5.12392	0
DEFB112	2.44959	0.0338948	5.12284	0
WBP1LP1	1.79966	0.000373001	5.12251	0
AC008069.1	#NUM!	4.42372e-07	5.12147	0
RP11-386M24.3	8.04186	0.00162512	5.12121	0
RP11-1144P22.1	11.5919	0	5.12071	0
GADL1	#NUM!	0.00467772	5.11892	0
RP11-798K23.4	4.12846	8.63399e-08	5.11721	0
RP11-730K11.1	1.79966	4.85798e-08	5.115	0
SLC30A3	7.02568	3.76296e-09	5.11495	0
FAM83A	13.1397	0.0107874	5.11367	0
C9orf106	1.96708	1.19188e-08	5.11285	0
G6PC	5.45121	0.00467772	5.11069	0
RP11-267L5.1	5.9034	0.00376177	5.10974	0
ACOT4	2.32997	0.00815096	5.10932	0
IZUMO3	1.59607	2.6679e-06	5.10825	0
C1orf143	6.80385	0.000911115	5.1052	0
AP001042.1	1.34199	0.000140158	5.10399	0
PWRN2	3.27409	4.46813e-06	5.10328	0
RP5-971N18.3	8.32377	3.42637e-12	5.10184	0
RP11-104J23.1	4.54166	3.28541e-06	5.09924	0
RLN2	2.44959	4.04915e-08	5.09774	0
MAPT-AS1	#NUM!	2.76685e-07	5.09483	0
AC147651.1	5.22453	3.33855e-08	5.09465	0
GABRR1	#NUM!	0.00467772	5.09234	0
RP5-1185K9.1	7.88524	0.00263693	5.09159	0
C6orf123	5.33793	0.00010751	5.09022	0
AC034110.1	1.84449	0	5.08984	0
LINC00904	3.15742	2.85531e-09	5.08868	0
RP11-143A12.3	#NUM!	0.000104208	5.08827	0
WNT9B	#NUM!	0.014961	5.08736	0
AC092657.2	#NUM!	0.00815096	5.08721	0
CPAMD8	#NUM!	0.0107874	5.08572	0
AC093063.3	4.19831	0.0455002	5.08116	0
CD8BP	8.25877	0	5.08072	0
MMP19	3.39046	8.32267e-07	5.07673	0
FOLR3	10.3727	0.00616989	5.07488	0
CTAGE16P	1.34199	5.96303e-06	5.07437	0
RP11-51L5.3	6.04844	0.0060689	5.07243	0
VN1R32P	1.68534	0.0338948	5.07157	0
PLGLA	4.99741	1.74489e-06	5.07039	0
TPRX1	3.71977	4.85938e-07	5.06853	0
FAM71F1	9.48407	0.0107874	5.0586	0
AC093627.9	5.79049	0.0190165	5.05704	0
TMEM5-AS1	2.3645	0	5.05683	0
LOR	1.34199	2.02131e-06	5.05133	0
C1orf54	5.45121	0.0338948	5.04845	0
RP11-3N13.2	2.11573	7.87787e-09	5.04827	0
SLC9B1P4	#NUM!	0.0466235	5.04398	0
NIPA2P5	1.72087	0.000857587	5.0432	0
KCNA4	3.27409	8.00478e-05	5.04162	0
CCDC70	2.08879	0.0015654	5.03974	0
IL17A	2.08879	0.000532003	5.03737	0
CA4	8.70485	3.29691e-09	5.03552	0
RP4-705D16.3	5.30014	0.000122128	5.03483	0
WFDC10B	3.87929	0	5.03289	0
SUMO1P2	1.63186	0.0184399	5.03264	0
TRAV34	1.58869	4.4853e-14	5.03264	0
RP11-189E14.3	1.59607	6.6566e-07	5.03098	0
C10orf99	4.99741	0.00616989	5.03046	0
RP11-25I15.3	10.1507	4.9935e-06	5.03019	0
AF064858.7	1.72087	0.000911115	5.02963	0
RP1-92C4.2	1.46987	0	5.02896	0
PRAMEF6	#NUM!	0	5.02847	0
ACSM2A	15.2556	2.22045e-16	5.02805	0
RP13-631K18.3	1.46987	1.93144e-08	5.02768	0
RP11-259K15.2	8.70485	4.96913e-08	5.02641	0
P2RY6	14.247	9.65894e-14	5.02305	0
RP5-1112F19.2	11.0648	6.50032e-10	5.01517	0
RP3-429O6.1	5.8513	2.39609e-06	5.015	0
RP11-445K13.2	3.29073	0.00328822	5.01487	0
IQSEC3	#NUM!	0.000311489	5.01317	0
RP11-776A13.3	#NUM!	3.1644e-05	5.01241	0
RP4-550H1.4	3.97814	2.88658e-15	5.01223	0
HABP2	#NUM!	0.0015654	5.01213	0
RCAN2	#NUM!	0	5.00883	0
TRAV12-3	1.58869	0.0139062	5.00793	0
CCL28	14.9132	0	5.00744	0
TCP11X3P	1.90817	0.0133812	5.00436	0
NLRP9	12.3663	0.000128293	5.00258	0
CD9	15.9546	0	5.00117	0
AC095067.1	3.6224	0.000140158	5.00037	0
TMED10P2	1.46987	0.000656868	4.99975	0
RP11-140I24.1	14.3525	1.59872e-14	4.99816	0
LMO1	#NUM!	3.47507e-08	4.99491	0
RP11-620J15.2	10.2806	9.12801e-05	4.99487	0
CTD-2033D24.2	14.3525	0.00269979	4.99455	0
LINC00642	1.84449	1.59922e-05	4.99431	0
ZNF43	13.4019	5.25741e-08	4.99423	0
PXDC1	12.1452	0	4.99346	0
BMP15	2.68725	1.99433e-08	4.99116	0
DUOXA1	5.33793	0.0253473	4.99099	0
RP11-236J17.3	2.44959	0.0157767	4.99015	0
MAP1LC3A	5.67749	1.1338e-11	4.98937	0
CTD-2324F15.2	12.0345	0.0455002	4.9882	0
NCOR1P2	3.85338	1.50238e-07	4.98694	0
RP11-428G5.5	4.09665	3.59823e-12	4.98641	0
AP000345.2	2.92309	0.0455002	4.98578	0
CCL23	2.32997	0.000911115	4.98549	0
FAM92A1P2	1.34199	0.0107874	4.98549	0
SLC7A10	4.86988	4.4907e-08	4.98491	0
MTNR1B	6.46673	9.16929e-11	4.98443	0
RP11-331K15.1	6.35421	4.00783e-05	4.97982	0
ROPN1	9.70641	3.71835e-09	4.97946	0
MIP	8.14715	0.00208893	4.97915	0
RP1-140K8.5	3.15742	3.78906e-08	4.97712	0
AKR1B15	12.5874	1.21312e-07	4.97698	0
AC092687.4	3.27409	0.00269979	4.97603	0
RP11-290F20.3	5.22453	5.39764e-10	4.97132	0
CYP4F29P	2.44959	0.0338948	4.97108	0
CASQ1	4.88367	2.55039e-09	4.96902	0
RP1-290I10.5	1.96708	8.95133e-06	4.96852	0
AC009158.1	6.80385	0.0143059	4.96789	0
AC079154.1	3.738	1.69902e-05	4.96728	0
ITIH1	6.01622	7.28669e-07	4.96728	0
TREM1	3.73362	0.0325094	4.96569	0
NPY	3.39046	7.89485e-10	4.96535	0
CTAGE1	2.08879	0.0143059	4.96383	0
PROP1	1.96708	0.0231509	4.96232	0
RP11-290F20.1	9.03901	0.000656868	4.96124	0
ZNF534	3.74245	0	4.96105	0
RP11-372M18.2	4.78092	1.664e-12	4.96026	0
UBE2QL1	14.6993	0	4.95794	0
CEACAM20	11.4811	0.0143059	4.95755	0
SPTSSB	8.06725	6.739e-08	4.95649	0
RGS4	3.6224	1.52192e-10	4.95491	0
CEACAM7	13.8023	0.0015654	4.95415	0
RP5-968J1.1	3.94824	0.0495083	4.95303	0
RP11-114H24.3	4.19831	3.36975e-11	4.95069	0
CTD-3007L5.1	9.70641	0.0455002	4.94996	0
RP5-827O9.1	7.33717	0.0149865	4.94989	0
CST13P	9.26161	0	4.94969	0
ASPDH	1.59607	0.000911115	4.9496	0
GP2	7.47644	0.00269979	4.94958	0
MUC21	2.80538	0.00106311	4.9464	0
AC006946.15	4.54166	0.0338948	4.94509	0
KRT14	2.20972	2.08865e-08	4.94267	0
CYP21A2	1.72087	0.0338948	4.94103	0
AC107070.1	6.80385	4.44089e-15	4.93944	0
CCKBR	5.22453	0.00010751	4.93842	0
TACC1P1	5.32212	0.000541167	4.93728	0
RP11-686F15.2	2.48367	0.00442644	4.93714	0
RP11-121J20.1	1.72087	0	4.93523	0
CTD-2552K11.2	#NUM!	0.0455002	4.93345	0
RP11-630C16.2	#NUM!	4.44089e-16	4.93115	0
RP11-410N8.4	8.37647	0	4.92947	0
IL22RA2	12.0345	0.000532003	4.92563	0
RP11-350D17.2	1.59607	0	4.92411	0
AP000696.2	2.08879	0	4.92049	0
FBLN1	#NUM!	0.0107874	4.91936	0
ZNF221	1.86473	8.94451e-07	4.91817	0
RP11-139B1.1	1.46987	6.98108e-12	4.91585	0
TNC	#NUM!	1.84032e-09	4.91549	0
RP3-448I9.1	2.87977	1.53858e-05	4.91344	0
NRN1L	1.96708	5.27844e-12	4.90965	0
RP11-44F14.1	3.29073	0	4.90965	0
HRH3	2.44959	0.000911115	4.90915	0
ZNF70P1	2.7573	0	4.9036	0
hsa-mir-7515	14.247	0.000911115	4.90332	0
RP11-88I21.2	#NUM!	7.61372e-07	4.90101	0
RP11-128L5.1	2.44959	2.26485e-14	4.90082	0
RP5-1004I9.1	6.46065	0.000167815	4.90046	0
RP13-631K18.2	10.9162	6.51195e-05	4.89995	0
ZNF69	4.74009	1.11022e-16	4.89879	0
GCNT4	1.72087	0.00355145	4.89789	0
PCDHB11	1.72087	1.34559e-13	4.89789	0
AC010971.1	9.92862	3.30258e-12	4.89724	0
AC142119.1	8.37035	0.0455002	4.89694	0
LDLRAD3	#NUM!	0.0133283	4.89522	0
PLEKHG7	#NUM!	0	4.89445	0
C22orf42	4.42737	1.96605e-10	4.89362	0
LINC00272	3.15742	3.44405e-06	4.89065	0
FAM69C	8.92766	0.0107874	4.88925	0
AC112229.1	1.59607	0	4.88793	0
RP11-372H2.1	2.47232	9.53909e-05	4.88715	0
DUSP26	3.85338	0.0253473	4.88514	0
DUPD1	8.37035	0.0253473	4.88297	0
CTB-43E15.4	8.92766	9.4369e-15	4.882	0
RP11-20G13.2	2.20972	0	4.87962	0
AQP7	7.25247	5.49993e-12	4.87754	0
RHAG	12.8085	1.52593e-11	4.87729	0
AC064834.2	2.56867	0.0107874	4.87668	0
KRT15	3.85338	2.08865e-08	4.87514	0
RP11-113D6.6	#NUM!	7.3964e-09	4.87118	0
CTD-2246P4.1	3.04043	3.53823e-06	4.87095	0
RP11-433J20.2	1.38482	0.00105902	4.87095	0
GNG11	3.04043	0.00269979	4.86954	0
NAMPTL	1.34199	2.43442e-05	4.86849	0
RP11-22D3.1	1.34199	0	4.86462	0
RP11-624D11.2	15.6536	0	4.86099	0
RP11-247C2.1	1.46987	2.88449e-09	4.86032	0
MLLT4-AS1	1.46987	1.99428e-08	4.85861	0
RP11-353B9.1	1.96708	3.15909e-07	4.85808	0
RP11-166D18.1	9.03901	3.08119e-10	4.85797	0
CHRNA4	13.8023	7.23761e-08	4.85704	0
TRAV17	1.58869	0	4.8569	0
CPA5	9.59525	0	4.85649	0
ENPP7	4.7698	0.0190165	4.85647	0
CA2	7.1404	2.10942e-15	4.85635	0
GAPDHP36	4.99741	0.00467772	4.85568	0
UNGP1	1.45832	0	4.85304	0
RP11-66B24.5	#NUM!	0.000541479	4.85218	0
DAW1	#NUM!	0.0338948	4.85179	0
RP11-273B20.3	8.92766	6.16058e-11	4.85017	0
CSF2RB	10.7055	0.0455002	4.84839	0
AC098872.3	10.7055	0.000140158	4.84766	0
OR11A1	12.5874	6.29163e-12	4.84643	0
LPPR1	#NUM!	1.96599e-10	4.84638	0
AC004485.3	#NUM!	0.0338948	4.84431	0
RP11-599B13.7	2.05989	0	4.84395	0
WSCD2	#NUM!	1.13506e-06	4.83997	0
KIF4B	2.08879	8.18861e-08	4.83934	0
RP5-884M6.1	6.46065	2.30084e-08	4.83823	0
CTD-2127H9.1	#NUM!	0.0455002	4.8361	0
NRP2	#NUM!	1.20361e-07	4.83436	0
ALOX15	4.7698	0.00040695	4.8343	0
LINC00327	8.37035	8.57101e-11	4.83272	0
LINC00211	#NUM!	5.10392e-05	4.83185	0
RP11-123O1.1	2.92309	9.25136e-05	4.82988	0
DIS3L2P1	2.44959	0.0253473	4.82984	0
KRT18P59	5.5644	3.47719e-08	4.8298	0
RP11-661D19.3	1.34199	0.00700083	4.8293	0
LINC00691	3.04043	1.40831e-06	4.82902	0
AC010105.1	#NUM!	5.96303e-06	4.82723	0
KB-1410C5.3	2.80538	2.42118e-09	4.82701	0
PRODH2	5.45121	0	4.82698	0
ZNF705A	14.0252	0	4.82644	0
C2orf80	9.81753	0.00040695	4.82528	0
ACTA1	1.46987	0.0190165	4.82456	0
AC108868.5	6.57917	0.0253473	4.82327	0
PCDH20	7.36448	2.58739e-10	4.82179	0
RETNLB	5.67749	7.13873e-13	4.82176	0
KCNK17	6.35421	1.47107e-07	4.82005	0
NAMA	8.70485	2.66009e-13	4.81942	0
RP11-148M9.1	2.32997	4.64007e-11	4.81486	0
AC012506.3	1.46987	2.10942e-15	4.81276	0
CNDP1	#NUM!	0.00205471	4.81235	0
RP11-167J8.3	1.96708	0.000668762	4.80759	0
RP13-137A17.6	3.09897	2.13163e-14	4.80707	0
SDR16C6P	6.48478	0.0477145	4.80202	0
AC073934.6	3.15742	0.00040695	4.80188	0
CDA	11.8132	1.24911e-06	4.8	0
NLRP8	#NUM!	0.000128293	4.79999	0
AC062020.1	3.15742	0.00205471	4.79992	0
RP1-69M21.2	1.84449	0	4.79976	0
CACNG5	#NUM!	0.0253473	4.79914	0
APOC1	2.32997	0.00010751	4.79693	0
RP11-113D6.10	2.44959	7.28618e-07	4.79423	0
AC006960.7	#NUM!	0.0143059	4.79368	0
GJB2	2.44959	0.00355145	4.79069	0
CTC-523E23.8	1.72087	0.00205471	4.78917	0
CTC-497E21.5	#NUM!	0.00269979	4.78667	0
SCN10A	#NUM!	2.90448e-06	4.7845	0
RP11-255B23.4	7.02828	0	4.78427	0
RP11-203B7.2	1.96708	0.00479662	4.78216	0
RP11-184A2.3	4.99741	0.0247446	4.78101	0
NLRP5	#NUM!	0.00467771	4.78039	0
TMEM132E	#NUM!	5.83311e-13	4.78019	0
LCN8	1.84449	0.000465255	4.77976	0
RP11-15G16.1	2.32997	5.47583e-08	4.77914	0
ZNF30	2.05989	2.9644e-10	4.77368	0
RP11-466F5.6	4.3253	1.8329e-07	4.77291	0
RP11-175K6.1	6.80385	5.94997e-05	4.77088	0
AC105053.3	4.31292	7.43082e-07	4.77076	0
AC008691.1	5.22453	4.44089e-15	4.7702	0
RP11-256I9.2	#NUM!	0	4.76991	0
LINC00892	1.46987	2.62719e-10	4.76941	0
ANKRD26P2	5.45121	1.61998e-06	4.7693	0
RP11-544D21.1	2.29344	6.3753e-06	4.76894	0
RP11-443J23.1	1.38482	2.97266e-09	4.76881	0
CTB-181F24.1	8.37035	1.11022e-16	4.76836	0
RP1-290I10.7	8.81628	0	4.76696	0
ASNSP1	13.9132	4.26233e-09	4.76598	0
RP11-118B18.1	#NUM!	0	4.76525	0
RP1-79C4.1	#NUM!	7.48443e-06	4.76464	0
RP11-154H17.1	#NUM!	8.83208e-10	4.76399	0
RP11-547D23.1	1.35057	0	4.76383	0
FCRL6	6.35421	0.00815096	4.76248	0
RP11-314B1.2	2.32997	0	4.76148	0
RP11-12A2.3	1.46987	4.55784e-07	4.76117	0
MORN5	15.9546	1.35245e-06	4.75983	0
LINC00202-2	4.31292	1.01189e-08	4.75963	0
OR51E2	7.02828	1.90432e-05	4.7583	0
HSPA12A	#NUM!	0.000911115	4.75803	0
COL6A3	#NUM!	0.0253473	4.75704	0
AC011290.4	8.14715	1.69902e-05	4.75454	0
AC002398.5	3.85338	0.00040695	4.75448	0
POM121L4P	3.85338	6.61409e-09	4.75448	0
RP11-643A5.2	10.5236	1.20381e-06	4.75407	0
GABRA1	#NUM!	9.63337e-07	4.75392	0
CALHM3	2.80538	2.20902e-05	4.75353	0
COL17A1	#NUM!	0.0338948	4.75331	0
PTGER1	1.46987	0	4.75295	0
RP11-875H7.1	5.01846	5.29184e-05	4.75193	0
IL10RA	6.01622	0.000532003	4.75131	0
CD19	3.15742	0.0107874	4.75003	0
RP11-297A16.2	11.3704	0	4.74558	0
RP11-1036E20.9	6.01622	9.14824e-14	4.74379	0
MGAT5B	#NUM!	2.54579e-06	4.74261	0
TRAV26-1	1.34199	1.65534e-05	4.74149	0
GABRQ	7.58835	0.00467772	4.74076	0
SYBU	#NUM!	0.0254143	4.73986	0
UMOD	4.5343	5.24025e-14	4.73782	0
PAICSP7	1.46987	7.77156e-15	4.73497	0
SLC11A1	3.6981	0.00458951	4.73405	0
CCR3	#NUM!	0.0253473	4.73362	0
ALOX15P2	3.6224	5.55e-13	4.73266	0
CTD-2139B15.4	3.6224	0.00269979	4.73266	0
AC105339.1	1.72087	8.25045e-05	4.73261	0
AC005008.2	9.15033	0	4.73078	0
RP11-508P1.2	1.58869	0.00664179	4.73074	0
RP11-575I8.1	5.37419	3.77898e-12	4.72881	0
IMPA1P	9.92862	0.000532003	4.72752	0
AC130464.1	1.72087	0.0455002	4.72729	0
PRNT	3.96855	8.45537e-11	4.72651	0
AC012506.2	1.96708	2.87304e-05	4.7231	0
CTD-2562J15.6	#NUM!	0.0455002	4.72106	0
RP11-1018N14.5	4.31292	5.33155e-07	4.71834	0
RP11-85I21.1	3.01438	0.00238355	4.71447	0
CTD-2501M5.1	3.85338	0.0455002	4.71367	0
MIR2117	2.80538	0	4.7118	0
MS4A8	6.46673	1.09692e-08	4.71093	0
RIC3	#NUM!	2.63511e-07	4.71074	0
RP11-955H22.3	5.12961	0.00122934	4.70952	0
RP11-4G2.1	6.72053	0.00105583	4.70945	0
OR2H1	3.04043	0.0017393	4.70877	0
HAO2	9.81753	0.0015654	4.70708	0
RP11-382N13.2	1.9958	2.22045e-16	4.70655	0
KLKP1	5.67749	4.38932e-05	4.70647	0
BATF2	3.85338	0	4.7059	0
RP11-472N13.3	5.34778	1.67028e-08	4.70581	0
RP11-501J20.2	3.67528	5.50046e-06	4.70564	0
SERPINA12	9.41406	1.84653e-06	4.70422	0
RP11-394A14.2	5.68672	8.06233e-07	4.70407	0
RP11-314D7.2	#NUM!	1.32059e-05	4.70237	0
IQCF1	3.6224	0.00040695	4.70189	0
ODF4	2.68725	4.44089e-16	4.70136	0
BVES	15.9546	0.00205471	4.70127	0
TMEM132A	1.90817	0	4.6993	0
TNFSF15	4.50903	1.22372e-05	4.69825	0
RP11-571O6.1	7.05589	6.23621e-06	4.69537	0
LINC00407	#NUM!	1.02196e-11	4.69502	0
PKP1	#NUM!	0.000580323	4.69396	0
RP11-161M6.3	4.08352	0.000511992	4.69349	0
DRD3	#NUM!	0.0253473	4.69208	0
[truncated: 4,319 more rows]

## Sheet: A_I only
Gene expressed only in HIV-1 co-infected A3R5.7 cells
Feature ID	-log10(p value)	FDR	A-UI TPM	A-I TPM
AARSD1	6.24163	9.99201e-16	0	0.0160364
ABCA11P	3.6224	0.000140158	0	0.00230082
AC002398.9	3.6224	0.00269979	0	0.0126711
AC004449.6	3.6224	0	0	0.258749
AC004938.5	3.6224	3.44169e-15	0	0.36376
AC004951.5	3.6224	0.0015654	0	0.021488
AC005754.7	3.6224	0	0	0.0569879
AC006077.4	3.6224	0.0338948	0	0.326642
AC006116.20	3.6224	0.00269979	0	0.00297326
AC006132.1	3.6224	0.0107874	0	0.0831761
AC007875.2	3.6224	0.00355145	0	0.284361
AC007969.5	3.6224	0.0143059	0	0.231484
AC010733.5	3.6224	0.00467772	0	0.279397
AC012499.1	3.6224	1.19188e-08	0	0.00450658
AC016586.1	6.24163	0.000911115	0	0.110491
AC017104.4	3.6224	0.0107874	0	0.349029
AC019117.2	10.4837	0.00119374	0	0.0213846
AC025171.1	6.35421	0.0253473	0	0.0587202
AC026740.1	3.6224	0	0	0.103643
AC064836.3	3.6224	0.0253473	0	0.159145
AC074212.6	3.6224	3.33855e-08	0	0.0237924
AC079448.1	3.6224	0.0190165	0	0.300371
AC090945.1	9.48407	1.98352e-12	0	0.293871
AC092620.2	6.35421	0.00040695	0	0.0417352
AC092653.5	3.6224	0.00119374	0	0.165005
AC097381.1	3.738	0.00467772	0	0.086516
AC097713.4	6.35421	0.0455002	0	0.0223942
AC110619.2	3.738	0.0338948	0	0.0151403
AC226150.4	3.738	0.000140158	0	0.212596
ACTRT2	6.35421	0.0143059	0	0.1578
ADAMTSL4-AS1	3.738	0	0	0.228649
AL136218.1	3.738	0.000140158	0	0.00857873
ANGPTL2	3.738	0.0455002	0	0.00315139
ASCL2	6.35421	3.33855e-08	0	0.0911621
ATF7	3.738	1.61998e-06	0	0.000944992
ATXN3L	3.85338	1.18123e-09	0	0.0640584
BAG5	6.46673	5.51098e-09	0	0.0356356
C15orf65	3.85338	2.72646e-06	0	0.0109659
C16orf46	3.85338	0.000695958	0	0.00471323
C16orf92	3.85338	0.000911115	0	0.0254459
C17orf50	3.85338	1.52659e-09	0	0.0267842
C1orf220	3.85338	2.87304e-05	0	0.0182532
C22orf29	8.25877	1.69902e-05	0	0.0383736
C6orf163	3.85338	0.0338948	0	0.00543479
C8orf44	6.46673	1.21312e-07	0	0.0124834
CAHM	3.85338	1.69902e-05	0	0.125043
CALCRL	10.5946	0.0143059	0	0.00531834
CAPN3	3.85338	2.20902e-05	0	0.00174471
CEACAM19	6.46673	0.00467772	0	0.0101452
CETN4P	3.96855	8.25045e-05	0	0.068067
CHKB-AS1	8.25877	2.20902e-05	0	0.394501
CLIP3	6.57917	7.0741e-10	0	0.011993
CMC4	3.96855	0.00040695	0	0.0115017
CTA-246H3.11	3.96855	9.63337e-07	0	0.143639
CTB-40H15.4	3.96855	4.42372e-07	0	0.293294
CTC-241F20.3	4.08352	0.000911115	0	0.0443716
CTC-479C5.12	4.08352	0	0	0.017495
CTD-2017C7.2	4.08352	0	0	0.00813817
CTD-2033C11.1	4.08352	6.33419e-05	0	0.220983
CTD-2287O16.5	4.08352	2.1014e-06	0	0.0695889
CTD-2309H9.2	4.08352	2.1014e-06	0	0.139699
CTD-2527I21.4	4.08352	0.0455002	0	0.00895446
CTD-2532N20.1	4.08352	0.0455002	0	0.193169
CTD-2576D5.2	4.08352	0.0455002	0	0.509265
CTD-2576D5.4	6.57917	0.0455002	0	0.0529356
CTD-3093M3.1	4.08352	0.0455002	0	0.168732
CTD-3138B18.5	4.08352	0.0455002	0	0.00520237
CTD-3214H19.4	4.08352	0.0455002	0	0.0084538
DAZ4	4.08352	0.0338948	0	0.00153108
DDX47	6.57917	0.0338948	0	0.0134451
DLGAP1-AS1	6.69154	0.0253473	0	0.0484909
DND1	4.19831	0.0253473	0	0.0401139
DYNLL1-AS1	4.19831	0.0253473	0	0.0199605
ENDOU	4.19831	0.0190165	0	0.0070758
ENO1-AS1	4.19831	0.0190165	0	0.105696
ENPP7P11	6.69154	0.0190165	0	0.357379
FDX1L	6.69154	0.00815096	0	0.0211612
FDXACB1	4.31292	0.00815096	0	0.0155868
FOXC2	6.69154	0.00616989	0	0.133141
FOXD4	4.31292	0.00616989	0	0.0513701
FOXD4L3	4.31292	0.00616989	0	0.0411149
FOXE3	6.69154	0.00616989	0	0.11317
GATS_1	4.31292	0.00355145	0	0.00156561
GEMIN8P4	4.31292	0.00355145	0	0.153688
GOLGA2P4	4.31292	0.00269979	0	0.0424548
GPR89C	4.31292	0.00205471	0	0.00276597
GS1-259H13.7	4.31292	0.0015654	0	0.213
HINT1P1	4.42737	0.00119374	0	0.294064
HIST1H3PS1	4.42737	0.00119374	0	0.268677
HIST1H4C	4.42737	0.00119374	0	0.269972
HNRNPA1P8	4.42737	0.000911115	0	0.116343
HNRNPA3P12	4.42737	0.000911115	0	0.105398
HSD11B1L	4.42737	0.000911115	0	0.014148
IGHV1-24	4.42737	0.000695958	0	0.225883
IGHV3-11	4.42737	0.000695958	0	0.19725
IGHV3-41	4.42737	0.000695958	0	0.248974
IGHVII-30-1	4.42737	0.000695958	0	0.482923
IGHVIII-47-1	4.42737	0.000695958	0	0.338484
IGLJ4	4.42737	0.000695958	0	3.3951
ISCA1P4	4.42737	1.17423e-08	0	0.836106
KB-1027C11.4	4.42737	2.15176e-05	0	0.285812
KCTD14	4.42737	4.9361e-10	0	0.00367616
KRTAP5-6	6.9161	0.00766074	0	0.399423
KRTAP9-11P	8.59339	0.00766074	0	0.640218
LA16c-OS12.2	6.9161	6.46216e-06	0	0.409646
LILRA6	6.9161	0.000789108	0	0.00864726
LINC00174	4.54166	2.66691e-06	0	0.00442926
LINC00176	4.54166	2.66691e-06	0	0.0199392
LINC01072	6.9161	4.13936e-12	0	0.422786
LL0XNC01-240C2.1	4.54166	1.81095e-07	0	0.225883
LL0XNC01-39B3.1	4.54166	1.59428e-13	0	0.160055
LPAR6	4.6558	2.33724e-11	0	0.00203211
LRRC18	8.59339	8.65974e-15	0	0.0130708
LTB4R2_1	4.6558	1.34262e-06	0	0.0177276
LYPLA1P2	6.9161	5.11369e-13	0	0.324278
MADCAM1	4.6558	6.33415e-05	0	0.00692791
MCF2L-AS1	4.6558	1.81354e-07	0	0.0835483
MDP1	4.6558	0.00426671	0	0.0525015
MEF2B	6.9161	1.08756e-10	0	0.00476515
METTL15P1	4.6558	1.77176e-11	0	0.107214
MFI2-AS1	4.6558	0.0257818	0	0.0211993
MIR223	4.6558	5.9952e-13	0	1.01853
MIR3143	4.6558	1.28932e-06	0	1.77838
MIR3179-2	4.6558	1.28932e-06	0	0.165492
MIR4530	4.6558	9.67892e-13	0	2.00068
MRPS31P5	7.02828	0.000646743	0	0.0083745
MT-TG	4.6558	7.22227e-10	0	1.64762
MT-TP	4.6558	1.16011e-10	0	1.64762
MT-TV	4.6558	4.44089e-16	0	1.62374
MUC8	4.6558	5.73278e-07	0	0.0804294
NBPF16	4.6558	8.88178e-16	0	0.00593769
NDUFA3P4	4.6558	7.32747e-15	0	0.448153
NDUFA7_2	4.6558	3.85134e-09	0	0.00875914
NPIPA3	4.7698	1.86517e-14	0	0.00644083
NPIPB11	4.7698	1.21065e-07	0	0.00494083
OAS2	4.7698	1.04095e-12	0	0.00336158
OR13I1P	4.7698	2.93196e-07	0	0.0886378
OR1D2	4.7698	0	0	0.119317
OR1N2	4.7698	2.96429e-06	0	0.101576
OR2A15P	4.7698	2.96429e-06	0	0.124487
OR2T4	4.7698	3.70985e-09	0	0.107009
OR4A11P	4.7698	2.38566e-10	0	0.123662
OR56A3	4.7698	0	0	0.109626
PABPC1L2B	4.7698	0.0448622	0	0.0509265
PFN4	4.7698	1.11022e-15	0	0.0138199
PGA4	4.7698	9.91083e-07	0	0.00383141
POLR2J2_1	7.02828	0.0244489	0	0.00647564
PPIAP22	4.88367	2.42833e-06	0	0.224976
PPT2-EGFL8	4.88367	4.07233e-10	0	0.00617835
PROCR	4.88367	2.3217e-12	0	0.0211792
PRR22	4.88367	4.47553e-12	0	0.0620367
PRRG2	10.9272	7.4607e-14	0	0.0540203
PSMA3P	4.88367	1.29312e-07	0	0.176438
PSMA6P2	4.88367	0	0	0.112714
PSPN	8.81628	6.48941e-11	0	0.0859408
RBM14-RBM4	4.88367	0.0203916	0	0.00375413
RGMB-AS1	4.88367	4.60632e-08	0	0.0290857
RN7SKP155	4.88367	0	0	0.389022
RN7SL194P	4.88367	1.22372e-05	0	0.410396
RN7SL338P	4.88367	2.06765e-05	0	0.385011
RN7SL825P	4.88367	3.49805e-05	0	0.383692
RN7SL831P	4.88367	4.84145e-09	0	0.353433
RNA5SP143	4.88367	5.92639e-05	0	0.974245
RNU2-64P	7.1404	1.52189e-12	0	1.17317
RNU5D-1	8.81628	7.3926e-07	0	2.89754
RNU6ATAC	7.1404	0.0133098	0	1.77838
ROPN1L-AS1	4.88367	8.72388e-08	0	0.22274
RP1-100J12.1	4.88367	0	0	0.176161
RP1-149A16.16	4.88367	5.98573e-06	0	0.557404
RP1-257A7.4	4.99741	0.00512903	0	0.00364636
RP1-258N20.3	4.99741	3.9968e-14	0	0.162139
RP1-32I10.10	4.99741	0.000471961	0	0.152641
RP1-4G17.5	4.99741	1.41442e-13	0	0.00734147
RP1-50A13.1	4.99741	0	0	0.478796
RP11-105N14.1	7.1404	4.98086e-07	0	0.324748
RP11-109E24.2	4.99741	0	0	0.258749
RP11-124N14.3	4.99741	0.00154618	0	0.0742467
RP11-1250I15.3	4.99741	5.39472e-08	0	0.173166
RP11-126K1.2	8.81628	0.0290962	0	0.176346
RP11-12A20.4	4.99741	0.00865118	0	0.546528
RP11-135A1.2	4.99741	1.34337e-13	0	0.191191
RP11-1396O13.2	7.25247	0.000455158	0	0.287277
RP11-139H15.1	7.25247	2.1564e-06	0	0.113284
RP11-143M1.4	4.99741	0	0	0.107833
RP11-148G20.1	4.99741	0	0	0.0207517
RP11-159L8.2	7.25247	0	0	0.477775
RP11-160H22.3	5.11103	3.77883e-06	0	0.234881
RP11-174O3.1	5.11103	3.26015e-06	0	0.0913107
RP11-179H18.5	5.11103	5.90061e-12	0	0.178689
RP11-215D10.1	7.25247	0	0	0.271279
RP11-216L13.19	5.11103	0	0	0.0103547
RP11-223A3.1	5.11103	6.79484e-06	0	0.0374584
RP11-245P10.4	5.11103	2.6029e-10	0	0.0484175
RP11-254F7.4	5.11103	1.46456e-11	0	0.337464
RP11-255E6.6	5.11103	2.41725e-07	0	0.197947
RP11-263K19.4	5.11103	0	0	0.0129854
RP11-267N12.3	5.11103	4.17352e-05	0	0.00144771
RP11-274J16.5	5.11103	1.51566e-05	0	0.189574
RP11-27N21.3	5.22453	0	0	0.00322867
RP11-293M10.4	5.22453	0	0	0.0507419
RP11-2H3.6	5.22453	1.20351e-07	0	0.266758
RP11-302B13.1	7.25247	0	0	0.56585
RP11-305F5.2	5.22453	6.5566e-10	0	0.162846
RP11-31H15.2	5.22453	2.77556e-14	0	0.203336
RP11-324I22.4	5.22453	1.54454e-12	0	0.00512761
RP11-339B21.11	5.22453	0.00087169	0	0.201508
RP11-351O1.3	5.22453	0	0	0.629428
RP11-368P15.2	5.22453	9.76996e-15	0	0.206332
RP11-380O24.1	5.22453	9.10383e-15	0	0.00158434
RP11-398C13.6	7.36448	0	0	0.224301
RP11-3P17.5	5.22453	3.24354e-07	0	0.223184
RP11-412B14.1	5.22453	0.00194113	0	0.00684663
RP11-425I13.3	5.33793	0.000105031	0	0.00124962
RP11-428K3.1	5.33793	1.38882e-05	0	0.056585
RP11-436H11.1	5.33793	0	0	0.275956
RP11-447L10.1	7.36448	0.00037754	0	0.00320141
RP11-44N12.5	5.33793	2.52704e-08	0	0.222298
RP11-455B2.9	5.33793	1.11666e-07	0	0.461063
RP11-461L13.5	5.33793	3.8151e-08	0	0.241983
RP11-474O21.5	5.33793	4.55118e-07	0	0.324748
RP11-474P2.2	5.33793	4.55118e-07	0	0.0483757
RP11-475I24.1	5.33793	0	0	0.0482092
RP11-493L12.6	5.33793	4.29014e-06	0	0.235374
RP11-504P24.3	5.33793	4.17688e-12	0	0.0144379
RP11-521B24.3	5.33793	3.42299e-09	0	0.0392291
RP11-521C20.2	5.33793	0.00210827	0	0.0320018
RP11-529K1.2	5.33793	0	0	0.00360159
RP11-531F16.4	5.33793	0	0	0.160284
RP11-534L20.5	5.33793	1.77636e-15	0	0.220114
RP11-54O7.10	5.45121	4.08562e-14	0	0.727521
RP11-558F24.4	5.45121	0	0	0.00740504
RP11-571M6.15	5.45121	2.88658e-15	0	0.00799188
RP11-574K11.27	5.45121	0.002468	0	0.391742
RP11-57H12.6	5.45121	3.08029e-05	0	0.000866478
RP11-582E3.4	5.45121	2.91841e-10	0	0.00435015
RP11-599B13.6	7.47644	0	0	0.0184273
RP11-599B13.8	5.45121	0	0	0.355677
RP11-627G1.1	5.45121	9.19376e-06	0	0.165005
RP11-650P15.1	5.45121	1.05785e-07	0	0.203336
RP11-661A12.7	5.45121	3.68399e-10	0	0.108249
RP11-680A11.5	5.45121	0	0	0.0679019
RP11-685B14.3	5.45121	2.58334e-09	0	0.167221
RP11-69M1.3	7.47644	3.57736e-12	0	0.162022
RP11-707G14.7	5.45121	2.18235e-05	0	0.0608903
RP11-731C17.1	5.5644	0	0	0.104416
RP11-732A19.9	5.5644	0.00149066	0	0.114911
RP11-738B7.1	7.47644	2.56195e-12	0	0.12339
RP11-793H13.10	5.5644	4.59188e-13	0	0.000939193
RP11-793H13.11	5.5644	0	0	0.144565
RP11-902B17.1	5.5644	3.2095e-07	0	0.00454424
RP11-90D4.3	5.5644	7.41943e-08	0	0.0144771
RP13-131K19.6	7.58835	1.19904e-14	0	0.573085
RP13-895J2.2	5.67749	4.57987e-06	0	0.0381212
RP3-423B22.5	5.67749	5.3528e-10	0	0.421196
RP3-431A14.4	5.67749	1.29213e-05	0	0.119571
RP3-503A6.2	5.67749	0	0	0.0960053
RP4-533D7.5	5.67749	0	0	0.0246184
RP4-597N16.4	5.67749	1.32611e-07	0	0.260554
RP4-612B15.3	7.58835	3.46006e-06	0	0.23317
RP4-647C14.2	5.67749	3.35287e-14	0	0.0571041
RP4-680D5.9	5.67749	3.30919e-08	0	0.437649
RP4-742N3.1	5.67749	4.50776e-08	0	0.0565564
RP4-756G23.5	5.67749	4.915e-07	0	0.0131717
RP5-1165K10.2	7.58835	3.10862e-15	0	0.00333239
RP5-855F16.1	5.67749	0.000300578	0	0.35795
RPL21P11	5.67749	3.97955e-11	0	0.231963
RPL21P119	5.67749	8.27724e-09	0	0.206332
RPL31P41	5.67749	0	0	0.301178
RPL35AP18	5.67749	0.000518376	0	0.367338
RPL5P34	5.67749	0.00012289	0	0.125744
RPL7P3	7.58835	1.99837e-07	0	0.313833
RPS19P1	5.67749	5.80503e-06	0	0.258153
RPS2P7	5.67749	9.54038e-05	0	0.126597
RPS3AP24	5.67749	0	0	0.152641
RPS3AP25	5.67749	2.61284e-11	0	0.141284
RPS7P10	5.67749	1.77636e-15	0	0.185801
SCN1A	5.79049	0.00128232	0	0.000806878
SCT	5.79049	4.00815e-10	0	0.157136
SLC25A5P4	5.79049	8.38469e-06	0	0.0956774
SLC4A5	9.15033	0.000130691	0	0.00264297
SLX1A	5.9034	3.14631e-07	0	0.0304866
SNORA31_20	5.9034	0.00214778	0	0.836106
SNORD3B-2	5.9034	0.000474877	0	0.162846
SNORD44	5.9034	0.00275922	0	1.83669
snoU13_233	5.9034	0.00236384	0	1.07729
SNX15	5.9034	1.66805e-05	0	0.00851031
SNX22	7.7002	3.29443e-05	0	0.0388549
SPECC1L-ADORA2A	5.9034	0.0281097	0	0.00065344
SSSCA1-AS1	5.9034	0	0	0.182473
SYCE1L	5.9034	1.69411e-10	0	0.00810755
TAS2R5	5.9034	1.15703e-08	0	0.0974245
TEN1-CDK3	5.9034	0.000133909	0	0.00418537
TM4SF19-AS1	5.9034	0.000280682	0	0.0154728
TMBIM4_1	5.9034	0.0370561	0	0.00243197
TMEM158	6.01622	0	0	0.0617971
TP53TG3	6.01622	1.01608e-10	0	0.0349901
TRBJ2-2	6.01622	2.92626e-07	0	2.19683
TRBJ2-2P	6.01622	0	0	2.43561
TRBJ2-5	6.01622	3.69283e-11	0	2.33413
TRBV1	6.01622	2.25006e-05	0	0.394501
TRBV22-1	6.01622	1.79967e-13	0	0.248422
TRBV4-2	9.26161	3.33067e-16	0	0.594893
TRGV10	6.01622	0	0	0.218825
TRIM32	6.01622	0	0	0.0080033
TRIM52-AS1	9.26161	2.73168e-11	0	0.0302915
TRNAI6	6.01622	0	0	0.903534
TTC30A	6.01622	4.80488e-05	0	0.0187512
TTLL13	6.01622	0	0	0.0072573
U3_55	6.01622	0	0	0.551912
USP9YP24	6.01622	0.0446097	0	0.0134033
VHLL	6.01622	2.53855e-08	0	0.110491
XXcos-LUCA11.4	7.92377	0.00026818	0	0.078239
YBX1P4	6.12896	0	0	0.138661
Z69890.1	6.12896	1.61887e-08	0	0.330496
ZCCHC18	6.12896	1.21271e-11	0	0.0301827
ZNF205	6.12896	0	0	0.0140787
ZNF233	6.12896	0	0	0.00445427
ZNF552	7.92377	0	0	0.0202363
ZNF564	9.26161	0	0	0.012842
ZNF713	6.12896	0	0	0.00204636
ZNF90P3	6.12896	0	0	0.0939918
