# Supplementary material for: Altered HIV-1 Viral Copy Number and Gene Expression Profiles of Peripheral (CEM CCR5+) and Mucosal (A3R5.7) T Cell Lines Co-Infected with HSV-2 In Vitro
Source: Viruses. 2022 Aug 4;14(8):1715. doi: 10.3390/v14081715 (PMC9413683; doi:10.3390/v14081715)
Supplement: Supplementary file 1 [file viruses-14-01715-s001.zip › excel sheet S3.xlsx]

## Sheet: C_HI vs C_I
Differential expression of gene in HSV-2/HIV-1 coinfected vs HIV-1 monoinfected CEMCCR5+ cell
Gene ID	-LOG10(p value)	FDR	C-HI TPM	C-I TPM	Log2 (FC)
AP000477.2	6.36239	2.17721e-06	0.13704	3.45942	-4.65786
CROCCP1	5.12135	2.82743e-05	0.153798	3.13584	-4.34974
RP1-91G5.3	3.45528	0.000824247	0.505681	8.34659	-4.04489
PSMC1P11	3.67527	0.000530406	0.662723	10.2952	-3.95742
RP11-90K17.2	3.90321	0.000335477	0.335179	5.20691	-3.95742
AC112721.1	3.75244	0.00045466	0.226291	3.29566	-3.86431
LCN6_1	3.44678	0.000838709	0.0848455	1.23567	-3.86431
RP11-360P21.2	1.52034	0.0342712	1.48943	21.6917	-3.86431
RP11-116N8.1	5.2256	2.28952e-05	0.315092	4.28301	-3.76478
AP002353.1	3.52202	0.000718926	0.0719069	0.977421	-3.76478
HK2P1	3.21767	0.00132744	0.318891	4.33465	-3.76478
FOXL1	3.29073	0.00114646	0.163753	2.06689	-3.65786
MTRNR2L8	2.45729	0.00593547	0.603183	7.61335	-3.65786
OR1L8	2.98787	0.00210129	0.822626	10.3831	-3.65786
RP11-171N4.1	1.45832	0.0382581	0.59496	7.50955	-3.65786
VPS37D	2.98787	0.00209916	0.203546	2.56915	-3.65786
CLEC18A	3.29073	0.00114665	0.065467	0.826321	-3.65786
RP11-140I16.2	1.59607	0.0297245	1.83363	23.1439	-3.65786
RP11-946L20.2	3.12828	0.00158577	0.26234	3.31124	-3.65786
AC004920.3	2.94189	0.00230364	0.331865	3.86657	-3.54239
AC005082.12	2.94189	0.00230331	0.429319	5.00201	-3.54239
AKR1D1P1	2.94189	0.00230298	0.830453	9.67563	-3.54239
AP000708.1	2.94189	0.00230266	0.202273	2.35668	-3.54239
HMGB1P13	2.7573	0.00331683	1.35951	15.8397	-3.54239
LINC00337	2.7573	0.00331639	0.272326	3.17288	-3.54239
RP1-50A13.1	1.84449	0.0190322	0.377838	4.4022	-3.54239
RP11-138I17.1	8.44147	2.95466e-08	0.330734	3.85339	-3.54239
RP11-395F4.1	4.21788	0.000178432	0.313959	3.65794	-3.54239
RP11-505C13.1	1.43903	0.0396188	0.358295	4.1745	-3.54239
SOST	5.01846	3.49085e-05	0.345119	4.02099	-3.54239
CD19	2.94189	0.00230233	0.117819	1.37272	-3.54239
CNFN	2.94189	0.002302	0.266995	3.11076	-3.54239
MESTP4	2.7573	0.00331594	0.724922	8.44609	-3.54239
BARX1	4.96557	3.89666e-05	0.465497	5.19753	-3.48098
GLYCAM1	4.79609	5.49876e-05	0.766965	8.5636	-3.48098
PRAMEF7	4.79609	5.49742e-05	0.423692	4.73076	-3.48098
AC006372.5	2.70782	0.00366003	0.386882	4.13194	-3.41685
AC011366.3	2.70782	0.00365955	0.555927	5.93736	-3.41685
AP000302.58	2.70782	0.00365907	0.495912	5.2964	-3.41685
EIF3EP2	2.70782	0.00365858	0.48115	5.13873	-3.41685
HNRNPA1P13	2.40978	0.00649026	0.906341	9.67982	-3.41685
PAGE4	2.52586	0.00518221	0.185152	1.97744	-3.41685
PRSS29P	2.52586	0.00518157	0.301592	3.22103	-3.41685
RP11-624L4.1	11.314	8.50059e-11	0.845742	9.03262	-3.41685
RP4-601P9.1	2.52586	0.00517902	0.27464	2.93319	-3.41685
SFPQP1	2.52586	0.00517838	0.072637	0.775771	-3.41685
TRIM31-AS1	2.52586	0.00517774	0.0920196	0.982779	-3.41685
ZNF720P1	2.52586	0.00517711	0.450132	4.80746	-3.41685
MKI67IPP3	2.52586	0.00518477	1.00902	10.7765	-3.41685
OR2B6	2.52586	0.00518413	0.926546	9.89561	-3.41685
OR4D1	2.52586	0.00518349	0.85235	9.10319	-3.41685
OR5W1P	2.52586	0.00518285	0.930497	9.93781	-3.41685
RP11-267A15.1	7.17508	4.0472e-07	0.148918	1.59046	-3.41685
RFPL4AP5	2.17681	0.0101473	1.05284	10.2222	-3.27935
RP11-132N15.1	1.38321	0.0440875	1.13058	10.977	-3.27935
TAS2R8	2.29344	0.00808678	0.702177	6.81757	-3.27935
AC000077.2	2.47232	0.00576632	0.308958	2.99973	-3.27935
AC008940.1	2.47232	0.00576562	0.579938	5.63072	-3.27935
CTC-448F2.4	2.44959	0.00601121	0.324102	3.14677	-3.27935
CTD-2302E22.5	2.47232	0.00576422	0.692154	6.72025	-3.27935
EIF4BP3	2.47232	0.00576352	0.471787	4.58067	-3.27935
KRT18P35	2.17681	0.0101538	0.68779	6.67789	-3.27935
OR10B1P	2.17681	0.0101527	0.9623	9.34315	-3.27935
OR4D2	2.17681	0.0101516	0.944595	9.17125	-3.27935
OR7E21P	2.17681	0.0101506	0.884302	8.58585	-3.27935
PRPF19P1	2.17681	0.0101484	0.971944	9.43679	-3.27935
RP11-171A24.3	5.9497	5.13823e-06	0.0811083	0.787495	-3.27935
RP11-244F12.1	2.68008	0.00385007	0.173796	1.68742	-3.27935
RP11-329B9.1	1.89206	0.0174438	0.353506	3.43226	-3.27935
RP11-368M16.9	1.84449	0.0190628	0.409768	3.97852	-3.27935
RP11-560A7.1	1.94264	0.0158049	0.162594	1.57866	-3.27935
RP11-689B22.2	1.98109	0.0146713	0.750478	7.28653	-3.27935
RP11-848P1.5	1.57095	0.0310305	0.355522	3.45183	-3.27935
TAAR6	2.29344	0.0080886	0.840854	8.16401	-3.27935
TAS2R7	2.29344	0.00808769	0.796356	7.73197	-3.27935
TRIM60P17	2.29344	0.00808587	0.858216	8.33258	-3.27935
AC005042.4	3.84185	0.000379953	0.022769	0.198962	-3.12735
CTD-3229J4.1	2.23509	0.00908392	0.527375	4.60835	-3.12735
GAPDHP26	2.23509	0.00908191	0.859907	7.5141	-3.12735
OR10G7	1.94264	0.0158391	0.923604	8.0707	-3.12735
OR1H1P	1.94264	0.0158375	1.14092	9.96969	-3.12735
OR5B2	1.94264	0.0158359	0.832036	7.27056	-3.12735
RP11-13N13.2	1.38321	0.0440842	0.456488	3.98892	-3.12735
RP11-284A20.1	1.46987	0.0375345	0.308085	2.69213	-3.12735
RP11-449H15.2	6.71534	1.04905e-06	0.311828	2.72484	-3.12735
RP11-521D12.1	1.58057	0.0304476	0.00990059	0.086514	-3.12735
RP11-531A24.5	2.56424	0.00480853	0.477726	4.1745	-3.12735
AC008063.3	2.23509	0.00908693	0.612066	5.3484	-3.12735
AC108868.1	2.23509	0.00908593	0.211795	1.85072	-3.12735
ANKRD20A2	2.23509	0.00908492	0.020247	0.176923	-3.12735
DLG5-AS1	2.23509	0.00908291	0.355812	3.10918	-3.12735
GRPEL2-AS1	2.23509	0.00908091	0.0916139	0.800547	-3.12735
LINC01082	1.94264	0.0158437	0.246555	2.15447	-3.12735
OR13Z1P	3.57157	0.000650546	2.09306	18.2897	-3.12735
OR7E55P	1.94264	0.0158344	0.975202	8.52158	-3.12735
RP1-102E24.8	1.94264	0.0158328	0.74919	6.54662	-3.12735
RP1-90J4.1	1.38482	0.0440571	0.174491	1.52475	-3.12735
RP11-145M4.3	1.84962	0.0189552	0.51191	4.47321	-3.12735
RP11-19N8.2	10.3123	6.36851e-10	0.688876	6.01959	-3.12735
RP11-418I22.2	2.29087	0.00812747	0.801475	7.0035	-3.12735
RP11-509J21.3	2.52587	0.00518913	0.369676	3.23033	-3.12735
RP11-61A14.4	1.88165	0.0177932	0.726733	6.35039	-3.12735
RP11-630C16.2	11.5767	5.07697e-11	1.48943	13.015	-3.12735
RP11-77H9.2	3.76653	0.000442235	0.768992	6.71966	-3.12735
RP11-80H5.2	1.46987	0.0374757	0.76361	6.67263	-3.12735
RP11-930O11.1	2.02985	0.0133742	0.0714361	0.624228	-3.12735
RP3-334F4.1	2.05989	0.0126135	0.987337	8.62762	-3.12735
RP11-732A19.1	1.46987	0.0374874	0.425759	3.51371	-3.04489
RP11-122M14.1	1.37517	0.0448064	0.477726	3.94259	-3.04489
RP11-99E15.2	4.03597	0.00025633	0.03769	0.311048	-3.04489
CCDC160	4.38369	0.00012722	0.285822	2.22008	-2.95742
CTB-162E12.1	1.99579	0.0142682	1.09511	8.50614	-2.95742
CTC1	4.67288	7.05518e-05	0.432725	3.36113	-2.95742
CYR61	1.99579	0.0142596	0.272582	2.11724	-2.95742
FTHL17	1.99579	0.0142582	1.07621	8.3593	-2.95742
HSFY2	1.70707	0.0245783	0.00897736	0.0697303	-2.95742
RP11-572M11.4	5.75576	7.70368e-06	0.566757	4.4022	-2.95742
RP11-93L9.1	9.33596	4.75089e-09	0.686708	5.3339	-2.95742
AC105053.4	1.99579	0.0142725	0.513113	3.98553	-2.95742
ARIH2P1	1.99579	0.0142711	0.590932	4.58997	-2.95742
CTB-113P19.5	1.99579	0.0142696	1.65933	12.8886	-2.95742
CTC-436K13.6	2.64135	0.00414157	1.17155	9.09985	-2.95742
CTD-2296D1.1	1.99579	0.0142639	0.649893	5.04795	-2.95742
CTD-3028N15.1	1.99579	0.0142625	0.935483	7.26623	-2.95742
CTD-3074O7.11	1.99579	0.0142611	0.0355739	0.276315	-2.95742
GS1-24F4.3	1.99579	0.0142568	0.467742	3.63311	-2.95742
HOXA11-AS	1.70707	0.0245805	0.182748	1.41947	-2.95742
IFNL3	1.70707	0.0245762	0.622988	4.83897	-2.95742
KRT18P20	1.70707	0.024574	0.682413	5.30054	-2.95742
MAS1LP1	1.70707	0.0245718	0.833626	6.47506	-2.95742
MTND5P9	2.56867	0.00477102	0.634768	4.93047	-2.95742
OR13C4	1.70707	0.0245674	0.912023	7.084	-2.95742
OR4K6P	1.70707	0.0245653	0.973028	7.55785	-2.95742
OR7E36P	1.70707	0.0245631	0.854018	6.63345	-2.95742
PRAMEF25	1.70707	0.0245609	0.192037	1.49162	-2.95742
RBBP4P5	1.70707	0.0245587	0.68942	5.35497	-2.95742
RP11-103B5.2	3.65736	0.00054893	0.25387	1.9719	-2.95742
RP11-122C21.1	9.85467	1.63454e-09	0.0648589	0.503782	-2.95742
RP11-308D13.3	2.90294	0.00248154	1.02925	7.99456	-2.95742
RP11-343D2.11	2.22591	0.00923712	0.779291	6.05303	-2.95742
RP11-644L4.1	4.08352	0.000233287	0.908227	7.05452	-2.95742
RP11-822E23.7	2.76908	0.00323987	0.028051	0.217882	-2.95742
RP11-89K10.1	13.7091	8.81357e-13	0.544483	4.22919	-2.95742
RP11-946L20.4	3.26086	0.00121727	1.48436	11.5296	-2.95742
RP3-495K2.2	1.82504	0.0195393	0.6036	4.68838	-2.95742
RP5-1158E12.1	1.82504	0.0195374	0.231268	1.79634	-2.95742
RPL5P2	1.82504	0.0195356	1.02202	7.9384	-2.95742
TRGV2	1.82504	0.0195338	1.33253	10.3502	-2.95742
RP11-5P22.1	1.84449	0.0188704	0.40129	3.03904	-2.9209
MIR144	4.27474	0.000159092	2.92561	21.7774	-2.89602
RP11-33A14.1	5.07228	3.12998e-05	0.342478	2.49389	-2.86431
RP11-504A18.1	3.22805	0.00129932	0.81229	5.91501	-2.86431
ACTR3BP3	3.16429	0.00147676	1.78306	12.984	-2.86431
OR7H1P	2.90294	0.00248189	1.89329	13.7867	-2.86431
CTD-2297D10.2	3.94824	0.0003061	0.35992	2.56266	-2.83189
RHBDF1P1	4.05701	0.000245904	1.349	9.60501	-2.83189
RP11-698N11.4	2.92757	0.00236868	1.02562	7.30252	-2.83189
GAL	7.53671	1.90203e-07	0.707968	4.92622	-2.79873
BBS5	1.75394	0.0224518	0.0186716	0.126901	-2.76478
C17orf82	1.75394	0.0224498	0.570461	3.8771	-2.76478
CETN4P	1.75394	0.0224437	0.530259	3.60387	-2.76478
CTD-2501O3.2	1.75394	0.0224397	1.13647	7.72392	-2.76478
HSPA8P13	1.46987	0.0376171	0.509222	3.46089	-2.76478
PGK2	2.68008	0.00385158	1.03413	7.0284	-2.76478
RP11-115J16.1	2.69189	0.00377383	0.919711	6.25076	-2.76478
RP11-3P17.4	1.94421	0.0157958	0.57535	3.91033	-2.76478
RP11-702L6.1	2.08879	0.0119683	1.16841	7.94105	-2.76478
RP6-105D16.1	1.58869	0.0299431	0.994084	6.75623	-2.76478
VN1R70P	1.58869	0.0299357	1.03047	7.0035	-2.76478
ABCB10P1	1.75394	0.022464	0.399454	2.71486	-2.76478
AC093107.7	1.75394	0.0224619	1.4192	9.64547	-2.76478
AC112715.2	1.75394	0.0224599	1.48943	10.1228	-2.76478
AQP1_2	1.80075	0.0205021	0.134505	0.914157	-2.76478
CETN1	1.75394	0.0224457	0.753718	5.1226	-2.76478
CT47B1	2.68008	0.00385661	0.525312	3.57025	-2.76478
DEFB104B	1.75394	0.0224376	0.182787	1.2423	-2.76478
FIBIN	2.68008	0.00385561	0.581289	3.95069	-2.76478
FLT1P1	1.75394	0.0224356	0.661217	4.49391	-2.76478
FRG2B	2.68008	0.0038546	0.601728	4.0896	-2.76478
GAPDHP68	1.75394	0.0224336	0.865879	5.88489	-2.76478
GNAI2P2	1.75394	0.0224316	0.952845	6.47595	-2.76478
GOLGA6L5	2.68008	0.00385409	0.195477	1.32855	-2.76478
GS1-421I3.2	2.68008	0.00385359	0.361635	2.45783	-2.76478
HNRNPA1P31	1.46987	0.037626	0.8998	6.11543	-2.76478
KRT18P56	1.46987	0.0376082	1.58692	10.7854	-2.76478
NPM1P36	1.46987	0.0375994	1.04528	7.10415	-2.76478
OR6B2	1.46987	0.0375816	0.818767	5.5647	-2.76478
OR6K6	1.46987	0.0375787	0.744715	5.06141	-2.76478
OR8I1P	1.46987	0.0375698	0.937493	6.37161	-2.76478
RP11-23B7.3	2.32997	0.00756041	0.948702	6.44779	-2.76478
RP11-297M9.1	3.65226	0.000554436	0.476033	3.23532	-2.76478
RP11-563D10.1	1.89577	0.017314	0.734685	4.99324	-2.76478
RP5-968P14.2	1.58869	0.0299456	0.436403	2.96598	-2.76478
VN1R32P	1.58869	0.0299382	0.964427	6.55466	-2.76478
AP001610.9	1.75394	0.0224579	0.227649	1.5472	-2.76478
ARHGEF25	1.75394	0.0224538	0.0948702	0.644779	-2.76478
C1orf64	1.75394	0.0224478	0.190902	1.29746	-2.76478
CTAGE13P	1.75394	0.0224417	0.35683	2.42517	-2.76478
IGKV2D-23	1.46987	0.0376141	1.65933	11.2775	-2.76478
MIRLET7DHG	1.46987	0.0376053	0.0312084	0.212106	-2.76478
OR2T1	1.46987	0.0375935	0.786312	5.34411	-2.76478
OR2V2	2.68008	0.00385258	1.84136	12.5147	-2.76478
OR7E130P	2.68008	0.00385208	1.8108	12.307	-2.76478
RP1-261G23.4	2.56867	0.00476624	0.340541	2.31446	-2.76478
RP11-268G12.1	8.50271	2.62219e-08	0.39982	2.71735	-2.76478
RP11-281P23.2	6.14208	3.44808e-06	1.83363	12.4621	-2.76478
RP11-397A16.3	1.63543	0.0281181	0.800005	5.43718	-2.76478
RP11-412P11.1	2.69955	0.0037162	0.670873	4.55954	-2.76478
RP11-517C16.2	2.68008	0.00384906	2.43801	16.5697	-2.76478
RP11-551L14.1	4.39617	0.000124049	0.215428	1.46414	-2.76478
RP11-814P5.1	5.1882	2.47718e-05	0.732835	4.98066	-2.76478
RPS4XP18	1.58869	0.0299406	1.14391	7.77453	-2.76478
RP11-708B6.2	5.49446	1.32293e-05	0.456727	3.10412	-2.76478
RP3-334F4.2	1.46987	0.0374552	1.31447	8.93369	-2.76478
LINC00682	3.51396	0.000730655	0.427078	2.76439	-2.69439
SNX19P2	3.6224	0.000589123	0.881325	5.70464	-2.69439
TRAC	3.6224	0.000589019	0.56298	3.64405	-2.69439
KLRC2	3.51396	0.000730779	0.16951	1.0972	-2.69439
RP11-244B22.11	1.59607	0.0300717	0.554045	3.58622	-2.69439
RP11-253E3.1	1.84449	0.0188881	0.579662	3.69843	-2.67363
KB-1410C5.2	2.45729	0.0059369	1.28071	8.08255	-2.65786
RP5-1119A7.17	2.45729	0.00592975	0.853183	5.38441	-2.65786
WBP11P1	2.45729	0.00592904	0.587353	3.70677	-2.65786
AE000660.4	2.59734	0.00452173	0.571395	3.60606	-2.65786
C1orf65	2.34595	0.00737158	0.832036	5.25096	-2.65786
CTAGE11P	2.45729	0.00593905	0.741867	4.6819	-2.65786
GABARAPL3	2.45729	0.00593833	0.943064	5.95165	-2.65786
KRT18P42	2.45729	0.00593619	1.39093	8.7781	-2.65786
RP1-90L14.1	3.69148	0.000514729	0.627918	3.96277	-2.65786
RP11-1134I14.2	10.1743	8.46167e-10	0.832433	5.25346	-2.65786
ABCC6P2	2.59734	0.0045223	0.445878	2.81392	-2.65786
OR10H5	3.29738	0.001131	2.31309	14.2235	-2.62039
AC016738.4	3.53818	0.000695969	0.305569	1.87899	-2.62039
GS1-600G8.3	4.22889	0.000174619	0.376128	2.28244	-2.60128
RP11-6C10.1	2.32997	0.00754486	0.918018	5.57076	-2.60128
AP006285.7	1.50886	0.0350058	1.14843	6.69019	-2.54239
FEM1AP3	1.50886	0.0349806	0.501325	2.92047	-2.54239
GOLGA6L6	1.50886	0.0349722	0.0870977	0.507389	-2.54239
RP11-107C16.2	1.74734	0.022716	0.378411	2.20444	-2.54239
AC005498.3	2.36991	0.00702642	0.721327	4.2021	-2.54239
AC007969.5	1.50886	0.0350226	1.80332	10.5053	-2.54239
AC010746.3	1.50886	0.0350198	0.647482	3.77192	-2.54239
AC084809.2	1.50886	0.035017	0.464506	2.70598	-2.54239
AC098826.5	3.90998	0.00033104	0.531065	3.09373	-2.54239
AC131056.3	1.50886	0.0350142	0.0658423	0.383565	-2.54239
AF196972.9	1.50886	0.0350114	0.376859	2.1954	-2.54239
AGTR2	1.50886	0.0350086	0.205318	1.19608	-2.54239
AL591704.9	2.36991	0.0070256	1.26311	7.35824	-2.54239
ASPRV1	2.36991	0.00702478	0.803689	4.6819	-2.54239
CALM2P3	1.50886	0.035003	1.94389	11.3241	-2.54239
CDRT15	1.50886	0.0350002	0.73345	4.27273	-2.54239
CTC-537E7.3	1.90119	0.0171438	1.46444	8.53111	-2.54239
CTD-2011G17.1	1.50886	0.0349974	2.63688	15.3612	-2.54239
CTD-2285G11.1	1.50886	0.0349946	0.689965	4.0194	-2.54239
CTD-2308B18.1	1.50886	0.0349918	1.36803	7.9695	-2.54239
CTD-3094K11.1	1.50886	0.034989	0.527375	3.07223	-2.54239
EEF1A1P17	2.12342	0.0112631	1.36911	7.97575	-2.54239
EEF1DP5	1.50886	0.0349862	1.13058	6.5862	-2.54239
EEF1GP6	1.50886	0.0349834	0.964427	5.61828	-2.54239
FEZF1	1.50886	0.0349778	0.0938703	0.546843	-2.54239
FTLP10	1.50886	0.034975	0.028921	0.16848	-2.54239
H3F3C	1.50886	0.0349694	0.828876	4.82863	-2.54239
HBZ	1.50886	0.0349666	0.480356	2.79832	-2.54239
HIGD1AP5	1.50886	0.0349638	3.36991	19.6314	-2.54239
HOXA1	2.23465	0.00908201	0.581096	3.38518	-2.54239
LINC00841	4.93822	4.10913e-05	0.798688	4.65277	-2.54239
NFYAP1	2.23465	0.00908101	1.7959	10.462	-2.54239
OR2Y1	3.08128	0.00174466	2.47488	14.4174	-2.54239
OR7E24	2.23465	0.00908001	1.43672	8.36962	-2.54239
RP11-2N5.1	3.20433	0.00136249	0.127324	0.741728	-2.54239
RP11-429A20.4	2.01226	0.0138372	0.313283	1.82503	-2.54239
RP11-707A18.1	7.63747	1.54031e-07	1.27139	7.40647	-2.54239
RP13-259N13.2	2.7573	0.00331283	1.13351	6.6033	-2.54239
USP2-AS1	4.96596	3.89415e-05	0.346627	2.01928	-2.54239
RP11-489D6.2	1.39277	0.0433865	5.56895	31.9504	-2.52036
RP11-255A11.21	1.38008	0.0443627	0.927925	5.22545	-2.49348
AC073257.1	3.92592	0.000319905	0.799456	4.46319	-2.48098
GAPDHP53	2.86572	0.00267539	2.83379	15.5911	-2.45992
LINC00899	2.86572	0.00267501	0.529294	2.91211	-2.45992
TET1P1	2.97342	0.00216019	1.13795	6.26085	-2.45992
AC004221.2	2.14209	0.0108454	1.29882	6.93576	-2.41685
FAM172BP	3.48686	0.000772863	0.695324	3.71307	-2.41685
RP11-230B22.1	1.60619	0.0296809	1.1262	6.01398	-2.41685
RP4-813F11.4	3.59239	0.000622772	1.55858	8.32291	-2.41685
TSHB	2.01226	0.013833	0.3856	2.05913	-2.41685
CTD-2014B16.1	1.90119	0.0171422	1.18027	6.30268	-2.41685
CYorf17	1.90119	0.0171405	0.51236	2.73603	-2.41685
EEF1A1P27	1.90119	0.0171388	1.53798	8.21292	-2.41685
RP1-228P16.4	3.71234	0.000493516	2.55955	13.6681	-2.41685
RP11-225H22.4	1.43903	0.039631	3.08958	16.4985	-2.41685
RP11-254B13.1	1.70707	0.0245044	0.524365	2.80014	-2.41685
RP11-26J3.1	2.48287	0.00563741	2.32438	12.4123	-2.41685
RP11-511B7.1	1.8345	0.0191962	1.26954	6.77939	-2.41685
RP4-550H1.5	2.65081	0.00407217	1.349	6.98546	-2.37246
SALL1P1	2.65081	0.00407164	0.682413	3.53369	-2.37246
CTD-2538C1.3	2.65081	0.00407322	2.01727	10.4459	-2.37246
CTB-114C7.4	5.62342	1.01453e-05	1.52133	7.80744	-2.35952
MIR4458HG	3.38152	0.00095363	0.282622	1.44061	-2.34974
SPATA31C2	3.38152	0.000953475	0.381888	1.94661	-2.34974
KRT18P13	3.27637	0.00118069	1.92566	9.81572	-2.34974
RP11-1J7.1	2.17681	0.010144	0.535519	2.68638	-2.32666
HGFAC	4.7106	6.5328e-05	0.689239	3.45751	-2.32666
AC004070.1	1.9139	0.0167222	2.26703	11.0055	-2.27935
GGTLC1	3.79014	0.000421694	1.17092	5.68436	-2.27935
TUFMP1	1.79023	0.0208497	1.29593	6.29119	-2.27935
ZNF886P	1.79023	0.0208478	0.158404	0.768987	-2.27935
AC005355.2	2.66094	0.00399586	0.977751	4.74659	-2.27935
AC012506.3	2.66094	0.00399535	0.915211	4.44298	-2.27935
AC091493.2	4.71744	6.44446e-05	0.551594	2.67777	-2.27935
ADRB1	1.9139	0.016719	0.609927	2.96095	-2.27935
AL157359.3	2.43669	0.0061512	0.189809	0.921447	-2.27935
CH25H	2.43669	0.00614974	1.90016	9.2245	-2.27935
FAM86B1	2.43669	0.00614827	0.217513	1.05594	-2.27935
GJD4	1.67941	0.0257782	0.495069	2.40336	-2.27935
HCG15	1.67941	0.025776	1.36163	6.61017	-2.27935
HSPB7	1.67941	0.0257737	0.313564	1.52223	-2.27935
LYPD4	3.79014	0.000421616	0.573234	2.78282	-2.27935
PLA2G2A	2.43669	0.00614754	0.522847	2.53821	-2.27935
RP1-45N11.1	1.45832	0.0382965	3.25067	15.7807	-2.27935
RP11-15J23.1	2.08879	0.0119983	1.02743	4.98778	-2.27935
RP11-243A14.1	2.70283	0.00369651	1.1879	5.76675	-2.27935
RP11-327L3.3	1.57095	0.0310432	0.135518	0.657887	-2.27935
RP11-343J18.2	11.3179	8.43521e-11	0.517986	2.51461	-2.27935
RP11-400N13.2	2.69971	0.00371582	0.464259	2.25379	-2.27935
RP11-422J15.1	9.16492	6.77709e-09	0.734222	3.56435	-2.27935
RP11-463J7.2	15.1764	7.83706e-14	0.57611	2.79678	-2.27935
RP4-591L5.1	2.43669	0.00614535	1.25946	6.11417	-2.27935
AC116609.3	1.9139	0.0167206	0.221524	1.07541	-2.27935
AC006987.4	5.82193	6.7025e-06	4.47306	21.172	-2.24282
LINC00401	3.58381	0.000634099	0.40524	1.88859	-2.22046
AKAP4	2.85802	0.00271266	0.340308	1.56946	-2.20535
DES	4.70664	6.58637e-05	0.730556	3.34389	-2.19446
TRIM51HP	4.80777	5.36063e-05	0.956425	4.37774	-2.19446
AC004869.2	2.44257	0.00607929	0.696944	3.15782	-2.17982
RP11-465B22.5	1.62688	0.0285227	1.25765	5.69834	-2.17982
RP11-71J2.1	2.38869	0.00677567	1.49881	6.79103	-2.17982
CTSG	2.2235	0.00927429	0.955976	4.33148	-2.17982
RP11-862G15.1	3.07237	0.00177552	1.63651	7.41496	-2.17982
CTD-2207O23.12	3.27613	0.00118097	0.347151	1.55045	-2.15906
RP13-726E6.2	2.00686	0.0139583	1.94823	8.70123	-2.15906
VENTX	3.37843	0.000959488	0.964213	4.3064	-2.15906
DKK4	1.45832	0.0382909	0.551536	2.40974	-2.12735
MED15P4	2.65041	0.00406914	1.93742	8.46483	-2.12735
AC012078.2	1.68534	0.025511	1.06052	4.63354	-2.12735
EEF1B2P5	1.45832	0.0382879	1.0015	4.37568	-2.12735
LINC00543	1.45832	0.038282	0.946131	4.13377	-2.12735
RP11-231G15.3	1.59607	0.0300768	0.631324	2.75834	-2.12735
RP11-353N4.5	12.6106	6.74629e-12	0.456488	1.99446	-2.12735
RP11-395E19.5	1.38482	0.0439972	0.755349	3.30022	-2.12735
RP3-425P12.2	1.56876	0.0311286	0.927038	4.05035	-2.12735
SDCBPP2	1.56876	0.031121	1.02623	4.48372	-2.12735
TUBBP1	1.56876	0.0311185	1.06052	4.63354	-2.12735
AC027307.3	2.85893	0.0027081	3.17384	13.8669	-2.12735
ANP32D	1.68534	0.0255087	4.40811	19.2596	-2.12735
DEFB106B	1.45832	0.0382939	0.447937	1.9571	-2.12735
EEF1GP5	1.45832	0.0382849	1.33253	5.822	-2.12735
KCNV2	2.65041	0.00406966	0.278496	1.21679	-2.12735
LINC01055	1.45832	0.038279	1.31249	5.73445	-2.12735
LOH12CR2	1.45832	0.038276	1.05157	4.59447	-2.12735
LOR	1.45832	0.038273	0.720434	3.14767	-2.12735
LRRC37A7P	1.45832	0.03827	0.632697	2.76434	-2.12735
NDP	2.65041	0.00406861	0.141179	0.616832	-2.12735
PHBP3	1.45832	0.0382671	2.13139	9.31235	-2.12735
RP1-63G5.5	3.3889	0.000940299	1.4669	6.40909	-2.12735
RP11-142L4.3	1.84449	0.01907	0.428371	1.87161	-2.12735
RP11-17A1.3	4.34919	0.000136224	3.08958	13.4988	-2.12735
RP11-218I7.2	1.47304	0.0375169	0.429848	1.87806	-2.12735
RP11-290F5.1	1.43295	0.040026	2.17116	9.48609	-2.12735
RP5-940J5.3	1.56876	0.0311261	1.44385	6.30837	-2.12735
RPL7AP69	1.56876	0.0311235	2.16577	9.46255	-2.12735
ZFY-AS1	1.56876	0.0311159	0.0487833	0.213141	-2.12735
MS4A6A	8.20926	4.77548e-08	0.868863	3.76373	-2.11496
CTC-523E23.4	5.45404	1.43644e-05	1.51845	6.48689	-2.09493
RP11-168C9.1	2.11732	0.0114044	0.605947	2.58863	-2.09493
RP11-23O13.1	1.84449	0.0188898	1.47135	6.28568	-2.09493
RPS4XP15	3.1741	0.00144862	0.735304	3.14125	-2.09493
SIX3	3.1741	0.0014484	1.01136	4.32059	-2.09493
AP000459.7	1.9059	0.0169932	0.200124	0.841983	-2.0729
NKX2-2	2.01144	0.013848	0.867888	3.65148	-2.0729
OVOL3	2.01144	0.0138438	1.04319	4.38905	-2.0729
PGDP1	2.01144	0.0138424	1.81708	7.64505	-2.0729
RP11-20J1.1	2.03584	0.0132178	0.6135	2.58119	-2.0729
RP11-22P4.1	10.6873	2.98696e-10	1.02282	4.30332	-2.0729
CTC-457E21.3	1.43311	0.0400329	2.62893	11.0608	-2.0729
RP11-340I6.7	1.43518	0.0399136	0.991449	4.17134	-2.0729
TTTY20	2.01144	0.0138327	0.528653	2.22421	-2.0729
FAM86FP	4.10441	0.000223947	0.585383	2.43583	-2.05696
AC008984.7	2.64778	0.00408809	0.818959	3.37936	-2.04489
AC073869.20	2.64778	0.00408756	1.51726	6.26085	-2.04489
AC103564.6	2.44404	0.00607178	1.26954	5.23862	-2.04489
LINC01070	2.44404	0.00607106	0.956238	3.94582	-2.04489
RP11-210M15.2	4.19295	0.000187679	0.636968	2.62839	-2.04489
XRCC6P1	2.54706	0.00497458	1.25991	5.19892	-2.04489
AP000439.5	2.86984	0.00265162	2.07022	8.44208	-2.02781
RP11-665G4.1	6.37615	2.1146e-06	0.377218	1.53824	-2.02781
RP4-539M6.14	3.39046	0.000939234	0.554104	2.24162	-2.01632
KDM5D	3.39046	0.000939388	0.127494	0.515778	-2.01632
TRIM43CP	3.39046	0.000939081	0.92589	3.74569	-2.01632
CLEC10A	3.80663	0.000407778	1.05868	4.25841	-2.00805
GSTA7P	3.90562	0.000334001	1.20577	4.85007	-2.00805
RP11-481J13.1	5.80547	6.94167e-06	0.698059	2.78634	-1.99695
ASCL5	6.52647	1.546e-06	0.791541	3.13813	-1.98717
AC084149.2	1.45649	0.0383178	0.773764	3.00505	-1.95742
AL133245.2	1.45649	0.0383089	1.27884	4.96659	-1.95742
AL353997.3	1.69601	0.0250035	0.279447	1.08528	-1.95742
DDX19B	3.60954	0.000601981	0.133922	0.520108	-1.95742
PPP1R2P3	1.80075	0.0204814	1.31513	5.10753	-1.95742
RP11-196D18.1	1.62307	0.0287098	2.68281	10.4191	-1.95742
RP11-321E2.3	1.54332	0.0327231	1.0996	4.27048	-1.95742
RP5-1024G6.7	2.23911	0.00901517	0.972215	3.77577	-1.95742
SOCS5P2	2.23911	0.00901318	1.28875	5.00509	-1.95742
SSR4P1	1.80075	0.0204533	1.07621	4.17965	-1.95742
ABCD1P4	2.86193	0.00269097	1.36632	5.30635	-1.95742
AC002386.1	2.43766	0.00614043	0.87368	3.39309	-1.95742
AC006369.3	1.89956	0.0171865	0.964782	3.7469	-1.95742
AC073316.2	1.89956	0.0171849	1.60541	6.23488	-1.95742
AC099344.3	2.23911	0.00903318	1.48879	5.782	-1.95742
AC104024.2	1.45649	0.0383148	0.944084	3.66652	-1.95742
AP000474.1	1.45649	0.0383059	1.00092	3.88727	-1.95742
AP000477.3	1.45649	0.0383029	0.248309	0.964351	-1.95742
CTD-3065J16.6	2.23911	0.00903117	1.45832	5.66365	-1.95742
IQCF2	1.80075	0.0204908	1.45792	5.66207	-1.95742
LINC00552	1.80075	0.0204871	1.01528	3.94303	-1.95742
PSMC1P2	1.80075	0.0204796	2.17477	8.44609	-1.95742
RFTN1P1	5.64241	9.74652e-06	0.0997213	0.387285	-1.95742
RNF6P1	2.23911	0.00902717	1.05667	4.10375	-1.95742
RP1-65J11.5	2.45729	0.00593047	0.646044	2.50903	-1.95742
RP11-213G2.1	1.37809	0.0445433	1.87499	7.28184	-1.95742
RP11-341G5.1	10.5774	3.73201e-10	0.882216	3.42624	-1.95742
RP11-345P4.9	2.2235	0.00927735	0.679094	2.63738	-1.95742
RP11-382N13.2	3.80396	0.000409842	4.499	17.4727	-1.95742
RP11-397G17.1	2.23465	0.009078	0.85885	3.33549	-1.95742
RP11-473M20.9	4.31294	0.000147099	2.20266	8.55444	-1.95742
RP11-502M1.2	1.52985	0.0336291	0.947929	3.68145	-1.95742
RP11-71N10.1	1.84383	0.0188708	0.777382	3.0191	-1.95742
RP11-747H12.3	1.59607	0.0296555	0.894574	3.47424	-1.95742
RP11-91J3.1	1.46987	0.0374698	2.48521	9.65175	-1.95742
RP11-973F15.2	1.8345	0.0191926	0.206132	0.800552	-1.95742
RP5-1103G7.10	1.80075	0.020457	1.56604	6.08199	-1.95742
RP5-1185H19.2	2.23911	0.00901417	1.78306	6.92481	-1.95742
S100A9	1.80075	0.0204552	0.824958	3.20387	-1.95742
SLC5A2	4.22016	0.000177534	0.888465	3.45051	-1.95742
AC114755.3	1.45649	0.0383119	2.01107	7.81036	-1.95742
LINC00459	1.80075	0.0204889	0.505779	1.96428	-1.95742
OR52I1	1.80075	0.0204833	2.16936	8.42509	-1.95742
IL36RN	6.63745	1.22905e-06	1.68221	6.4075	-1.92941
SPATA31E1	4.43731	0.000114033	1.29326	4.88308	-1.91678
CAPN9	4.11224	0.000220971	0.127837	0.480962	-1.91162
RP5-1096D14.3	3.51146	0.000734501	1.24255	4.65333	-1.90496
RP11-664H17.1	1.39853	0.0429389	0.776765	2.90896	-1.90496
AC138647.1	2.65765	0.00402103	1.0644	3.92709	-1.88342
CICP17	2.46907	0.00580251	1.83594	6.77369	-1.88342
LHX1	2.46907	0.00580111	0.557063	2.05528	-1.88342
RP11-386G11.10	3.38153	0.000953763	1.29152	4.76504	-1.88342
ELOVL3	2.03584	0.0132231	1.07027	3.8968	-1.86431
KRT35	2.03584	0.0132205	0.784192	2.8552	-1.86431
OSR1	3.73362	0.000472726	0.973978	3.5462	-1.86431
RP11-255G12.2	1.82647	0.0194948	1.33202	4.84981	-1.86431
BEND3P2	2.03584	0.0132258	1.5489	5.63947	-1.86431
CTB-33O18.2	2.03584	0.0132245	2.60929	9.50027	-1.86431
HTR1D	2.03584	0.0132218	0.825348	3.00505	-1.86431
RLN2	2.03584	0.0132191	0.684285	2.49145	-1.86431
RP4-803J11.2	2.03584	0.0132164	0.947415	3.44949	-1.86431
CHP2	3.21922	0.00132414	1.41263	5.09434	-1.85051
RP11-541F9.1	2.20973	0.00951661	0.904998	3.26367	-1.85051
RP11-461O7.1	1.66252	0.0266307	1.22758	4.37021	-1.83189
CTB-161K23.1	1.48799	0.0364058	0.0567716	0.202109	-1.83189
FAM166B	1.48799	0.0364029	1.26555	4.5054	-1.83189
FOXD4	1.48799	0.0364	1.20056	4.27403	-1.83189
INHBB	2.69971	0.00371631	0.924256	3.29039	-1.83189
PKMP1	1.59174	0.0298018	1.41843	5.04965	-1.83189
PRSS22	1.59174	0.0297993	0.480973	1.71228	-1.83189
RP5-1065J22.8	1.59174	0.0297821	0.906654	3.22772	-1.83189
ZPBP2	5.37888	1.67202e-05	1.0761	3.83095	-1.83189
AC010733.5	1.68402	0.0255639	6.52972	23.246	-1.83189
GOLGA8J	1.48799	0.0363971	0.248309	0.883989	-1.83189
GS1-542M4.4	1.48799	0.0363942	0.699925	2.49176	-1.83189
IL9	1.48799	0.0363913	0.730993	2.60236	-1.83189
RP11-451B8.1	2.39547	0.00668317	0.914891	3.25704	-1.83189
RP11-78A18.2	1.46556	0.0377072	1.60001	5.6961	-1.83189
RP5-944M2.1	1.59174	0.0297797	0.552759	1.96784	-1.83189
RP5-991O23.1	1.59174	0.0297772	0.855972	3.04729	-1.83189
TRIM49	1.59174	0.0297723	0.23976	0.853554	-1.83189
TKTL2	1.59174	0.0297748	0.938165	3.3399	-1.83189
CRABP1	3.6224	0.000589739	0.883072	3.10804	-1.8154
LILRP1	3.54119	0.000691865	1.62345	5.71386	-1.8154
LINC00668	3.54119	0.000691747	0.666837	2.34699	-1.8154
AL355390.1	2.27121	0.00844877	0.708561	2.47664	-1.80542
PABPC1P6	2.27121	0.00844782	1.9596	6.84941	-1.80542
RP11-385J1.2	1.57084	0.0310358	1.85624	6.48815	-1.80542
SULT1D1P	7.48584	2.10906e-07	0.67392	2.34786	-1.8007
PRSS1	3.02623	0.00194736	1.69477	5.87673	-1.79392
H2AFJ	3.02623	0.00194764	1.66611	5.77736	-1.79392
RP4-737E23.2	3.02623	0.00194707	2.80259	9.71816	-1.79392
HFE2	3.76653	0.000442397	1.76483	6.09247	-1.7875
HOXD3	2.62085	0.00431679	0.619891	2.13388	-1.78339
CLEC4D	5.48804	1.34068e-05	0.880118	3.0237	-1.78055
CUBNP2	6.30069	2.48313e-06	0.853683	2.92863	-1.77845
KRTAP5-10	2.50595	0.00537895	1.55304	5.27755	-1.76478
LINC00701	2.50595	0.00537829	0.52405	1.78084	-1.76478
OR52A4	2.6026	0.00447634	1.3445	4.56891	-1.76478
RP11-138J23.1	1.85298	0.0188428	1.07159	3.64148	-1.76478
RP13-514E23.1	1.59607	0.0299911	1.10657	3.76036	-1.76478
ZP1	7.60636	1.64071e-07	1.93194	6.56514	-1.76478
AC064834.3	2.68287	0.00383693	1.56651	5.32333	-1.76478
AP000469.2	4.1634	0.000199284	0.518663	1.76253	-1.76478
C9orf62	3.42866	0.000870684	2.10695	7.15989	-1.76478
CLEC12B	1.8345	0.0192015	0.436785	1.48429	-1.76478
DLG1-AS1	2.50595	0.00537961	0.952845	3.23797	-1.76478
GJB2	4.08597	0.000232348	1.60767	5.46322	-1.76478
RP11-340A13.2	4.4447	0.000112335	0.477661	1.6232	-1.76478
RP11-54D18.3	8.15437	5.33124e-08	2.64087	8.97423	-1.76478
RP11-553P9.3	7.06204	5.10576e-07	1.3718	4.66166	-1.76478
TEDDM1	1.8345	0.0191908	1.39649	4.74557	-1.76478
TMEM252	1.8345	0.0191891	0.814185	2.76678	-1.76478
CLDN19	2.7398	0.00342923	0.853064	2.83973	-1.73503
AC022182.3	2.25352	0.00876654	2.21075	7.29798	-1.72296
AC091705.1	2.25352	0.00876556	1.32203	4.36419	-1.72296
AL021546.6	2.07531	0.0122666	0.200102	0.660562	-1.72296
GTSF1L	2.07531	0.0122653	5.22638	17.2529	-1.72296
IVL	2.07531	0.012264	1.30581	4.31065	-1.72296
RNF223	2.07531	0.0122615	1.30581	4.31065	-1.72296
RP11-252A24.3	1.94264	0.0158188	1.0067	3.32323	-1.72296
RP11-450H5.3	1.59607	0.0300389	1.3745	4.53739	-1.72296
TRIML1	3.89847	0.000338509	1.04842	3.46095	-1.72296
RLN1	2.07531	0.0122628	0.88971	2.93705	-1.72296
RP1-153P14.5	1.46987	0.0376525	0.922805	3.01371	-1.70744
RP1-288L1.5	1.45832	0.038169	0.221888	0.724645	-1.70744
AC105760.3	5.33347	1.83397e-05	1.61439	5.26211	-1.70466
OR7G1	2.31412	0.00778338	4.49128	14.5356	-1.69439
RP1-79C4.1	6.68996	1.10366e-06	2.22277	7.19375	-1.69439
RP11-266L9.4	2.88295	0.00258388	2.85853	9.25135	-1.69439
AC002115.9	2.48629	0.00559865	1.19508	3.86775	-1.69439
AC013268.5	1.46987	0.0376496	0.288436	0.933492	-1.69439
COX4I2	5.64757	9.64596e-06	1.83903	5.95185	-1.69439
KRT17P3	2.31412	0.00778515	1.29337	4.18584	-1.69439
LINC00440	2.31412	0.00778427	0.74408	2.40814	-1.69439
RP1-40E16.2	1.59607	0.0296359	0.377947	1.22319	-1.69439
RP11-426A6.5	2.07531	0.012259	0.283317	0.916927	-1.69439
RP11-97E7.2	1.60927	0.0295059	0.886397	2.86873	-1.69439
RP13-890H12.2	2.45729	0.00593118	2.66913	8.63837	-1.69439
RP3-496C20.1	1.38482	0.0439773	1.78976	5.79237	-1.69439
RP5-1077H22.2	1.38482	0.043974	0.633539	2.05038	-1.69439
RPL3P9	1.38482	0.0439707	2.21337	7.16335	-1.69439
SDAD1P2	2.40978	0.006491	2.58227	8.35724	-1.69439
SIGLEC29P	1.38482	0.0439673	2.35046	7.60704	-1.69439
ST13P19	1.38482	0.043964	1.62938	5.27333	-1.69439
ZNF807	1.38482	0.0439607	0.89244	2.88829	-1.69439
RP11-341A22.2	13.9723	5.51178e-13	0.548475	1.77508	-1.69439
RP11-678G14.3	1.84074	0.0189844	1.8797	6.08344	-1.69439
AC019055.1	3.78523	0.000425621	1.48892	4.77055	-1.67989
RP11-1080G15.1	11.8293	3.08945e-11	0.616127	1.97409	-1.67989
RP11-760D2.1	1.46987	0.0374786	0.920779	2.9502	-1.67989
RP11-553P9.2	2.6655	0.00395721	1.18795	3.78976	-1.67363
RP11-6N13.1	8.28286	4.10289e-08	52.8841	168.705	-1.67359
AC007381.3	1.71334	0.0243119	1.44146	4.54852	-1.65786
AC140481.2	3.04552	0.00187509	0.523697	1.65252	-1.65786
C4BPB	4.42306	0.000117476	0.939174	2.96355	-1.65786
CTC-471J1.8	2.83662	0.00283318	1.63447	5.15754	-1.65786
FAM27C	1.63543	0.0281011	2.98395	9.41582	-1.65786
MRPL2P1	1.63543	0.0280963	3.79894	11.9875	-1.65786
RP11-120I21.3	1.45832	0.0382165	1.82214	5.74974	-1.65786
RP11-437L7.1	3.15742	0.00149461	0.653604	2.06244	-1.65786
TRGV9	1.63543	0.0280746	1.89226	5.97101	-1.65786
AC009501.4	1.71334	0.0243097	0.739823	2.3345	-1.65786
AC079325.6	4.33038	0.000141766	1.58022	4.98635	-1.65786
AP000473.5	1.53687	0.0331673	0.354187	1.11763	-1.65786
LINC00941	4.42306	0.00011745	1.36572	4.3095	-1.65786
OR2J2	1.63543	0.0280939	3.35372	10.5826	-1.65786
OR52L1	1.63543	0.0280915	3.19125	10.0699	-1.65786
PABPC4L	1.63543	0.0280891	0.644613	2.03407	-1.65786
RP11-496I2.7	2.56867	0.0047752	1.97803	6.24165	-1.65786
SLC51A	1.63543	0.028077	0.110161	0.347612	-1.65786
AC003664.1	1.71334	0.024314	0.460766	1.45394	-1.65786
KB-1639H6.7	1.63543	0.0280987	1.86099	5.87234	-1.65786
RP11-157I4.4	3.40823	0.00090721	2.23367	7.04831	-1.65786
S100A12	1.63543	0.0280794	1.79775	5.67277	-1.65786
AC007463.2	7.99488	7.33343e-08	1.49012	4.66918	-1.64774
SLITRK4	3.20471	0.00136214	0.604204	1.89026	-1.64548
RP11-480D4.1	7.16118	4.16629e-07	0.346034	1.07864	-1.64023
RP5-1177I5.3	1.88165	0.0177812	2.55206	7.92911	-1.63549
U73166.2	1.97818	0.0147554	1.42802	4.43677	-1.63549
CYP4F43P	1.88165	0.0177881	0.374627	1.16394	-1.63549
NF1P1	1.88165	0.0177864	0.230013	0.714636	-1.63549
PCDHB4	1.88165	0.0177847	1.2052	3.74449	-1.63549
RP11-928F19.2	3.6224	0.000587993	1.22758	3.814	-1.63549
RP11-112L7.1	1.8345	0.0191998	0.954645	2.94917	-1.62727
RP11-561C5.5	6.60571	1.31133e-06	0.529143	1.63193	-1.62485
RP11-481J2.2	1.88951	0.0175281	2.44483	7.51683	-1.62039
RP11-482E14.2	3.12583	0.0015921	1.18266	3.63619	-1.62039
GAGE1	2.12444	0.0112451	0.55055	1.69271	-1.62039
GIMAP4	2.12444	0.0112439	0.78431	2.41142	-1.62039
KRT20	4.23801	0.000171459	1.12778	3.46744	-1.62039
RP11-360K13.1	4.79267	5.53689e-05	0.819408	2.51933	-1.62039
RP1-10C16.1	4.55581	8.94531e-05	1.01982	3.12281	-1.61454
RP1-290I10.7	1.92138	0.0164685	0.728442	2.22893	-1.61347
ODF1	4.78111	5.66695e-05	1.29359	3.94735	-1.6095
RNF112	2.45755	0.00593839	0.993115	3.03045	-1.6095
RP11-112J3.16	2.92067	0.00239572	1.36987	4.18012	-1.6095
RP11-594C13.2	1.78757	0.0209682	1.47149	4.4902	-1.6095
AC012309.5	5.32151	1.87783e-05	1.02502	3.11004	-1.60128
ASAH2C	2.76247	0.00328331	0.130718	0.396615	-1.60128
RP11-63E9.1	1.64272	0.0277244	0.136123	0.413015	-1.60128
AP000997.2	3.08883	0.00171741	0.935149	2.82475	-1.59485
FEV	2.92928	0.0023614	1.7185	5.19096	-1.59485
RP11-572P18.2	1.46556	0.0377102	2.20529	6.66139	-1.59485
NANOGP1	3.25352	0.0012351	1.15374	3.47259	-1.58969
AF064858.7	3.32039	0.00108071	2.60851	7.85121	-1.58969
NPY1R	5.14109	2.72632e-05	0.669073	1.98945	-1.57213
CTSL3P	5.45591	1.4311e-05	1.02811	3.05336	-1.5704
AP000343.2	2.33853	0.0074804	3.25327	9.47599	-1.54239
CHEK2P5	2.18009	0.0100928	1.01237	2.94878	-1.54239
CTD-2555I5.1	2.18009	0.0100917	0.971017	2.82834	-1.54239
GOLGA6L1	1.93715	0.0159606	0.536726	1.56335	-1.54239
IL17A	1.69055	0.0252667	1.02635	2.9895	-1.54239
RP1-200K18.1	3.00414	0.00203521	1.06607	3.1052	-1.54239
RP11-125B21.2	9.92154	1.42611e-09	3.92272	11.4259	-1.54239
RP11-264F23.3	4.01615	0.000266719	0.354439	1.03239	-1.54239
RP11-361F15.2	2.43669	0.00614681	1.22071	3.55562	-1.54239
RP11-420K14.1	1.41833	0.0412477	0.32056	0.933715	-1.54239
RP11-545D19.1	2.30658	0.00790261	0.655875	1.91041	-1.54239
RP11-588H23.3	1.39538	0.043221	0.834582	2.43093	-1.54239
RP11-616L12.1	3.27613	0.00118078	1.29641	3.77612	-1.54239
RP11-73B8.2	1.46987	0.0374845	1.60295	4.669	-1.54239
RP11-889L3.4	1.84449	0.0188651	0.855552	2.49202	-1.54239
RP13-137A17.4	1.61777	0.0290182	1.96246	5.71618	-1.54239
RP5-860P4.2	1.43903	0.0396005	2.41607	7.03743	-1.54239
RP5-928E24.2	2.83838	0.00282292	0.873485	2.54425	-1.54239
SERTAD4	3.62703	0.000584508	0.757151	2.2054	-1.54239
SRSF10P1	1.69055	0.0252556	3.9601	11.5348	-1.54239
AC012307.2	2.0989	0.0118395	3.71144	10.8105	-1.54239
ACR	2.33853	0.00748126	0.855812	2.49277	-1.54239
C10orf82	1.93715	0.0159621	0.797204	2.32206	-1.54239
CTD-2542C24.2	2.74796	0.0033726	1.25084	3.64338	-1.54239
MAPK6PS4	1.69055	0.0252645	2.03736	5.93434	-1.54239
ODF4	1.69055	0.0252623	0.705811	2.05586	-1.54239
RP11-542G1.1	4.09804	0.000226842	1.30905	3.81293	-1.54239
SAA1	2.272	0.00843804	1.60611	4.67821	-1.54239
TERF1P5	1.43903	0.0395974	2.87817	8.38342	-1.54239
WFDC12	1.78576	0.0210367	4.19215	12.2107	-1.54239
WI2-87327B8.1	1.43903	0.0395944	1.82024	5.30192	-1.54239
C12orf74	3.2286	0.00129809	1.52936	4.45466	-1.54239
FAM197Y1	1.69055	0.0252689	0.417491	1.21605	-1.54239
LUM	3.07288	0.00177474	0.948393	2.76244	-1.54239
PSMC1P12	1.43903	0.0396433	2.65694	7.73903	-1.54239
RP3-518E13.2	2.511	0.0053291	0.247236	0.720139	-1.54239
NOS2P3	3.46015	0.000817082	0.880167	2.56371	-1.54239
RP11-84C10.4	2.98787	0.00209947	0.891164	2.59574	-1.54239
AIRE	3.51139	0.000734117	0.817553	2.31519	-1.50174
CATSPER3	3.51139	0.000733994	0.239141	0.677212	-1.50174
RP11-38H17.1	8.98312	9.8111e-09	0.253569	0.718069	-1.50174
SLC30A2	3.44973	0.000834283	1.1792	3.33932	-1.50174
SPIC	2.89406	0.00252319	0.753914	2.12277	-1.49348
CTD-3023L14.2	2.56867	0.00479258	0.946644	2.65522	-1.48794
SHISA4	2.65806	0.00401779	2.16577	6.07472	-1.48794
CTA-929C8.7	2.39178	0.00673545	0.631553	1.76291	-1.48098
LINC00388	2.32997	0.00760215	5.06709	14.1442	-1.48098
IGFBP1	2.32997	0.00760302	1.31447	3.66919	-1.48098
BRS3	2.15159	0.0106563	1.03659	2.87555	-1.472
LINC00163	1.99814	0.014214	1.44675	4.01337	-1.472
RNF183	1.99814	0.0142126	0.972254	2.69708	-1.472
RP11-417J8.1	1.67576	0.0259277	1.93282	5.36175	-1.472
FCN3	1.99814	0.0142169	1.06943	2.96665	-1.472
KIAA0087	1.99814	0.0142155	1.07792	2.9902	-1.472
RP11-426L16.8	3.8043	0.000409668	2.02105	5.60651	-1.472
AC016700.3	1.90857	0.016904	0.561471	1.54457	-1.45992
XAGE5	1.84449	0.019164	0.858779	2.36245	-1.45992
LINC00200	1.75254	0.0224799	1.06765	2.93705	-1.45992
LINC00378	1.75254	0.0224779	0.56129	1.54407	-1.45992
MIR1587_1	2.7172	0.00358995	0.806436	2.19236	-1.44285
RP11-445O16.2	1.84449	0.0190574	2.76204	7.50882	-1.44285
CFC1	1.50237	0.0354108	0.643188	1.74855	-1.44285
CHST13	1.50237	0.035408	0.229577	0.624122	-1.44285
CRYBA2	1.50237	0.0354024	1.34984	3.66964	-1.44285
LINC00381	4.11441	0.000220225	0.818921	2.2263	-1.44285
LINC00681	1.50237	0.0353826	0.181464	0.493323	-1.44285
OR7E7P	1.50237	0.0353798	4.31228	11.7233	-1.44285
PABPN1L	1.50237	0.035377	0.866739	2.35629	-1.44285
RP11-399K21.11	2.27681	0.00835265	1.14451	3.11144	-1.44285
RP11-454C18.2	7.99622	7.31832e-08	1.34319	3.65156	-1.44285
RP11-775B15.2	1.99469	0.0142789	0.246904	0.671227	-1.44285
XXbac-BPG27H4.8	1.61833	0.0289858	0.830769	2.25851	-1.44285
C11orf72	1.50237	0.0354137	1.14033	3.10006	-1.44285
CSN3	1.50237	0.0353995	0.493613	1.34192	-1.44285
PCDHB10	1.50237	0.0353742	1.33294	3.62368	-1.44285
RP11-298J20.4	1.97046	0.0149916	1.54261	4.19368	-1.44285
RP11-728K20.1	1.6549	0.0270461	1.05094	2.84248	-1.43547
KLK11	2.39156	0.00673728	1.34877	3.63764	-1.43135
AFM	4.86027	4.82325e-05	0.70476	1.90074	-1.43135
AL157359.4	2.4496	0.00601478	0.438204	1.18184	-1.43135
RP11-406A20.4	4.30844	0.000148281	2.45938	6.63294	-1.43135
AC093627.9	3.39046	0.00093969	0.833442	2.24087	-1.42691
RP11-343J18.1	1.38629	0.0439778	1.82005	4.85959	-1.41685
DPPA3	2.06292	0.0125591	1.14354	3.05328	-1.41685
GSTTP1	2.06292	0.0125579	1.08575	2.89898	-1.41685
LINC00643	3.15742	0.00149596	0.861605	2.30051	-1.41685
CTD-2244C20.2	2.06292	0.0125604	0.870521	2.32431	-1.41685
HLA-DQA1	6.30327	2.47014e-06	1.10926	2.96177	-1.41685
RP11-734K2.4	1.75254	0.0224898	0.408474	1.09064	-1.41685
SBK2	3.10021	0.00167722	1.42363	3.80114	-1.41685
TRIM43	2.1513	0.0106599	0.899684	2.40218	-1.41685
AC005355.1	12.4723	8.7155e-12	0.719401	1.91323	-1.41114
LINC00320	6.07819	3.93063e-06	0.331115	0.880593	-1.41114
MED15P9	3.6224	0.000589942	1.24725	3.28694	-1.398
NPVF	1.81892	0.019769	1.55978	4.11056	-1.398
RP11-18A15.1	2.40457	0.00656008	2.91769	7.68914	-1.398
AC104801.1	1.96708	0.0150938	0.875683	2.30773	-1.398
RP11-720L8.1	5.55653	1.16758e-05	1.02373	2.6979	-1.398
S100B	1.90817	0.0169128	0.978012	2.57741	-1.398
RP11-508O18.1	1.81892	0.0197635	1.19033	3.12042	-1.39038
RP11-326I11.3	1.38321	0.0441042	3.81471	10.0002	-1.39038
TRIM48	3.16209	0.00148243	1.26946	3.3184	-1.38627
AL450992.2	3.21698	0.00132851	1.33347	3.4857	-1.38627
RP4-673D20.3	7.33956	2.84944e-07	2.10245	5.49041	-1.38484
CTAGE1	1.57095	0.0310458	1.21364	3.14224	-1.37246
RP11-266O8.1	1.95479	0.0154658	1.63685	4.238	-1.37246
AC006024.4	2.27175	0.00844198	1.25644	3.25307	-1.37246
RP11-362I1.1	1.49152	0.0361626	0.73345	1.89899	-1.37246
SCGB2A2	1.57095	0.0310407	1.74445	4.51658	-1.37246
INMT-FAM188B	4.05681	0.00024592	0.106026	0.272495	-1.36181
RP11-855O10.2	1.51941	0.0343393	0.902411	2.31761	-1.36078
AC092299.7	2.66094	0.0039974	3.40336	8.71155	-1.35597
RP11-631M21.6	1.80198	0.0204551	0.655707	1.67841	-1.35597
CTD-2522B17.4	1.88823	0.0175694	9.29753	23.6963	-1.34974
LINC00837	1.88823	0.0175677	1.00815	2.56943	-1.34974
RP11-440D17.1	1.58057	0.0304501	1.18891	3.03012	-1.34974
RP4-779E11.3	1.97522	0.0148385	2.4253	6.18128	-1.34974
CTD-2024D23.1	2.03014	0.0133666	0.519914	1.32509	-1.34974
RP11-35J23.1	2.6132	0.00438291	1.40894	3.58277	-1.34647
PROL1	3.13092	0.00157809	0.921504	2.34	-1.34445
CAV1	7.86836	9.52507e-08	0.791389	2.00243	-1.33929
XXbac-BPG154L12.4	1.84279	0.0189107	1.22585	3.09453	-1.33593
AC012501.3	1.37505	0.0448154	3.40674	8.59993	-1.33593
AC018890.4	1.37505	0.0448121	0.893719	2.25609	-1.33593
RP11-110L15.2	2.7872	0.00312389	1.27083	3.20807	-1.33593
RP11-12D5.5	1.59607	0.029727	3.11939	7.87456	-1.33593
RP11-255J3.3	2.92309	0.00238715	1.17431	2.96442	-1.33593
RP11-328M4.2	7.48101	2.13163e-07	0.128403	0.324139	-1.33593
RP11-348J12.2	1.84449	0.0188828	2.59301	6.54576	-1.33593
AC079150.3	6.21472	2.96727e-06	1.19514	3.0084	-1.33182
BOK-AS1	5.53753	1.21186e-05	1.43721	3.60482	-1.32666
KLRF2	4.85685	4.85889e-05	1.27772	3.19002	-1.31999
MMP3	1.64272	0.0277292	0.763419	1.90599	-1.31999
LINC00974	1.64272	0.0277316	1.24942	3.11935	-1.31999
RP11-537H15.4	1.70707	0.0245457	0.966104	2.41202	-1.31999
RP11-680E19.1	2.3884	0.00677698	1.52894	3.81722	-1.31999
UNC93B2	1.73042	0.0235273	1.40581	3.50981	-1.31999
OVCH2	7.39262	2.55103e-07	1.61444	4.01669	-1.31497
ACER1	7.30897	3.03332e-07	1.01607	2.52797	-1.31497
RP11-584P21.2	2.6908	0.00378281	0.799914	1.99017	-1.31497
LINC00868	5.67991	9.03885e-06	1.87121	4.65098	-1.31357
AC141928.1	2.09637	0.011901	1.69185	4.19788	-1.31106
PTPN20CP	2.04463	0.0130032	0.142396	0.353317	-1.31106
RP11-424D14.1	6.51959	1.56666e-06	1.97517	4.90087	-1.31106
RP11-185E8.1	2.01226	0.0138414	1.13519	2.81668	-1.31106
RP11-434I12.2	2.28696	0.00818802	0.381193	0.945831	-1.31106
RP11-805I24.3	1.93715	0.015959	0.348719	0.865256	-1.31106
CTC-360P9.5	2.58141	0.0046693	4.01393	9.9595	-1.31106
STEAP4	4.03379	0.000257415	0.515724	1.27963	-1.31106
RP11-382E9.1	7.75432	1.20491e-07	1.67329	4.15183	-1.31106
RP13-392I16.1	2.65041	0.00406756	1.82638	4.53168	-1.31106
CDX1	4.54475	9.16351e-05	0.982724	2.43307	-1.30792
REG4	7.08485	4.87509e-07	1.53358	3.79451	-1.30701
KRT43P	2.48884	0.00557056	1.63475	4.04016	-1.30535
AC002064.5	2.87555	0.00262241	1.12375	2.76963	-1.30138
AC068057.2	2.87555	0.00262204	1.02387	2.52346	-1.30138
NEUROD2	2.87555	0.00262168	1.81776	4.48013	-1.30138
RP11-430L16.1	2.65416	0.00404827	0.332633	0.818164	-1.29846
AC003102.3	2.94189	0.00230395	0.776222	1.88412	-1.27935
AC024028.1	2.16489	0.0103848	2.75333	6.68315	-1.27935
BTBD17	2.64043	0.00414823	1.89363	4.59641	-1.27935
DIS3L2P1	1.71651	0.024163	1.29665	3.14735	-1.27935
MBD3L1	2.64043	0.00414717	0.957112	2.32319	-1.27935
RP11-272G22.3	1.70707	0.0245522	0.553284	1.34299	-1.27935
RP11-324L3.1	4.8935	4.50368e-05	1.24598	3.02435	-1.27935
RP11-38M8.1	1.81892	0.0197724	1.07887	2.61874	-1.27935
RP11-492A10.1	1.84772	0.019029	0.543579	1.31943	-1.27935
TBC1D3P7	3.02535	0.00194958	1.99694	4.84717	-1.27935
TTR	3.02535	0.00194929	1.67709	4.0708	-1.27935
AC007364.1	1.85328	0.0188319	0.0761561	0.184853	-1.27935
C2orf62	2.64043	0.0041477	0.93149	2.261	-1.27935
CTD-2192J16.22	1.39277	0.0434294	1.14667	2.78331	-1.27935
RP1-290I10.3	2.44404	0.00607033	1.06505	2.58519	-1.27935
RP11-271F18.4	2.15183	0.0106526	0.831719	2.01883	-1.27935
RP11-277A4.4	1.53006	0.0336209	0.250951	0.609132	-1.27935
RP11-308N19.4	4.66575	7.16016e-05	1.13327	2.75078	-1.27935
VAX1	2.50715	0.00536743	1.07082	2.59919	-1.27935
AC092614.2	4.74999	6.04675e-05	1.12898	2.74038	-1.27935
KRT126P	1.71651	0.0241608	2.00992	4.87866	-1.27935
RP11-209A2.1	1.59607	0.0300843	1.41958	3.44575	-1.27935
RP11-321L2.1	1.769	0.0217812	1.18066	2.86582	-1.27935
RP11-679C8.2	14.7505	1.3556e-13	3.21328	7.79958	-1.27935
FXYD3	4.89452	4.49422e-05	2.36254	5.68473	-1.26675
MUC7	15.6536	7.29029e-14	1.14699	2.75987	-1.26675
RP11-973N13.2	1.48799	0.0364173	2.04354	4.90806	-1.26408
RP11-861A13.4	11.5614	5.20276e-11	1.0355	2.4839	-1.26228
AC093063.3	3.60519	0.000606784	1.58964	3.81314	-1.26228
RP11-50C13.1	2.94117	0.00230481	0.639762	1.53219	-1.25999
ZNF840	3.17472	0.00144811	1.6005	3.83309	-1.25999
B3GALNT1	6.36241	2.17788e-06	1.21776	2.91644	-1.25999
PENK	2.70783	0.00366097	1.12777	2.69531	-1.25698
FAM162B	4.95691	3.96106e-05	1.5489	3.69698	-1.2551
OR51E1	5.03899	3.34869e-05	1.73563	4.14268	-1.2551
CTB-187M2.3	4.95691	3.96207e-05	0.95904	2.28908	-1.2551
RP11-677I18.3	2.98787	0.00209977	1.3473	3.21084	-1.25288
U66059.29	2.27069	0.00845599	1.49896	3.57228	-1.25288
HLA-DPA2	2.31906	0.00771199	1.73207	4.12781	-1.25288
AHSG	1.92369	0.0163955	0.935595	2.2205	-1.24693
PNPLA4	3.62061	0.000589697	0.532686	1.26425	-1.24693
RPTN	1.87523	0.0180065	1.39426	3.30907	-1.24693
TFAP2C	3.70246	0.000503684	1.57388	3.73539	-1.24693
MLN	3.62061	0.0005898	1.68225	3.99257	-1.24693
C13orf45	3.24137	0.00126518	1.09434	2.58989	-1.24282
SLC38A3	4.5991	8.1806e-05	1.27595	3.01632	-1.24122
AC006026.9	1.60652	0.0296683	3.3886	7.99013	-1.23753
AC091167.3	1.60652	0.0296658	1.64149	3.87056	-1.23753
AC114814.4	1.60652	0.0296633	1.62275	3.82635	-1.23753
CCL24	2.77649	0.00319364	1.0451	2.46428	-1.23753
CLEC4M	1.46987	0.0376733	0.946204	2.2311	-1.23753
KIAA0125P2	1.46987	0.0376674	4.17325	9.8403	-1.23753
LINC00421	1.46987	0.0376644	3.59179	8.46926	-1.23753
MBL3P	1.46987	0.0376614	2.36808	5.5838	-1.23753
RP11-1023L17.1	2.62958	0.00424064	1.06887	2.52033	-1.23753
NARG2P2	1.46987	0.0376585	2.19219	5.16907	-1.23753
FGF3	1.46987	0.0376703	0.694199	1.63688	-1.23753
RP11-285A15.1	1.59607	0.0300641	0.969938	2.28706	-1.23753
S100A5	2.34266	0.00741901	2.26752	5.32048	-1.23044
TTTY13	2.42461	0.00629775	0.946388	2.22059	-1.23044
ZNF555	2.42461	0.00629701	0.549799	1.29004	-1.23044
CTC-559E9.8	2.27121	0.00845066	5.43522	12.7531	-1.23044
RP11-627G18.4	4.45311	0.000110352	1.56277	3.66686	-1.23044
SEC14L6	6.85114	7.91164e-07	1.24248	2.90943	-1.22751
KLHL10	4.33935	0.000139104	1.51195	3.53649	-1.22591
LINC00955	5.39082	1.63223e-05	1.70236	3.97909	-1.2249
AC096554.1	5.30989	1.92229e-05	1.07302	2.50808	-1.2249
OVOL1	1.94963	0.015623	0.85586	1.99433	-1.22046
F2RL1	2.92757	0.00236834	0.799127	1.86213	-1.22046
SNX29P1	1.94963	0.0156215	0.721327	1.68084	-1.22046
FAM138D	1.94963	0.0156246	3.83146	8.92808	-1.22046
RP11-386M24.9	2.09471	0.0119366	1.2091	2.81744	-1.22046
NPR1	4.48559	0.000103315	1.30728	3.03519	-1.21522
CTD-2130F23.1	4.48559	0.000103338	1.4801	3.43643	-1.21522
AC073321.3	4.48559	0.000103385	1.21568	2.82252	-1.21522
BNIPL	4.48559	0.000103362	1.81983	4.22521	-1.21522
LINC00202-2	3.45814	0.000820048	1.52737	3.5426	-1.21376
RP11-69I8.2	1.41183	0.0418062	1.42875	3.31386	-1.21376
ANKRD30BP1	2.54226	0.00502241	0.260689	0.603564	-1.21118
CTD-2522B17.5	2.54226	0.00502179	10.7346	24.8535	-1.21118
RP11-10O17.1	1.89641	0.0172901	2.41569	5.59296	-1.21118
RP11-80F22.13	1.70707	0.0245392	0.598601	1.38592	-1.21118
TARM1	4.95608	3.96663e-05	1.97571	4.57429	-1.21118
AC098872.3	8.3327	3.70763e-08	1.3665	3.15896	-1.20896
7SK_6	1.67941	0.0257849	0.807313	1.86161	-1.20535
LINC00622	1.54806	0.0324099	4.44742	10.2554	-1.20535
RP1-84O15.2	3.70207	0.000504044	1.86896	4.3097	-1.20535
SLITRK5	1.63186	0.0282482	0.997208	2.29949	-1.20535
LINC00454	1.54806	0.0324125	1.41003	3.25142	-1.20535
RP11-265N6.3	1.94264	0.0158173	0.36953	0.85211	-1.20535
RP11-46C24.3	1.50237	0.0353601	0.702955	1.62097	-1.20535
AP003774.5	4.17746	0.000193731	1.56366	3.58844	-1.19843
GPD1	3.14752	0.00152442	1.9781	4.51899	-1.19189
RP11-542A14.1	2.77019	0.00323505	1.44364	3.29801	-1.19189
CASP1	3.14752	0.00152465	0.195261	0.446077	-1.19189
RP11-313F23.4	5.09319	3.00015e-05	1.62367	3.70467	-1.19008
RP11-408B11.2	2.66574	0.00395557	12.2166	27.6764	-1.17982
RP11-505P4.7	2.23912	0.00903692	0.704191	1.59533	-1.17982
AC078882.1	1.75394	0.022474	1.18071	2.67487	-1.17982
C1QTNF1-AS1	1.75394	0.022472	0.929946	2.10677	-1.17982
ITGA10	5.50463	1.29839e-05	1.37971	3.12571	-1.17982
RP3-467K16.4	1.70885	0.0245124	1.21693	2.75692	-1.17982
VGLL1	5.06882	3.15256e-05	0.955782	2.1653	-1.17982
AC008992.1	2.68493	0.00382323	2.46741	5.58987	-1.17982
LINC00637	1.62688	0.02853	0.760505	1.72291	-1.17982
KCNQ1-AS1	4.53773	9.28333e-05	1.01802	2.29311	-1.17155
RP11-96K19.4	2.23912	0.00903408	2.31558	5.20935	-1.16973
AC007795.1	2.83674	0.00283321	1.48959	3.3445	-1.16688
ZSCAN4	2.91668	0.00241407	1.3667	3.06857	-1.16688
CLCA1	9.0718	8.16285e-09	1.31241	2.94668	-1.16688
LDLRAD1	2.37898	0.00690777	1.20132	2.69166	-1.16387
AC099342.1	3.56111	0.000664242	1.16335	2.5979	-1.15906
PRAMEF10	1.78645	0.0210165	1.62383	3.62619	-1.15906
RP11-727A23.5	3.24137	0.00126479	1.12664	2.51591	-1.15906
SHISA2	1.78645	0.0210127	1.35634	3.02887	-1.15906
RP11-18H7.1	7.52669	1.93919e-07	0.962261	2.14538	-1.15673
SYNE4	3.06746	0.00179304	2.70416	6.02324	-1.15536
AC083864.3	6.83184	8.22546e-07	1.28448	2.85527	-1.15244
XXbac-BPG308J9.3	1.7242	0.0238198	2.06966	4.59308	-1.15007
RP11-74C3.1	3.07909	0.00175137	1.20971	2.68464	-1.15007
RP5-1119D9.4	3.66549	0.00054067	1.86668	4.14262	-1.15007
APOA4	1.43114	0.0401688	2.34625	5.20691	-1.15007
ATP4B	1.43114	0.0401657	0.651139	1.44504	-1.15007
RP11-20G13.2	4.72807	6.31118e-05	0.88971	1.97448	-1.15007
LEMD1-AS1	2.45214	0.00599337	0.86118	1.91117	-1.15007
RP11-403A21.1	6.12035	3.59818e-06	2.71946	6.02546	-1.14775
AP004550.1	3.05963	0.00182267	1.62618	3.59635	-1.14505
KRT28	3.05963	0.0018224	2.02533	4.4791	-1.14505
CTD-3105H18.13	1.98715	0.0145	4.82456	10.646	-1.14185
DKFZP779L1853	1.98715	0.0144985	2.63398	5.81224	-1.14185
HOXC-AS5	1.46987	0.0376201	1.23183	2.71819	-1.14185
RP4-669B10.3	8.83218	1.34047e-08	0.986477	2.17498	-1.14064
LDHAL6A	2.52587	0.00518792	0.55062	1.21178	-1.138
RP11-347D21.2	1.80075	0.020472	1.28316	2.82392	-1.138
LINC00365	2.52587	0.00518728	2.29766	5.05658	-1.138
RARRES3	3.20992	0.00134884	1.71777	3.77452	-1.13576
TCF15	3.20992	0.00134842	2.51186	5.51942	-1.13576
UPK3A	3.28843	0.001152	1.52238	3.3452	-1.13576
CYP21A2	2.6784	0.00386039	4.10009	8.95692	-1.12735
AC079325.5	1.50886	0.0350422	2.09118	4.56832	-1.12735
LINC00327	7.7391	1.24247e-07	1.83801	4.01527	-1.12735
PHKBP1	1.38321	0.0441075	3.57891	7.81836	-1.12735
RP11-35N6.6	1.45832	0.0382492	2.78963	6.09414	-1.12735
SMIM1	1.46516	0.0377389	2.18543	4.77422	-1.12735
AC002115.5	1.50886	0.035045	1.94227	4.24301	-1.12735
CATSPER1	2.06267	0.0125613	1.07246	2.34287	-1.12735
CST2	1.50886	0.0350394	2.35655	5.14804	-1.12735
RP5-859D4.3	1.38321	0.0441008	1.43112	3.12638	-1.12735
SSX7	1.46516	0.037736	0.645865	1.41094	-1.12735
XXbac-BPG13B8.10	2.2488	0.00884859	1.00902	2.20428	-1.12735
BPIFB4	15.1764	8.87215e-14	2.25623	4.90908	-1.12154
HIPK4	3.55178	0.000676578	1.67893	3.64834	-1.11969
CXCR2	3.55178	0.000676694	1.53188	3.32879	-1.11969
AL133249.1	2.87269	0.00263753	1.46069	3.17012	-1.11789
hsa-mir-7162	7.43865	2.32663e-07	1.48108	3.21045	-1.11612
LINC00520	4.29211	0.000153441	1.46001	3.16223	-1.11496
CTD-2014N11.1	2.13868	0.0109229	0.717178	1.55333	-1.11496
MIP	6.5834	1.37377e-06	1.73097	3.74909	-1.11496
RP11-168L22.2	2.01144	0.013841	1.56438	3.38829	-1.11496
PIP	1.46556	0.037719	1.02415	2.20971	-1.10943
AC011747.4	3.02369	0.00195589	0.655697	1.41473	-1.10943
DEFB132	1.46556	0.0377249	2.33718	5.04269	-1.10943
GAPT	1.46556	0.037722	1.38884	2.99655	-1.10943
RP11-733O18.1	2.74458	0.00339581	0.728485	1.57178	-1.10943
RP11-799P8.1	1.55585	0.0319685	2.15567	4.65106	-1.10943
RP5-905H7.3	2.98132	0.00212767	1.84158	3.97339	-1.10943
RP11-323I15.5	1.70193	0.0247303	2.01572	4.33965	-1.10629
CRLF2	2.29344	0.0081068	0.730513	1.57052	-1.10426
LINC00266-1	4.50903	9.85715e-05	1.07432	2.30967	-1.10426
PRR19	2.29344	0.00810589	1.40065	3.01125	-1.10426
WNT8A	2.29344	0.00810497	1.44197	3.10009	-1.10426
RP11-23E10.2	3.615	0.000595907	0.326058	0.6998	-1.10181
RP11-12N13.4	1.46987	0.0375492	1.44782	3.10737	-1.10181
RP11-318C4.2	4.64902	7.41168e-05	1.25422	2.69186	-1.10181
XGPY	3.05427	0.00184124	0.24631	0.528641	-1.10181
CST1	2.3691	0.00703381	3.52317	7.52556	-1.09493
RP11-123O10.3	1.46987	0.0377678	1.28341	2.7414	-1.09493
AC095067.1	2.3691	0.00703463	1.64577	3.5154	-1.09493
DQX1	3.12755	0.00158798	2.12724	4.54383	-1.09493
GPAT2	5.6508	9.58624e-06	1.74501	3.72739	-1.09493
XXbac-BPG157A10.21	2.08879	0.0119484	0.542565	1.15893	-1.09493
OLFML2B	13.083	2.76996e-12	1.63129	3.48031	-1.0932
ROPN1	6.71693	1.04562e-06	1.5126	3.22378	-1.09172
TUBB6	4.09659	0.000227376	0.619146	1.31789	-1.08987
RP1-39G22.7	2.69971	0.00371533	1.14356	2.43323	-1.08933
RP11-510I5.4	4.10773	0.000222871	1.13844	2.42121	-1.08867
IL1A	2.52224	0.0052147	1.30806	2.77818	-1.08671
USP32P3	2.52224	0.00521342	0.903175	1.91824	-1.08671
ZSWIM2	4.362	0.000132895	1.10254	2.3392	-1.08518
RP11-679B17.2	2.08879	0.0119708	0.381699	0.808578	-1.08295
RNFT1P3	1.70707	0.0245848	0.859599	1.82095	-1.08295
USP9Y	6.1546	3.36608e-06	0.213273	0.451308	-1.08141
RP11-543F8.2	5.59414	1.07715e-05	0.327651	0.691571	-1.07772
BCO2	4.54405	9.17419e-05	0.514114	1.08439	-1.07672
LGALS9B	1.90352	0.0170637	0.577221	1.21428	-1.0729
RP11-1018N14.2	4.89085	4.52441e-05	1.31455	2.76536	-1.0729
RP11-654D12.2	10.7561	2.62259e-10	1.21251	2.55071	-1.0729
ABCD1P2	1.90352	0.0170653	2.49849	5.25597	-1.0729
RP11-179A10.1	5.81265	6.83646e-06	0.704633	1.48231	-1.0729
RP11-114H7.2	1.94264	0.0158313	2.01624	4.24147	-1.0729
LINC01016	9.7716	1.94206e-09	1.78069	3.74597	-1.0729
RP11-405F3.4	2.04463	0.0130005	1.75997	3.69099	-1.06845
ARL5C	2.94029	0.00230884	1.56579	3.28056	-1.06705
RP11-16B9.1	2.02805	0.0134203	0.762942	1.59847	-1.06705
TRIM53CP	1.94408	0.015799	1.88762	3.94741	-1.06434
CRYBA4	1.98179	0.0146536	1.30285	2.72452	-1.06434
RP11-383M4.6	3.40852	0.000906755	1.86681	3.90389	-1.06434
CX3CL1	2.97509	0.00215469	1.3864	2.89407	-1.06176
RP11-475J5.6	2.01226	0.0138358	1.37223	2.86449	-1.06176
RP5-1050E16.2	2.97509	0.00215407	0.791338	1.6519	-1.06176
RP11-346D19.1	1.61982	0.028906	1.47603	3.07966	-1.06105
RP11-356I2.4	11.5307	5.52487e-11	0.847457	1.76663	-1.05978
RP1-203C2.3	1.94264	0.0157956	1.83491	3.81761	-1.05696
KLF9	3.16429	0.00147697	0.610191	1.26953	-1.05696
RP11-557H15.4	14.3983	2.45334e-13	1.42599	2.96682	-1.05696
CXCL6	2.13725	0.0109517	0.972254	2.02281	-1.05696
RP11-369K17.1	4.3643	0.000132221	1.05888	2.19797	-1.05364
RP11-545E17.3	1.43517	0.0398987	0.920373	1.90907	-1.05258
TTPA	9.39763	4.17069e-09	1.37318	2.84727	-1.05206
LINC00708	2.21475	0.00942987	1.45873	3.02146	-1.05053
RP5-1195D24.1	2.29161	0.00811631	2.11606	4.38299	-1.05053
KLK10	2.21475	0.00943091	1.7604	3.6463	-1.05053
WDFY3-AS2	8.22266	4.64819e-08	1.03042	2.13305	-1.04968
KRTAP3-1	3.38735	0.000943066	1.85807	3.84337	-1.04857
XX-CR54.1	1.46516	0.0377331	1.39482	2.87779	-1.04489
CSTA	3.53629	0.000698519	1.25216	2.58345	-1.04489
EAF1-AS1	3.53629	0.0006984	1.3574	2.80058	-1.04489
TBATA	3.49776	0.000755365	1.47902	3.05152	-1.04489
NR2F2	3.53629	0.000698281	1.46219	3.0168	-1.04489
PNPLA5	2.36836	0.00704327	1.13204	2.33564	-1.04489
PRSS54	2.44522	0.00605611	0.985828	2.02693	-1.03988
ZNF300P1	5.04816	3.28977e-05	1.8968	3.89994	-1.03988
MSLNL	2.59734	0.00452513	1.12677	2.30955	-1.03543
RP11-679B19.2	2.25606	0.00872043	2.18444	4.47749	-1.03543
KLRC4-KLRK1	2.59734	0.0045257	0.415688	0.852043	-1.03543
RP11-1094M14.1	1.59607	0.0297344	1.20739	2.4748	-1.03543
RP11-723G8.2	5.96825	4.94267e-06	0.57611	1.18086	-1.03543
RIPK4	4.05339	0.000247614	0.88105	1.80251	-1.03271
HTR3A	2.67367	0.00389406	1.07454	2.19639	-1.03142
FRMPD3-AS1	1.39296	0.0434336	0.265783	0.541914	-1.02781
AC007950.1	1.50667	0.0351214	0.668407	1.36284	-1.02781
CR769776.1	1.50667	0.0351186	3.23741	6.60085	-1.02781
RP11-762E8.1	3.81439	0.000401157	1.97646	4.02987	-1.02781
IFIT5	1.39296	0.0434303	1.36036	2.77368	-1.02781
RP1-41C23.1	3.2789	0.00117494	4.43274	9.03804	-1.02781
RP11-203E8.1	1.94264	0.0158251	0.851269	1.73568	-1.02781
UOX	1.46987	0.037697	0.269351	0.549188	-1.02781
RP11-380J14.1	1.53687	0.0331697	1.0546	2.14538	-1.02454
TBC1D29	1.55297	0.0321159	1.50437	3.05402	-1.02155
RP13-582O9.5	2.81074	0.00298701	0.23889	0.483215	-1.01632
MPZL2	1.74734	0.022718	0.940693	1.90278	-1.01632
RP11-485B17.3	2.43297	0.00619307	5.88078	11.8953	-1.01632
CYP1B1	1.74734	0.0227221	0.243977	0.493503	-1.01632
GPR65	1.74734	0.0227201	1.50657	3.04741	-1.01632
AC078842.3	1.82776	0.0194531	1.18762	2.39485	-1.01187
AC092484.1	3.5345	0.000700569	1.21152	2.44306	-1.01187
RP4-576H24.4	1.79249	0.0208	0.142069	0.286485	-1.01187
TSPAN19	3.49828	0.00075458	1.03328	2.08364	-1.01187
RP11-440D17.2	1.88165	0.0177949	1.06037	2.13826	-1.01187
WHAMMP2	1.79249	0.0207981	0.572794	1.15505	-1.01187
LINC00370	1.98373	0.0145971	2.12104	4.2658	-1.00805
RPL30P11	1.98373	0.0145956	1.41068	2.83714	-1.00805
CYLC1	4.16247	0.000199669	1.02474	2.05621	-1.00473
RP11-147C23.1	5.20113	2.4143e-05	1.2285	2.46506	-1.00473
DNASE1L3	6.61012	1.29954e-06	1.78909	3.58742	-1.00372
RP5-827C21.2	2.21689	0.00939178	1.58278	3.16956	-1.00182
RP1-158P9.1	2.56868	0.00479374	1.65066	3.301	-0.999858
ADH1C	2.33111	0.00759352	0.897297	1.79365	-0.999243
OTX2	2.2952	0.00808318	1.51823	3.03488	-0.999243
RP11-45P22.2	2.08879	0.0119833	0.827581	1.65429	-0.999243
MRGPRX2	2.2952	0.0080841	2.3828	4.7631	-0.999243
CTC-513N18.7	7.47382	2.16329e-07	1.39043	2.775	-0.996951
CTD-2010I22.2	5.07702	3.10007e-05	2.05877	4.10584	-0.995897
MRVI1-AS1	5.15112	2.6741e-05	0.550516	1.09791	-0.995897
CSPG4P13	2.52507	0.00518461	1.65983	3.30793	-0.994897
LECT2	2.6026	0.00447687	0.532914	1.0607	-0.993047
RP11-229P13.19	1.45832	0.0382075	0.946224	1.87917	-0.989844
UGT2B15	2.90294	0.0024829	0.800105	1.58899	-0.989844
CDH16	3.16361	0.00147883	1.92832	3.8225	-0.98717
RP11-21I4.2	1.59607	0.0300793	0.763137	1.51276	-0.98717
RP11-360A18.2	2.7573	0.00331372	1.40345	2.77978	-0.985992
RP11-435B5.3	1.39305	0.0434307	1.33982	2.64236	-0.979791
HORMAD1	4.45491	0.000109992	1.2999	2.56131	-0.978484
RP11-442O18.2	2.23465	0.009077	1.40349	2.76543	-0.978484
ASMT	4.60106	8.14927e-05	1.08786	2.14263	-0.977887
LINC00326	4.92968	4.18016e-05	1.74571	3.43569	-0.976788
RP11-383J24.6	5.01224	3.53664e-05	1.59193	3.13304	-0.976788
KRTAP5-AS1	5.98205	4.80836e-06	1.41119	2.77075	-0.973364
AC021021.2	1.43517	0.0399079	1.23025	2.38894	-0.957423
AC141586.5	2.18161	0.0100618	0.546609	1.06143	-0.957423
AF196970.3	3.24244	0.00126288	0.593792	1.15305	-0.957423
AFAP1-AS1	1.99448	0.01428	0.562217	1.09173	-0.957423
AP000662.4	1.43517	0.0399049	0.650157	1.2625	-0.957423
ARHGEF15	2.41253	0.00645537	1.35142	2.62424	-0.957423
CTC-432M15.3	2.03584	0.0132366	2.03091	3.94369	-0.957423
CTD-2081K17.2	3.72078	0.000484973	2.2201	4.31108	-0.957423
GAPDHP36	2.71455	0.00360997	1.53085	2.97267	-0.957423
KRT6A	2.71455	0.00360949	3.01264	5.85007	-0.957423
LGI3	1.51148	0.0348822	0.935757	1.81709	-0.957423
LINC00624	1.51148	0.0348794	2.71058	5.2635	-0.957423
LINC00709	2.94117	0.00230514	1.78838	3.47274	-0.957423
MOGAT2	4.01516	0.000267273	1.78712	3.4703	-0.957423
RP11-13J10.1	5.49582	1.31997e-05	1.69132	3.28427	-0.957423
RP11-344N17.8	2.45729	0.00593333	3.23947	6.29053	-0.957423
RP11-389E17.1	7.08266	4.89556e-07	3.3074	6.42244	-0.957423
RP11-45P15.2	2.32997	0.00755263	0.729415	1.41641	-0.957423
RP11-83J16.3	1.84449	0.0190376	1.49941	2.91161	-0.957423
RP11-84H6.1	1.84449	0.0190358	1.11984	2.17455	-0.957423
RP11-89C3.4	1.43311	0.0400452	1.59922	3.10543	-0.957423
RP11-958J22.1	5.06003	3.21282e-05	1.18031	2.29196	-0.957423
SDR16C5	5.43766	1.48518e-05	1.7652	3.42773	-0.957423
TRIM58	2.14762	0.0107322	0.706322	1.37156	-0.957423
XXbac-BPG299F13.16	2.08879	0.0119472	2.59529	5.03962	-0.957423
ZNF72P	1.48701	0.0364618	0.615049	1.19433	-0.957423
AC004895.4	1.99448	0.0142814	1.16539	2.263	-0.957423
AC013480.2	1.9139	0.0167286	1.35277	2.62686	-0.957423
AC025016.1	1.51913	0.0343557	1.68009	3.26246	-0.957423
AP000770.1	3.24244	0.00126268	1.20508	2.34008	-0.957423
CDK20	1.67678	0.0258759	1.36491	2.65043	-0.957423
ECSCR	2.86843	0.00265946	0.345612	0.671123	-0.957423
GPNMB	11.0182	1.528e-10	1.78388	3.464	-0.957423
HMGCS2	5.00205	3.61316e-05	1.6279	3.16112	-0.957423
LINC00443	2.4573	0.00593971	0.956605	1.85757	-0.957423
LINC01085	4.23581	0.00017222	1.02555	1.99145	-0.957423
PATE1	1.59435	0.0296697	2.9297	5.689	-0.957423
PELI3	1.51148	0.0348766	0.906341	1.75997	-0.957423
RAPSN	3.53818	0.000696074	2.13942	4.1544	-0.957423
RP1-170B16.1	1.59607	0.0296604	0.724812	1.40747	-0.957423
RP11-100J16.5	1.43903	0.0396402	1.39954	2.71769	-0.957423
RP11-131L23.1	4.64297	7.49286e-05	1.03427	2.00839	-0.957423
RP11-168P8.5	4.61431	7.93918e-05	1.91147	3.71176	-0.957423
RP11-171L9.1	3.24806	0.00124898	0.811595	1.57599	-0.957423
RP11-21J7.1	1.55418	0.0320659	1.42446	2.76607	-0.957423
RP11-354H21.2	2.65041	0.00407176	1.49228	2.89776	-0.957423
RP11-96A1.4	1.70707	0.0244893	1.74999	3.39819	-0.957423
RP3-437I16.1	4.60177	8.13988e-05	1.53311	2.97704	-0.957423
SLC46A1	1.64399	0.0276601	0.903742	1.75492	-0.957423
TTLL10	2.14762	0.010731	0.616901	1.19792	-0.957423
ZNF733P	2.14762	0.0107299	1.18332	2.29782	-0.957423
C9orf141	1.67678	0.0258782	4.12899	8.01784	-0.957423
TDRD6	2.60765	0.00443302	1.11456	2.16429	-0.957423
RP11-229P13.22	2.21682	0.00939127	1.86182	3.58838	-0.946616
RP1-279N11.1	2.80538	0.00301628	1.17434	2.26323	-0.946534
RP11-556I14.1	10.0663	1.05927e-09	1.35619	2.6126	-0.945927
GPR144	7.81676	1.05895e-07	2.0175	3.88502	-0.94535
KIAA1522	6.01663	4.47108e-06	1.23986	2.38199	-0.941993
FCRL6	5.00286	3.60732e-05	2.21792	4.253	-0.939275
CCDC110	4.49271	0.000101864	1.18222	2.26379	-0.937245
MPO	3.79813	0.000414841	2.44197	4.66542	-0.933964
TMEM38A	7.41975	2.41377e-07	1.75147	3.34243	-0.932332
LINC01024	6.77354	9.28959e-07	1.29308	2.46358	-0.929942
CRISP3	3.09897	0.00168127	1.33065	2.53422	-0.929408
RP11-127L21.1	1.93715	0.0159559	0.753844	1.43569	-0.929408
GPR78	6.16056	3.32471e-06	0.700704	1.33289	-0.927675
ALOX12B	2.72443	0.0035382	1.33226	2.5308	-0.925714
AC105344.2	2.72443	0.00353867	1.72092	3.2691	-0.925714
CTC-207P7.1	5.76871	7.51481e-06	0.471333	0.895355	-0.925714
OR2A1-AS1	2.54314	0.0050147	0.183017	0.347311	-0.924256
RP11-44F14.2	4.92473	4.21961e-05	6.69984	12.7143	-0.924256
MMP20	5.40246	1.59496e-05	0.791857	1.50271	-0.924256
RP11-653B10.1	7.19537	3.87569e-07	1.359	2.5771	-0.923207
AC012494.1	7.92098	8.5403e-08	1.40714	2.66738	-0.922657
RP11-449D8.1	1.48415	0.036671	0.859585	1.62943	-0.922657
RP11-763B22.9	3.99204	0.000280456	1.1211	2.12517	-0.922657
RP1-288L1.4	2.59734	0.00452398	0.539069	1.02125	-0.921799
HLA-DQB2	2.31424	0.00778576	2.3472	4.44393	-0.920897
PWRN2	2.31424	0.00778399	2.42615	4.5934	-0.920897
RP11-959F10.5	1.59607	0.0296482	0.863993	1.63579	-0.920897
RSPH6A	4.85946	4.83102e-05	1.78033	3.37068	-0.920897
MYBPH	2.16354	0.0104138	2.07214	3.91787	-0.918949
RP11-872D17.4	1.59607	0.0299961	1.38831	2.62492	-0.918949
SPTY2D1-AS1	2.23466	0.00908595	1.58404	2.995	-0.918949
UBXN10	2.23466	0.00908495	1.66432	3.1468	-0.918949
LINC00621	6.98805	5.95722e-07	2.25095	4.2539	-0.918252
RDH16	4.24409	0.000169432	3.95731	7.47099	-0.916781
POPDC3	2.08323	0.0120773	0.723453	1.36581	-0.916781
TP53AIP1	2.00262	0.0140809	1.76324	3.32323	-0.914354
ZNF257	8.6013	2.14545e-08	1.52068	2.86607	-0.914354
AP000721.4	1.93112	0.016155	1.08091	2.03723	-0.914354
SLC32A1	2.00262	0.0140824	3.02132	5.69436	-0.914354
PALM	6.01662	4.46973e-06	1.0861	2.04447	-0.912569
LINC00596	1.84962	0.0189588	1.13333	2.13197	-0.911619
RP11-173L6.1	1.3863	0.0439808	0.442585	0.832572	-0.911619
OR4F13P	1.84962	0.018957	1.70179	3.20133	-0.911619
AC107399.2	5.51204	1.27793e-05	0.871991	1.63805	-0.909594
MYCL	1.7677	0.0218423	1.91657	3.59761	-0.908513
RP11-538P18.2	1.5633	0.0314737	1.19974	2.24992	-0.90715
C1QB	1.61269	0.0293123	1.39219	2.60686	-0.904955
MAP1LC3A	4.97011	3.86309e-05	2.71701	5.08756	-0.904955
TMEM213	4.9362	4.1262e-05	0.912977	1.70954	-0.904955
TRIM7	1.68534	0.0255131	1.0747	2.01235	-0.904955
RP11-571L19.7	2.3466	0.00736314	1.79967	3.36758	-0.903984
RP4-613B23.1	3.105	0.00166158	0.449505	0.840538	-0.902975
AC012075.2	1.45649	0.0383236	2.6685	4.9825	-0.900839
C1orf227	2.88715	0.00256189	1.29607	2.41997	-0.900839
CRYAB	1.52906	0.0336709	0.748547	1.39765	-0.900839
LIPK	4.50152	0.00010011	1.20523	2.25036	-0.900839
PNMA5	1.52906	0.0336628	2.13923	3.99427	-0.900839
RP11-1220K2.2	2.02296	0.0135496	1.98956	3.71482	-0.900839
THAP8	2.85651	0.00271907	1.14738	2.14234	-0.900839
RP4-640H8.2	2.85651	0.00271945	3.58782	6.699	-0.900839
SFRP2	1.42744	0.0404593	1.33034	2.48395	-0.900839
AC062031.1	2.80929	0.00299619	1.35892	2.53325	-0.898529
DUSP26	1.4448	0.0392054	1.1944	2.22269	-0.896022
PITX3	1.4448	0.0392024	0.927777	1.72653	-0.896022
RP11-698N11.2	2.32997	0.00760127	2.59185	4.82325	-0.896022
PTGDS	1.4448	0.0391993	1.32043	2.45723	-0.896022
RP11-118B18.1	4.15452	0.000203064	1.94696	3.62315	-0.896022
RP11-125P18.1	2.41759	0.0063889	0.925522	1.72233	-0.896022
CLEC18B	2.66094	0.00399789	1.63141	3.03594	-0.896022
RP11-89N17.2	2.08879	0.0119621	1.20373	2.24006	-0.896022
IRAK3	15.1764	8.54952e-14	1.56655	2.91308	-0.894959
ASIC5	2.58245	0.00466053	0.54931	1.02029	-0.893292
IFI44L	5.4408	1.47578e-05	1.53101	2.8437	-0.893292
RP11-806J6.1	1.85136	0.0189026	1.09982	2.04146	-0.892328
CTB-33O18.3	2.43319	0.00619057	3.53884	6.55949	-0.890309
GJA5	3.73629	0.000470254	1.67916	3.11244	-0.890309
RP11-396K3.1	1.4448	0.0391963	1.4581	2.7027	-0.890309
RP11-73B8.1	1.84449	0.0188687	0.622248	1.15338	-0.890309
CAPN6	3.59019	0.000625721	1.09869	2.03347	-0.88816
RP11-978I15.10	2.82806	0.002884	2.45535	4.54298	-0.887714
DEFB123	3.44389	0.000843603	2.77821	5.13379	-0.88587
DENND6B	4.36125	0.000133068	1.88783	3.47786	-0.881474
ROPN1L	9.31071	5.01333e-09	2.23165	4.11128	-0.881474
RP11-379H18.1	1.93112	0.0161518	1.1941	2.19882	-0.880801
RP11-784B15.1	7.53289	1.9144e-07	5.54831	10.2166	-0.880801
BHLHB9	4.21627	0.000178904	1.00955	1.8572	-0.87942
SLITRK3	2.0232	0.0135435	1.59608	2.93621	-0.87942
WNT10B	2.09305	0.0119773	2.58146	4.74895	-0.87942
AC104777.4	2.0527	0.0128031	0.722018	1.32825	-0.87942
RP11-346D14.1	1.54651	0.0325208	1.78302	3.28012	-0.87942
RP11-1082L8.3	2.7313	0.00348916	1.70347	3.13377	-0.87942
RP11-533E19.5	1.67941	0.025749	1.51023	2.77552	-0.877988
KCNJ1	6.41855	1.93584e-06	1.57369	2.89214	-0.877988
RP11-673E1.1	3.29075	0.00114678	1.30681	2.39664	-0.874961
C5orf60	1.87233	0.0181132	4.48487	8.22507	-0.874961
CREB3L3	2.74828	0.00337288	1.16649	2.13446	-0.871693
BPIFB9P	2.74828	0.00337333	3.37442	6.17454	-0.871693
PLA2G12B	2.81747	0.00294386	1.15727	2.11759	-0.871693
PTPN20B	2.81747	0.00294346	0.249119	0.455839	-0.871693
SLC38A8	6.88464	7.38013e-07	1.58836	2.90443	-0.870711
RP11-370I10.6	5.99391	4.69271e-06	0.979516	1.79017	-0.86996
WNT10A	6.81197	8.57645e-07	2.67941	4.89433	-0.869196
GLRB	15.6536	7.64592e-14	1.16333	2.11781	-0.864313
AC079779.7	1.70766	0.0245689	2.77246	5.04719	-0.864313
CTD-2562J15.6	8.2784	4.13833e-08	1.52692	2.77972	-0.864313
LINC00948	1.70766	0.0245646	0.848878	1.54536	-0.864313
LINC00593	1.70766	0.0245668	1.77062	3.22337	-0.864313
RP11-896J10.3	3.34872	0.00101916	3.19862	5.80612	-0.860126
AC008592.5	1.55417	0.0320638	1.02812	1.86335	-0.857887
AC108051.1	3.15874	0.00149234	1.53826	2.78791	-0.857887
AQP7P3	1.55417	0.0320612	0.710214	1.28718	-0.857887
CBLN4	1.55417	0.0320586	1.62979	2.9538	-0.857887
RP11-64B16.5	4.26147	0.000163575	1.41781	2.56962	-0.857887
EHD2	3.22785	0.0012995	0.8789	1.5929	-0.857887
FOXR1	1.55417	0.032056	1.36589	2.47552	-0.857887
RP11-258B16.1	2.98686	0.00210255	1.97125	3.57267	-0.857887
TPTE2P2	5.7419	7.92644e-06	0.394887	0.715194	-0.856896
CTD-2104P17.1	2.29369	0.00810499	1.06457	1.92628	-0.855543
LINC00929	2.19674	0.00975015	1.11476	2.01709	-0.855543
ACSM5	3.78764	0.000423498	0.987989	1.78528	-0.853587
CTA-392C11.1	4.62398	7.79691e-05	0.840326	1.51793	-0.853086
LRRC37A5P	4.62398	7.7951e-05	0.945404	1.70774	-0.853086
LCTL	3.68079	0.000525018	1.62482	2.92977	-0.850508
RP11-92B11.4	1.84449	0.0188634	1.72491	3.11025	-0.850508
AC010090.1	2.1444	0.0108019	1.40992	2.54227	-0.850508
ALDH1A3	2.1444	0.0108007	0.471023	0.849319	-0.850508
ATP6V1G3	2.21365	0.00944658	1.03413	1.86468	-0.850508
CTC-471F3.5	2.91668	0.00241441	0.596266	1.07515	-0.850508
GPR85	1.46987	0.0377297	1.29332	2.33203	-0.850508
RP11-97O12.2	1.99591	0.0142787	1.30884	2.36001	-0.850508
AC111186.1	1.46987	0.0377356	2.33015	4.20157	-0.850508
TTTY14	6.82061	8.42084e-07	0.264079	0.475579	-0.848717
AC135983.2	5.09878	2.96722e-05	7.6646	13.7982	-0.848194
AC002331.1	3.46751	0.000804827	2.95013	5.30746	-0.84724
RP11-713P17.5	2.08879	0.0119671	1.19879	2.15542	-0.846391
GSTTP2	2.69023	0.00378728	1.47637	2.6545	-0.846391
PLP1	2.75818	0.00331322	1.24673	2.24162	-0.846391
RP11-157E21.1	1.9237	0.0163985	1.12325	2.0196	-0.846391
CTD-2579N5.3	1.96709	0.0150982	2.42311	4.3524	-0.844948
RP11-389C8.2	1.59607	0.030049	1.00897	1.8123	-0.844948
ECEL1	1.96709	0.0150967	2.18147	3.91836	-0.844948
THEM4	8.13962	5.4946e-08	1.75886	3.1581	-0.844414
HEMGN	3.39047	0.000940292	1.5943	2.86133	-0.843766
NEIL2	2.61136	0.00439983	1.28151	2.29706	-0.841946
FAM157B	1.38482	0.0440704	0.308261	0.552548	-0.841946
PNLIP	2.61136	0.00439927	1.03503	1.85525	-0.841946
DMBX1	1.38482	0.0440738	1.56914	2.81264	-0.841946
GOLGA2P4	1.38482	0.0440671	4.29954	7.70677	-0.841946
LCN1	1.38482	0.0440638	2.22698	3.99179	-0.841946
RP1-111B22.3	1.84449	0.0190754	2.79953	5.01805	-0.841946
SMLR1	2.58324	0.00465324	2.33227	4.18051	-0.841946
TULP1	3.98626	0.000283495	2.2595	4.05008	-0.841946
CTD-2555C10.3	1.38482	0.0440771	1.07316	1.9236	-0.841946
RP11-461L18.1	1.63543	0.0280818	0.927746	1.66079	-0.840066
RP11-299H22.6	1.39277	0.0433964	1.57338	2.81655	-0.840066
ACCS	5.42293	1.53115e-05	2.43268	4.35336	-0.839586
ALDH1B1	1.91321	0.016742	2.76481	4.94495	-0.838778
ANKRD26P2	1.91321	0.0167403	1.23086	2.20143	-0.838778
RP11-22B23.1	1.7755	0.0214886	5.07756	9.08139	-0.838778
RP11-467M13.2	2.23911	0.00902017	1.34539	2.40628	-0.838778
AP000345.2	2.46431	0.00585588	3.38612	6.04927	-0.837129
RP11-45K10.2	1.39277	0.0433898	1.61915	2.89259	-0.837129
SPARC	5.31679	1.89674e-05	1.67397	2.99053	-0.837129
RP11-265P11.1	2.20184	0.00966148	1.76164	3.14494	-0.836116
CLIC6	12.7516	5.05372e-12	1.98373	3.53975	-0.835432
RP11-24P14.1	5.5142	1.27273e-05	2.19298	3.91313	-0.835432
AC005392.13	2.38473	0.00682727	2.76204	4.91649	-0.831892
CD180	1.73519	0.0233098	1.08162	1.9253	-0.831892
CTD-2234N14.2	3.65079	0.000556028	1.53949	2.74032	-0.831892
AC092669.3	1.83134	0.0193043	1.71793	3.05795	-0.831892
CYLC2	2.38473	0.00682647	0.90376	1.60871	-0.831892
RP11-373N22.3	3.85038	0.00037354	1.20634	2.1473	-0.831892
TNMD	1.8034	0.0204052	1.04153	1.85395	-0.831892
CYTIP	12.8223	4.44647e-12	1.32665	2.35956	-0.830731
F13B	4.10055	0.000225807	1.27453	2.26366	-0.828689
RP11-204N11.1	3.7657	0.000442834	0.72629	1.28994	-0.828689
CCDC42	3.47687	0.000789264	1.99844	3.54803	-0.82814
CDH6	12.9984	3.19851e-12	0.741321	1.31435	-0.826178
AC010524.2	2.23691	0.00905604	1.036	1.83681	-0.826178
RP11-24F11.2	4.6236	7.79644e-05	0.784068	1.38819	-0.824156
IQCF1	1.65226	0.0271825	1.75387	3.10522	-0.824156
RP11-21C17.1	2.01144	0.0138382	1.69458	3.00024	-0.824156
TP53I11	3.39972	0.000923647	0.453843	0.803528	-0.824156
SALL4	5.65194	9.56695e-06	2.59778	4.58588	-0.819919
ALOX15B	2.15649	0.0105615	1.89778	3.35016	-0.819919
ODF3L2	2.06224	0.012566	1.64992	2.91261	-0.819919
POSTN	5.65194	9.56985e-06	1.32382	2.33695	-0.819919
MTCH2	5.74772	7.83301e-06	119797	211322	-0.81885
RP11-20G13.3	1.45832	0.0382105	1.1915	2.1006	-0.81802
AC006460.2	2.55581	0.00489056	0.741691	1.30689	-0.817245
SLC2A7	2.62277	0.00429884	1.02255	1.80178	-0.817245
RP11-64K10.1	1.59607	0.0300137	1.65896	2.92176	-0.81656
RP11-76E12.1	4.72275	6.37987e-05	1.92078	3.38246	-0.816379
KB-1184D12.1	1.56876	0.0311463	2.12912	3.7468	-0.815404
RP11-527L4.6	4.5051	9.93102e-05	0.863577	1.51971	-0.815404
RP1-172I22.1	1.59607	0.0300061	1.45099	2.54925	-0.813033
RP3-393K13.1	1.98109	0.0146699	2.16373	3.80145	-0.813033
ZNF343	4.65254	7.3571e-05	0.956533	1.67959	-0.812225
RP11-879F14.3	3.93186	0.000315982	0.961992	1.68726	-0.810581
KIR3DX1	3.42021	0.000885889	2.39034	4.19038	-0.809866
CLEC4C	4.53913	9.25977e-05	1.80925	3.16958	-0.8089
MMEL1	5.05105	3.26884e-05	1.04974	1.83858	-0.808559
RP4-683M8.2	2.30367	0.00794947	1.59773	2.79227	-0.80542
ACY3	1.41593	0.0414699	1.61531	2.823	-0.80542
AQP7P1	2.81969	0.00293006	1.5001	2.62165	-0.80542
BCRP4	1.41593	0.0414667	2.14871	3.7552	-0.80542
CLGN	6.05469	4.13263e-06	1.32531	2.31619	-0.80542
FAM166A	1.41593	0.0414635	3.12684	5.46464	-0.80542
KB-1471A8.1	1.41593	0.041454	1.85178	3.23627	-0.80542
LHX2	5.51603	1.26811e-05	1.51759	2.65222	-0.80542
LINC00114	1.41593	0.0414508	1.5512	2.71095	-0.80542
RP11-410N8.1	2.44404	0.0060667	3.71091	6.48539	-0.80542
RP11-64J4.2	10.2547	7.18572e-10	1.12475	1.96567	-0.80542
RP11-886D15.1	2.98736	0.00210073	1.61272	2.81848	-0.80542
RP11-88H10.3	1.67941	0.0257468	2.64126	4.61602	-0.80542
AC126365.1	2.32997	0.00760471	1.05682	1.84695	-0.80542
LBX1-AS1	5.37359	1.68964e-05	1.16216	2.02688	-0.802448
TCTEX1D1	3.65171	0.00055504	1.29285	2.25302	-0.801304
RDH12	3.19871	0.00137876	0.911211	1.58728	-0.800697
RP11-127H5.1	14.9546	1.03119e-13	1.23561	2.15114	-0.799882
FAM177B	2.24988	0.00883251	1.54036	2.67955	-0.798725
GLRX2	2.24988	0.00883153	2.17138	3.77726	-0.798725
RP11-501O2.5	3.79649	0.000416179	1.219	2.12053	-0.798725
MS4A10	2.24988	0.00883055	1.31265	2.28345	-0.798725
ABCG8	9.40173	4.13761e-09	2.01062	3.4967	-0.798356
MLF1	6.30196	2.47674e-06	1.49942	2.60637	-0.797642
PPP1R1B	1.75046	0.0225694	1.67728	2.91417	-0.796958
RP11-1152H15.1	11.7625	3.5101e-11	3.60115	6.25677	-0.796958
GTSCR1	3.05454	0.00184171	1.42404	2.47197	-0.795672
RP1-65P5.1	6.79572	8.86155e-07	1.60738	2.78685	-0.793924
RP11-1029J19.5	2.8294	0.00287592	2.5714	4.45825	-0.793924
LINC00612	2.56868	0.00479435	2.57655	4.46718	-0.793924
PADI4	6.55508	1.45766e-06	1.01653	1.76135	-0.793036
AC007251.2	3.45886	0.000818973	1.44278	2.49877	-0.792364
RP11-399K21.14	1.46987	0.037508	1.2168	2.10738	-0.792364
IL2RB	10.9975	1.58831e-10	1.87979	3.25422	-0.791745
GAGE10	2.10268	0.0117455	1.24101	2.1479	-0.791413
PPP1R1A	2.1695	0.0102919	1.51243	2.61767	-0.791413
PRSS50	2.1695	0.0102908	0.199826	0.345853	-0.791413
KB-1410C5.3	2.10268	0.0117443	3.16683	5.48105	-0.791413
AIFM2	5.41102	1.56875e-05	1.38293	2.39247	-0.790773
DHRS7C	2.97642	0.00214935	1.40605	2.43169	-0.790313
TMCO5A	8.30771	3.91396e-08	1.56314	2.70222	-0.789695
AC005863.2	8.19797	4.88245e-08	1.07252	1.85125	-0.787498
AF241725.4	1.6938	0.0251137	0.322763	0.557115	-0.787498
FAM41C	1.60099	0.0300128	1.77862	3.07003	-0.787498
FAM83C	2.42341	0.00631215	3.53257	6.09749	-0.787498
GPHB5	1.60099	0.0300102	2.59893	4.48595	-0.787498
LINC00332	1.60099	0.0300077	2.17597	3.7559	-0.787498
RP11-25I11.1	3.06673	0.00179553	1.68441	2.90743	-0.787498
RP11-101O21.1	8.41259	3.13788e-08	1.20221	2.07511	-0.787498
CAMK1G	6.56774	1.42104e-06	1.93495	3.33676	-0.786151
TCN2	4.69889	6.68279e-05	2.09224	3.60676	-0.785656
B3GALT5	13.6407	9.9965e-13	0.964831	1.66295	-0.785399
RP13-653N12.1	3.84165	0.000380062	0.982688	1.69138	-0.783393
RP3-522P13.3	1.99591	0.0142772	1.19592	2.05839	-0.783393
CTD-2589M5.4	4.09075	0.00023013	2.11089	3.63321	-0.783393
HMSD	4.4899	0.00010248	1.2901	2.21811	-0.781851
SDC3	5.92676	5.39079e-06	1.35491	2.32909	-0.781573
VNN2	3.52036	0.000721182	1.73759	2.9848	-0.780545
RP11-480A16.1	3.16361	0.00147861	1.40533	2.4116	-0.779086
IL10RA	2.5963	0.00453143	1.73016	2.96772	-0.778453
RP11-299G20.2	1.62688	0.0285252	1.13708	1.94825	-0.776851
RP3-410B11.1	12.3405	1.13272e-11	0.772521	1.32363	-0.776851
IRF8	4.71746	6.4457e-05	1.86975	3.2036	-0.776851
RP11-470M17.2	1.70885	0.0245146	3.18247	5.44949	-0.775976
ZNF366	7.88944	9.10543e-08	1.07297	1.83611	-0.775046
GS1-279B7.1	1.87367	0.018061	1.32024	2.25849	-0.774559
LIPJ	1.78334	0.0211389	0.906296	1.55037	-0.774559
SWI5	4.24342	0.000169656	2.94954	5.04271	-0.773711
AC113618.1	4.27144	0.000160067	1.96261	3.3554	-0.773711
BVES	7.68081	1.40668e-07	1.70871	2.91904	-0.772583
ACOT9	5.03883	3.34816e-05	0.733873	1.25353	-0.772391
ZNF469	2.58219	0.00466151	1.90497	3.2527	-0.771867
CTD-2033A16.3	2.60826	0.00442741	1.62764	2.77915	-0.771867
PTGR1	2.9886	0.00210048	0.574512	0.980384	-0.77101
C18orf42	6.29194	2.52746e-06	1.10315	1.88248	-0.77101
TMPRSS11F	6.26243	2.68819e-06	0.751212	1.28192	-0.77101
RP11-358N4.6	1.38482	0.0440006	1.74709	2.98135	-0.77101
SMTNL2	3.70146	0.000504488	1.47136	2.50872	-0.769796
ELOVL2-AS1	6.90873	6.99869e-07	1.836	3.12567	-0.767598
C2orf71	2.37292	0.00698836	1.83942	3.12538	-0.764778
RP11-99J16__A.2	3.92069	0.000323596	2.5737	4.37299	-0.764778
SLC15A1	11.2219	1.02175e-10	1.41973	2.41228	-0.764778
AP000472.3	2.05192	0.0128221	0.494438	0.840103	-0.764778
AWAT2	1.72535	0.0237654	1.85763	3.15631	-0.764778
RP11-20B7.1	2.19798	0.00973283	1.55488	2.64191	-0.764778
DUX4L19	1.63633	0.0280867	13.7775	23.4095	-0.764778
FAM230B	2.05192	0.0128208	0.858533	1.45874	-0.764778
IQCA1P1	2.84467	0.00278464	1.92407	3.2692	-0.764778
MEIOB	4.35774	0.000134001	0.832698	1.41484	-0.764778
MYL10	2.11732	0.0114056	1.3115	2.22839	-0.764778
RP11-567N4.2	2.13727	0.0109537	0.713259	1.2119	-0.764778
VSIG1	4.33024	0.000141779	1.22445	2.08048	-0.764778
C19orf18	3.95901	0.000299407	2.3856	4.0534	-0.764778
ACTG2	6.5525	1.46363e-06	2.21749	3.75239	-0.758877
GCNT6	2.7007	0.00371073	2.00289	3.38744	-0.758114
NBPF6	6.77569	9.25084e-07	0.669245	1.13044	-0.756283
RP11-396O20.1	4.63924	7.55398e-05	1.90841	3.22245	-0.755789
PROKR1	2.03647	0.0132202	1.67455	2.82757	-0.755789
RP11-434C1.1	1.93879	0.0159064	0.422613	0.713605	-0.755789
SRL	9.01565	9.15817e-09	1.57316	2.65287	-0.753889
GAL3ST3	1.55338	0.032104	2.294	3.86844	-0.753889
TUFT1	4.7378	6.1936e-05	1.06885	1.8014	-0.753064
RP3-399L15.2	2.93642	0.00232716	2.38836	4.02398	-0.752603
SRRM2-AS1	2.93642	0.00232683	1.91146	3.22048	-0.752603
PRSS51	4.36835	0.000131079	0.660931	1.11317	-0.752104
RP11-323J4.1	2.14762	0.0107333	1.42289	2.39578	-0.751674
FAM86GP	2.14852	0.0107179	1.8685	3.1399	-0.748836
CPT1C	4.62394	7.79403e-05	1.98765	3.34011	-0.748836
DEFB119	4.16177	0.000199951	3.11716	5.23335	-0.7475
MDH1B	5.31221	1.91367e-05	1.85336	3.11093	-0.747205
AC003665.1	1.8243	0.0195491	0.435601	0.730521	-0.745919
FCER2	2.7934	0.00308586	2.15121	3.60768	-0.745919
AC104777.1	2.72922	0.00350447	1.15367	1.93476	-0.745919
KRT16	1.88945	0.0175286	3.13651	5.26006	-0.745919
LINC00237	4.45558	0.000109846	2.3734	3.97618	-0.744429
STX1B	3.4292	0.000870033	1.63347	2.7358	-0.744019
CTA-833B7.2	2.41274	0.00645307	1.0972	1.83672	-0.743298
LINC00297	2.3884	0.00677857	1.6027	2.68291	-0.743298
RP1-152L7.1	1.60099	0.0300001	1.62602	2.72195	-0.743298
RP11-71H9.1	6.85104	7.91035e-07	1.70023	2.84619	-0.743298
LYZL1	4.08526	0.000232681	1.40159	2.34527	-0.742684
GPRC5B	5.95123	5.12182e-06	1.96483	3.28709	-0.74241
FABP5P3	1.46987	0.0377445	2.49651	4.1745	-0.741694
CCDC168	1.46987	0.0377475	2.13487	3.5698	-0.741694
LINC00494	4.71062	6.53403e-05	4.41306	7.37925	-0.741694
RP11-857B24.1	2.38548	0.0068211	1.37792	2.30331	-0.741214
HAS1	2.06799	0.0124365	2.00498	3.34827	-0.739831
AQP7	3.28728	0.00115433	1.90388	3.17565	-0.73811
RP11-795H16.3	2.00476	0.0140201	1.15499	1.92507	-0.737033
CTD-2033D24.2	5.96943	4.93406e-06	1.68943	2.81544	-0.736824
RP11-776H12.1	8.0467	6.59661e-08	0.990004	1.64779	-0.73503
AC018866.1	4.17357	0.000195193	1.79071	2.98051	-0.73503
AC105402.4	1.67761	0.0258336	0.821446	1.36724	-0.73503
FBXO17	4.17357	0.000195152	1.23939	2.06287	-0.73503
NETO2	8.85963	1.26737e-08	1.27705	2.12192	-0.732549
TBC1D3P5	3.7765	0.000433706	2.81874	4.68291	-0.732356
COL8A2	3.14542	0.0015309	1.10611	1.837	-0.731863
HABP2	5.4352	1.49319e-05	1.39591	2.31716	-0.731147
HMOX1	2.50748	0.0053659	1.95301	3.24191	-0.731147
RP11-764K9.4	4.23224	0.000173385	1.68525	2.79648	-0.730652
CXorf58	1.92295	0.0164187	0.660654	1.0958	-0.730012
NXF3	1.92295	0.0164171	1.20249	1.99451	-0.730012
AC007966.1	3.40361	0.000915867	1.73663	2.87876	-0.729154
LINC00674	1.38573	0.0440182	1.09013	1.80555	-0.727941
LINC00867	1.38573	0.0440149	1.85564	3.07345	-0.727941
RP11-973N13.3	1.63562	0.0281131	2.35875	3.90673	-0.727941
LINC00906	2.74421	0.00339825	5.16633	8.55686	-0.727941
AGTR1	6.23163	2.86283e-06	1.37024	2.26729	-0.726539
FAM153C	10.2057	7.93445e-10	1.97094	3.25833	-0.725249
DKK3	8.6616	1.91138e-08	1.81429	2.99642	-0.723832
CTD-2313N18.5	1.50904	0.0350418	0.731116	1.20675	-0.722958
H19	1.50904	0.035039	2.77301	4.57703	-0.722958
LINC00933	1.50904	0.0350362	1.83228	3.02429	-0.722958
RIPPLY3	2.34139	0.00743819	1.93813	3.19901	-0.722958
RP11-423H2.1	5.83031	6.58062e-06	2.28394	3.76978	-0.722958
RP11-881M11.2	1.38482	0.0439906	1.57696	2.60286	-0.722958
RP3-425P12.5	2.34139	0.00743733	1.7661	2.91506	-0.722958
DOCK6	8.83812	1.32397e-08	1.36749	2.25311	-0.720384
GABRR3	6.88508	7.37553e-07	1.41783	2.33498	-0.719731
RP11-431K24.1	6.86209	7.73934e-07	2.29135	3.77235	-0.719263
CTD-2154I11.2	1.84158	0.0189545	0.646585	1.0645	-0.719263
ADH1B	2.86194	0.0026913	1.91149	3.14472	-0.718235
GBX1	4.04524	0.00025176	1.63503	2.689	-0.717752
C4orf50	4.30039	0.000150831	1.38791	2.28046	-0.716415
AC008691.1	3.09629	0.00169041	2.65332	4.35965	-0.716415
TMPRSS3	4.27476	0.000159118	1.81856	2.98807	-0.716415
NXPE1	6.8105	8.60216e-07	1.78306	2.92973	-0.716415
LYPD5	5.84904	6.33083e-06	1.89753	3.11573	-0.71545
RP11-122G18.5	3.39046	0.000939539	1.99141	3.26853	-0.714852
GULOP	3.41717	0.000891512	1.27284	2.08914	-0.714852
C8orf87	4.84714	4.95281e-05	1.54545	2.53534	-0.714152
RP11-85D18.1	2.68725	0.00380938	1.38215	2.26745	-0.714152
FAM170B-AS1	3.67403	0.000531366	1.32203	2.16784	-0.713497
AC012363.4	6.89459	7.22157e-07	1.67606	2.74609	-0.71231
C4BPAP1	2.46039	0.0059033	1.51669	2.48498	-0.71231
LBP	8.45639	2.86984e-08	2.71102	4.4418	-0.71231
RP11-621H8.1	2.92309	0.00238478	2.17601	3.56523	-0.71231
C6orf195	2.69697	0.0037349	2.40708	3.93964	-0.710783
RP11-550H2.2	1.9237	0.0163969	2.08255	3.40545	-0.709495
SDPR	1.4892	0.0363392	1.28017	2.09337	-0.709495
RP11-262H14.4	1.46987	0.0375374	2.1705	3.54657	-0.708395
RP11-589M4.3	3.34282	0.00103111	2.22848	3.63891	-0.707445
RP11-462L8.1	2.58662	0.00462415	1.31534	2.14551	-0.705884
RP1-215K18.4	2.23465	0.009073	0.473616	0.771878	-0.704657
SCGB1A1	2.35838	0.00719031	1.49544	2.43553	-0.703666
ZBP1	5.1502	2.67762e-05	3.23435	5.26759	-0.703666
RP11-169K16.9	3.25487	0.00123204	0.351956	0.572743	-0.702493
CTB-1I21.1	3.1113	0.00164058	1.76681	2.87335	-0.701584
CTD-2231H16.1	7.80603	1.08224e-07	1.68294	2.73517	-0.700647
CTD-2292P10.4	3.68747	0.000517931	1.62402	2.63942	-0.700647
C5orf64	8.65879	1.9226e-08	0.772896	1.25565	-0.700091
CTD-2315E11.1	4.17301	0.000195202	1.47386	2.39416	-0.699927
SLC25A31	4.4655	0.000107748	1.09309	1.77528	-0.699625
FAM66A	4.71933	6.41953e-05	1.03345	1.6781	-0.699355
C8orf47	5.19991	2.41914e-05	1.90647	3.09469	-0.69889
RP11-364P22.1	1.80075	0.0204702	1.42846	2.31679	-0.697664
RP11-326N17.1	1.43903	0.039628	1.14897	1.85926	-0.694388
AC007277.3	4.83325	5.08867e-05	0.682351	1.10418	-0.694388
CERS6-AS1	2.23912	0.00903608	1.74457	2.82305	-0.694388
CLPSL1	2.23912	0.00903508	2.06842	3.34712	-0.694388
HYALP1	1.61367	0.0292611	1.21271	1.96241	-0.694388
RP11-123K19.1	3.25962	0.00122019	1.44744	2.34224	-0.694388
RP11-246K15.1	5.98556	4.77283e-06	2.41297	3.90467	-0.694388
CHST1	2.79887	0.00305516	1.87633	3.03627	-0.694388
RP11-170L3.7	2.30619	0.00790712	1.21219	1.96157	-0.694388
RP11-401H2.1	2.39725	0.0066582	1.52373	2.46569	-0.694388
RP3-416J7.4	3.52274	0.000717973	1.63522	2.6461	-0.694388
TMEM216	1.52932	0.0336564	2.55384	4.13262	-0.694388
RP11-79P5.3	2.9373	0.00232313	1.37162	2.21955	-0.694388
ACOT11	11.517	5.67918e-11	1.17952	1.90578	-0.692184
CPO	4.66865	7.11577e-05	1.72105	2.77556	-0.68949
FAM167A	3.80677	0.000407724	0.81949	1.32079	-0.688606
ASB10	3.32059	0.0010804	3.16469	5.09781	-0.687816
AC009950.2	7.06375	5.09002e-07	1.51671	2.44279	-0.687583
CTC-360P9.3	5.42213	1.53352e-05	2.43879	3.9272	-0.687334
BCRP3	6.43336	1.87701e-06	3.84818	6.19559	-0.687065
RP11-508N12.2	3.08302	0.00173844	1.83616	2.95564	-0.686775
RP11-1082A3.1	1.41833	0.0412509	1.68513	2.71173	-0.686351
AC022182.1	8.56614	2.30538e-08	1.57555	2.53455	-0.685877
PLCZ1	4.04683	0.000250935	0.826867	1.32774	-0.683248
SFRP1	3.96021	0.000298759	0.954769	1.53312	-0.683248
RP11-290F24.3	2.0305	0.0133649	1.33433	2.1426	-0.683248
FAM20C	8.33568	3.69278e-08	0.818182	1.31349	-0.682916
AC087393.1	1.65259	0.0271736	1.33297	2.13825	-0.681788
RP11-956E11.1	2.53037	0.00514324	15.6508	25.0905	-0.680905
RP11-524C21.2	2.32997	0.00754917	1.09809	1.75979	-0.680415
RP11-296O14.3	2.33855	0.0074818	1.33943	2.14579	-0.679889
ADRA1B	12.1028	1.8057e-11	2.19133	3.51054	-0.679889
RCVRN	1.44654	0.0390784	1.8766	3.00634	-0.679889
RP13-297E16.4	2.03871	0.0131548	1.48956	2.38629	-0.679889
CIITA	6.44458	1.83244e-06	1.26896	2.03289	-0.679889
KRT15	1.38482	0.044087	1.98658	3.18254	-0.679889
RP11-262A12.1	5.57067	1.13322e-05	1.70272	2.72555	-0.678707
TDRG1	7.38324	2.60203e-07	1.76768	2.82902	-0.678447
FABP6	9.68459	2.30907e-09	1.97095	3.15089	-0.676871
CTD-2588J1.1	8.12295	5.67012e-08	2.00347	3.20272	-0.676794
RP11-123M21.1	1.80075	0.0204777	1.10916	1.77241	-0.676241
RHBG	2.25676	0.00871105	1.69011	2.69965	-0.675652
WEE2-AS1	2.2351	0.00908781	0.795583	1.2708	-0.675652
VN2R1P	2.2351	0.00908881	1.49975	2.39558	-0.675652
ZNF488	3.39794	0.000927137	2.0844	3.32799	-0.675023
AC008074.3	10.9488	1.7589e-10	1.92205	3.06686	-0.674116
SLC9A3R2	3.08082	0.00174572	2.68143	4.2771	-0.67363
MCHR2-AS1	15.1764	8.32255e-14	1.86266	2.96963	-0.672917
ZNF320	2.21303	0.009457	1.27439	2.03144	-0.672693
RP11-16L9.3	2.76908	0.00324112	1.92128	3.06171	-0.672266
SLC17A1	9.38046	4.32605e-09	2.02388	3.22332	-0.671427
OLFML2A	8.0693	6.318e-08	2.31342	3.68367	-0.671119
DUSP4	1.75395	0.022476	1.23943	1.97355	-0.671119
PTCHD3	1.8155	0.0199032	1.34842	2.1471	-0.671119
RP11-308N19.1	6.96019	6.29769e-07	1.59574	2.54091	-0.671119
RP11-680E19.2	2.2235	0.00927022	1.87759	2.98931	-0.670929
GPRIN2	4.71978	6.41446e-05	4.60683	7.33256	-0.670542
GNAS-AS1	5.60214	1.06066e-05	1.96473	3.12634	-0.670141
GSTA1	2.52945	0.00515295	2.56561	4.08247	-0.670141
MAP1LC3B2	2.59027	0.00458773	1.82256	2.90012	-0.670141
RP11-30O15.1	2.74796	0.0033735	1.53827	2.44686	-0.66962
MLC1	4.40451	0.000121955	1.90943	3.03656	-0.669297
POTEI	2.35394	0.00725224	0.57362	0.911354	-0.667916
CHADL	1.57052	0.0310532	1.68112	2.67092	-0.667916
EDNRB	2.35394	0.00725393	1.18588	1.88409	-0.667916
LRRC15	2.35394	0.00725309	1.9868	3.15658	-0.667916
RP11-661A12.9	1.48799	0.0364231	1.85847	2.9527	-0.667916
CASP14	1.57052	0.0310558	2.15508	3.42393	-0.667916
RP11-367G18.1	3.43135	0.000866311	1.27552	2.02652	-0.667916
RP11-766F14.1	1.70707	0.0245413	1.73887	2.76267	-0.667916
RP11-318K12.2	2.53735	0.00507256	1.67889	2.66632	-0.667344
BLK	7.30474	3.06166e-07	1.14967	1.82438	-0.666191
FAM217A	2.9419	0.00230424	0.943922	1.49765	-0.66596
WNT4	3.00309	0.00203835	1.34202	2.12929	-0.66596
RP6-1O2.1	9.16826	6.73932e-09	0.794847	1.26096	-0.665768
RGS8	5.52672	1.24095e-05	1.61072	2.55507	-0.665657
CLU	2.11573	0.0114375	1.44544	2.29223	-0.665242
IL22RA1	2.03439	0.0132539	1.12133	1.77824	-0.665242
RP11-412H8.2	3.60855	0.000602943	1.5307	2.42744	-0.665242
CTD-2210P24.1	3.60607	0.000605663	1.94894	3.08941	-0.664641
LARP6	2.70783	0.00366141	1.46522	2.32109	-0.663692
RAD51-AS1	2.15776	0.0105409	2.11091	3.34396	-0.663692
GUSBP4	2.70783	0.00366189	3.15302	4.9948	-0.663692
ZNF214	2.68613	0.00381524	1.57554	2.49586	-0.663692
CHDC2	7.47992	2.13605e-07	0.758753	1.20196	-0.663692
RP11-472K22.1	1.85012	0.0189442	0.568837	0.901113	-0.663692
FAM90A28P	1.8546	0.0187834	2.4563	3.88646	-0.661967
SYDE1	1.91549	0.016677	3.10648	4.91519	-0.661967
FBXO39	1.8546	0.0187816	1.12868	1.78584	-0.661967
RP11-626P14.2	2.24988	0.00882957	1.8776	2.97081	-0.661967
SH2D1B	1.91549	0.0166786	1.39666	2.20984	-0.661967
RP11-91K8.4	2.01226	0.0138344	1.90909	3.02063	-0.661967
TMEM86A	1.91549	0.0166753	2.02038	3.19673	-0.661967
PKD2L1	6.9801	6.04989e-07	1.83462	2.90207	-0.661598
NIPAL1	6.04144	4.24797e-06	0.54018	0.853946	-0.660705
SYNPO	10.5975	3.5884e-10	1.93653	3.06082	-0.660441
PSORS1C1	3.11963	0.00161111	1.48091	2.34067	-0.660441
CADM3	3.7214	0.000484459	1.40398	2.21846	-0.660037
CTD-2306M5.1	5.13684	2.74802e-05	1.41961	2.24235	-0.659518
CYP2C9	7.80411	1.08545e-07	1.70319	2.68928	-0.658983
METRNL	2.86402	0.00268324	2.28214	3.60064	-0.657862
PSG7	2.21391	0.00944293	2.14103	3.378	-0.657862
C6orf141	1.67265	0.0260756	1.82024	2.87187	-0.657862
TOX3	12.5839	7.1048e-12	1.20828	1.90635	-0.657862
RP11-272B17.1	4.4879	0.000102882	1.12711	1.77829	-0.657862
IGF2BP1	6.52936	1.5369e-06	1.27386	2.00801	-0.656556
GP2	3.2974	0.00113151	2.15366	3.39211	-0.655394
RAB3IL1	3.21343	0.0013388	1.70997	2.69328	-0.655394
RP11-553L6.5	1.70707	0.0244936	1.605	2.52556	-0.654031
RP3-523C21.2	2.01495	0.0137796	1.78299	2.80564	-0.654031
RP11-981G7.1	2.85802	0.00271116	2.47932	3.90135	-0.654031
RP11-689C9.1	1.68403	0.0255659	0.472414	0.743171	-0.653642
RP1-239B22.5	2.27121	0.00844971	1.73265	2.72527	-0.653417
CXorf30	10.1836	8.28917e-10	0.701823	1.10324	-0.652568
RETNLB	1.40673	0.0422129	1.31287	2.06378	-0.652568
CTD-2185K10.1	8.70072	1.75547e-08	1.76616	2.77486	-0.651796
RP11-15H7.2	2.7573	0.00331505	1.34284	2.10907	-0.65132
SLC17A6	6.14164	3.45039e-06	1.70738	2.68101	-0.650996
AKNAD1	8.72246	1.68128e-08	0.66235	1.03928	-0.649914
MS4A3	1.77399	0.0215539	1.56051	2.44752	-0.6493
MMP19	1.77399	0.0215558	3.01207	4.72416	-0.6493
PPP1R26-AS1	2.72519	0.00353382	1.88574	2.9576	-0.6493
CYP26B1	1.71373	0.0242991	1.20701	1.89308	-0.6493
RP11-436D10.3	1.88546	0.0176599	0.282655	0.443318	-0.6493
IQSEC2	8.53681	2.45026e-08	1.07541	1.68594	-0.64867
NMUR2	8.53681	2.44879e-08	2.27396	3.56494	-0.64867
TRPM1	13.6758	9.39459e-13	0.915228	1.43342	-0.647254
RP11-1029J19.4	1.57095	0.0310356	2.64616	4.14388	-0.647083
RP11-136K7.2	4.472	0.000106339	1.61486	2.52887	-0.647083
PLEKHD1	8.62221	2.06462e-08	2.21155	3.46266	-0.646823
AIM1L	2.49017	0.00555627	0.973631	1.52301	-0.645479
CTB-11I22.1	3.82908	0.000389323	1.21236	1.89644	-0.645479
RASGRP4	5.35259	1.76237e-05	3.64281	5.69829	-0.645479
PDPN	5.35259	1.76286e-05	1.82188	2.84989	-0.645479
DTX1	7.62652	1.57591e-07	2.11231	3.30192	-0.644483
RP11-170L3.2	1.84449	0.0188969	1.7145	2.67967	-0.644265
ZNF582	2.82072	0.00292517	2.04463	3.19563	-0.644265
ZNF683	1.51075	0.0349212	1.55749	2.43267	-0.643314
GYG1P1	1.53006	0.0336291	2.0794	3.24784	-0.643314
RP11-1281K21.2	1.59607	0.0300945	2.01188	3.14238	-0.643314
GIMAP8	5.86686	6.08982e-06	2.39724	3.74171	-0.642327
PPM1N	1.87462	0.0180266	1.77942	2.77662	-0.641921
VEGFC	9.97589	1.27122e-09	1.01514	1.5832	-0.641163
ASB11	2.17291	0.0102201	0.806208	1.25716	-0.640949
AP000476.1	5.21521	2.34304e-05	0.519863	0.810435	-0.640566
SAGE1	2.50632	0.00537641	1.39081	2.16769	-0.640233
CACNG4	12.7671	4.90613e-12	2.02625	3.15515	-0.638893
CYP4F23P	4.09667	0.000227423	2.45313	3.81907	-0.638601
NLRP12	4.96443	3.90394e-05	1.92747	2.99978	-0.638144
RP5-1029K10.2	5.47949	1.36416e-05	0.956912	1.48653	-0.635495
TRIM42	3.84492	0.000377634	2.07703	3.22661	-0.635495
DUXA	2.27121	0.00845149	2.27581	3.5354	-0.635495
LINC00613	5.88019	5.92447e-06	1.49523	2.3228	-0.635495
RP11-1379J22.5	1.79164	0.0208237	1.36325	2.11777	-0.635495
RP4-550H1.4	3.09226	0.00170514	3.06367	4.75932	-0.635495
TECTA	15.3525	6.59963e-14	1.8747	2.90853	-0.633634
OPRD1	6.8539	7.8772e-07	1.55752	2.41628	-0.633533
RNF212	6.8539	7.87406e-07	1.40105	2.17353	-0.633533
RP11-275O4.3	1.61726	0.0290375	7.42571	11.5079	-0.632022
DPEP1	3.55459	0.000672437	1.80648	2.79956	-0.632022
THEGL	6.94148	6.54031e-07	1.12544	1.74369	-0.631653
RP4-781K5.4	2.42811	0.00625455	0.875456	1.3554	-0.630612
DAPL1	12.0636	1.95738e-11	2.00526	3.10255	-0.629666
FBP2	4.05185	0.000248253	1.4682	2.27114	-0.629369
RP11-704M14.1	2.19932	0.00971143	1.52411	2.3567	-0.6288
AC098823.3	1.67564	0.0259262	2.45247	3.7922	-0.6288
AC005008.2	3.30234	0.00112066	1.81157	2.79986	-0.628115
LINC00491	5.09223	3.00362e-05	0.993033	1.5345	-0.627855
GBP4	2.95482	0.00224341	2.15932	3.33538	-0.627274
FGF9	4.69023	6.8044e-05	1.7395	2.6869	-0.627274
CTD-2252P21.1	1.38779	0.0438428	2.03107	3.13728	-0.627274
RP1-152L7.5	7.59012	1.69845e-07	2.17979	3.36699	-0.627274
RP11-718O11.1	6.42188	1.92242e-06	0.427351	0.660105	-0.627274
CTD-2532D12.4	2.54536	0.00499222	1.8199	2.80904	-0.626217
CCER1	2.54536	0.00499284	0.686902	1.06024	-0.626217
FIGF	2.54536	0.0049916	0.877622	1.35462	-0.626217
GUCA1A	3.80088	0.000412456	1.98276	3.05954	-0.625801
TRPV5	3.86098	0.000365837	1.90636	2.94164	-0.625801
APOH	6.5184	1.56924e-06	1.7655	2.72361	-0.625441
CIB3	2.13365	0.0110302	2.44081	3.76385	-0.624847
DTHD1	3.47778	0.000787864	0.694053	1.07026	-0.624847
RIBC2	2.1925	0.00983621	1.57806	2.43344	-0.624847
C9orf135	10.0344	1.12837e-09	1.33822	2.06302	-0.624439
AC026150.5	4.31833	0.000145501	2.97146	4.57943	-0.623999
PTPRH	5.35662	1.74857e-05	2.31645	3.56854	-0.623422
RP13-895J2.7	3.90321	0.000335413	0.997866	1.53679	-0.623004
AC010132.10	1.85494	0.0187758	1.71405	2.63977	-0.623004
AC098617.1	12.679	5.87702e-12	0.724229	1.11478	-0.622239
ZCCHC24	4.53068	9.42665e-05	0.896204	1.37884	-0.621555
MID2	7.32803	2.91964e-07	0.869029	1.33664	-0.621139
CYP4F22	8.29605	4.00918e-08	2.25048	3.46124	-0.62106
SLCO2B1	7.81285	1.06697e-07	0.889383	1.36724	-0.620388
IZUMO2	1.55153	0.0322177	1.96726	3.02424	-0.620388
AC009158.1	1.49202	0.0361272	1.28338	1.97293	-0.620388
LZTS1	4.70515	6.60271e-05	1.01175	1.55413	-0.619254
OSER1-AS1	4.70515	6.60114e-05	3.88094	5.96144	-0.619254
RP11-317N8.5	2.7573	0.00331416	3.04879	4.68114	-0.618621
AC073987.1	8.64334	1.98116e-08	1.53557	2.35742	-0.61844
AC005042.5	1.95517	0.0154555	0.398641	0.611786	-0.617936
HPCAL4	1.95517	0.0154539	2.0746	3.18385	-0.617936
RP11-132A1.3	1.46987	0.0375463	0.665992	1.02142	-0.616998
RP11-770G2.2	1.77758	0.0213994	1.65883	2.54303	-0.616386
NUAK1	12.5737	7.21851e-12	1.88914	2.89495	-0.615806
ERBB3	2.99355	0.00208033	1.6608	2.54417	-0.615317
RP11-643G16.4	3.39046	0.000938472	2.26024	3.46246	-0.615317
ZIM3	1.5771	0.0306668	2.04312	3.12815	-0.614535
BEND2	3.9319	0.000316135	0.888253	1.35941	-0.613939
CTC-498M16.4	4.71548	6.47201e-05	2.0106	3.07709	-0.613939
ADAMTSL2	6.4842	1.68605e-06	1.85207	2.83413	-0.61377
ABHD4	2.13336	0.0110362	2.03984	3.12082	-0.613468
ALDH7A1	4.50822	9.86451e-05	1.07517	1.64493	-0.613468
SLC8A2	7.60223	1.65482e-07	2.09543	3.20529	-0.613207
NID1	14.4775	2.16693e-13	1.83681	2.80789	-0.612287
ITGB8	12.7581	4.9878e-12	1.73426	2.65029	-0.611826
TGIF1	4.72028	6.4101e-05	1.26807	1.93732	-0.611427
AIFM3	5.34782	1.78035e-05	4.13474	6.3085	-0.609499
AP002856.7	1.69736	0.0249545	1.41435	2.15792	-0.609499
CD9	5.34782	1.77985e-05	1.74357	2.66022	-0.609499
MLK7-AS1	1.69736	0.0249501	0.211423	0.322574	-0.609499
AC018685.1	2.23188	0.00912617	2.08634	3.18319	-0.609499
HLA-DRB9	2.15391	0.0106143	2.23306	3.40704	-0.609499
FNDC7	3.79611	0.000416471	1.68255	2.56309	-0.607236
CCDC50	7.72724	1.27564e-07	1.36701	2.08221	-0.607091
LINC00278	3.27794	0.00117736	0.447994	0.682299	-0.606926
PIP5KL1	2.38895	0.00677239	3.25575	4.9552	-0.60595
RP11-23B5.1	2.56867	0.00476744	1.48936	2.26678	-0.60595
TBX22	1.85679	0.0187103	1.53898	2.34095	-0.605121
KIAA1456	6.8489	7.94308e-07	1.00636	1.52979	-0.604191
ANKRD2	1.41042	0.0419224	1.75415	2.66579	-0.603786
C3orf72	1.41042	0.0419192	3.22846	4.90628	-0.603786
CLDN16	11.9912	2.26892e-11	1.56827	2.3833	-0.603786
RP11-981G7.2	1.67941	0.0257445	1.11401	1.69297	-0.603786
NYX	1.41042	0.041916	0.709925	1.07887	-0.603786
RP11-798K3.3	2.75731	0.00331853	0.84642	1.2863	-0.603786
RP11-417J1.3	2.32997	0.00755522	0.336471	0.511054	-0.602992
MANSC1	2.42768	0.00625846	1.59975	2.4294	-0.602758
ACER2	8.33396	3.7032e-08	2.36966	3.59861	-0.602758
ALOX5	8.33396	3.70111e-08	1.42026	2.15683	-0.602758
RGR	2.42768	0.00625772	2.2833	3.46746	-0.602758
RP11-351J23.2	1.97699	0.0147872	2.05433	3.1192	-0.602506
MMP2	7.67953	1.40947e-07	0.820643	1.24587	-0.602328
BEAN1	5.39264	1.62864e-05	1.05422	1.59932	-0.601279
FGF1	5.39264	1.62818e-05	0.659499	1.0005	-0.601279
MTOR	7.90767	8.77073e-08	1.81989	2.76088	-0.601279
AC005487.2	1.91758	0.0166052	1.75736	2.66603	-0.601279
RP11-196P2.1	3.1741	0.00144885	2.27942	3.45803	-0.601279
RXRG	6.11442	3.64149e-06	1.75448	2.66046	-0.60063
ARMC12	2.60315	0.00447346	2.97021	4.50159	-0.599871
RP11-697B24.1	2.32997	0.00754572	1.40975	2.13526	-0.598969
CYP2G2P	1.51436	0.0347015	1.81895	2.75505	-0.598969
FLNC	3.14249	0.00154076	1.51015	2.28732	-0.598969
NOXA1	1.51436	0.0346904	1.97342	2.98901	-0.598969
LRIT1	1.51436	0.0346932	2.21098	3.34882	-0.598969
RASSF9	2.69971	0.00371722	1.17217	1.7733	-0.597247
RP11-508M1.7	2.511	0.00532976	2.34993	3.55503	-0.597247
TSPAN33	2.68005	0.00384825	1.56639	2.36967	-0.597247
BMS1P8	3.98663	0.00028337	4.63773	7.01265	-0.596541
RP5-944M2.3	3.9654	0.000295661	1.75655	2.65606	-0.596541
OR2W3	2.17435	0.010194	1.07706	1.6267	-0.594853
CEACAM20	6.00878	4.54066e-06	2.79716	4.2246	-0.594853
OASL	1.61726	0.02904	1.24351	1.8781	-0.594853
RP11-30L8.1	2.91493	0.00242318	2.38472	3.60168	-0.594853
HAPLN3	2.87468	0.0026266	2.14168	3.23462	-0.594853
LAMB4	15.3525	8.1424e-14	1.70788	2.57855	-0.59436
HAO1	12.8353	4.34256e-12	2.687	4.05332	-0.593105
CDHR2	13.045	2.95299e-12	2.9222	4.4064	-0.592548
PHYHIPL	5.67107	9.20769e-06	1.04219	1.5714	-0.592426
PIGR	2.34965	0.00731746	1.84783	2.78556	-0.592138
RP11-89M20.2	4.04429	0.00025221	1.57608	2.37452	-0.591295
RP11-91K9.1	2.1679	0.0103275	1.36214	2.05221	-0.591295
RP11-731F5.2	3.18927	0.00140492	2.04901	3.08703	-0.591295
HABP4	5.18202	2.50863e-05	1.65497	2.49267	-0.590884
IL1R2	3.77168	0.000438063	1.42689	2.14736	-0.589691
RP11-231C18.2	2.01226	0.0138386	2.36618	3.56093	-0.589691
C3orf84	2.38958	0.00676578	2.45394	3.693	-0.589691
CR1	8.31223	3.87783e-08	0.724817	1.09079	-0.589691
RP3-514A23.2	4.72905	6.30004e-05	1.45652	2.19096	-0.589035
NR1H5P	1.83841	0.0190739	1.90181	2.8591	-0.588189
UCMA	1.82046	0.0197101	2.15285	3.2365	-0.588189
GALNT15	11.9496	2.46977e-11	2.52661	3.79792	-0.588008
RP11-514P8.2	1.4892	0.036342	1.34799	2.02155	-0.584657
MRAS	10.6811	3.02108e-10	2.27871	3.4139	-0.583204
LINC00670	8.90652	1.15264e-08	1.20972	1.81188	-0.58282
RP11-517P14.7	1.67941	0.0257513	0.88654	1.32761	-0.582574
RP11-327I22.5	6.66664	1.15879e-06	1.29022	1.93174	-0.582278
RP11-148E17.1	4.73711	6.20189e-05	1.46056	2.18621	-0.581914
RP11-326K13.2	3.44678	0.00083857	1.97971	2.9633	-0.581914
C4orf47	1.37517	0.0448131	0.888089	1.32932	-0.581914
GRK1	1.37517	0.0448098	0.175675	0.262957	-0.581914
PNLIPRP1	2.21346	0.00944966	1.71858	2.57055	-0.580859
ABO	2.15593	0.0105728	1.3006	1.94535	-0.580859
FADS6	3.02624	0.00194788	2.68044	4.00784	-0.580353
AC019117.1	8.77149	1.52093e-08	1.21701	1.81859	-0.579475
PCDH18	1.47927	0.0370559	1.67143	2.49665	-0.578911
RP11-457M11.5	10.565	3.81708e-10	2.51566	3.7577	-0.578911
AC096669.1	2.31183	0.00781833	0.755626	1.12869	-0.578911
CTD-2090I13.1	4.13429	0.00021149	1.51509	2.26312	-0.578911
RP11-406O16.1	4.30094	0.000150705	2.89636	4.32635	-0.578911
LRRC31	4.22708	0.00017509	1.9016	2.83834	-0.577834
C2orf78	8.22789	4.59761e-08	3.20427	4.78233	-0.577718
SLC5A5	3.29413	0.00113842	2.03136	3.03147	-0.577575
UNC5B	11.4444	6.57298e-11	1.56592	2.33688	-0.577575
GOLGA7B_1	2.40979	0.00649167	1.67674	2.50153	-0.577151
MEPE	3.3889	0.000940453	1.92377	2.86844	-0.576333
RP11-112L6.3	2.7573	0.0033155	0.556326	0.829512	-0.576333
CAMKV	1.58231	0.0303482	1.99743	2.97828	-0.576333
VSTM2L	8.61316	2.10165e-08	2.62333	3.91082	-0.576068
RP11-473E2.2	2.69971	0.00371673	2.34085	3.48919	-0.57586
MS4A4A	2.5834	0.00465212	1.32001	1.96715	-0.575552
LINC01021	2.5834	0.00465271	1.55664	2.31978	-0.575552
LINC00944	3.56112	0.000664453	1.18763	1.7694	-0.575175
R3HDML	2.68027	0.00385592	2.75623	4.10332	-0.574094
ZNF354C	4.81505	5.28055e-05	2.83097	4.21458	-0.574094
PLA2G7	4.81505	5.28184e-05	2.07857	3.09446	-0.574094
RP11-486O13.2	2.42781	0.00625809	1.02786	1.53022	-0.574094
RP11-173M1.8	1.67941	0.0257557	2.77574	4.13118	-0.573681
HPSE	3.82731	0.000390772	1.26751	1.88568	-0.573082
AC073218.2	6.11408	3.64318e-06	1.35267	2.01192	-0.572759
CYS1	2.7958	0.00307137	1.69757	2.52491	-0.572759
RP13-884E18.4	2.21943	0.00934819	1.46037	2.17211	-0.572759
RP11-184D12.1	9.42113	3.97736e-09	1.45461	2.16186	-0.571639
KIAA1683	4.09279	0.000229188	3.30836	4.91556	-0.57124
GEMIN6	4.09279	0.000229234	1.72125	2.55744	-0.57124
RSPH9	5.37423	1.68763e-05	2.69248	3.99815	-0.5704
RPLP0P2	3.04523	0.00187496	1.82326	2.70742	-0.5704
RBPMS2	3.04523	0.00187524	1.24701	1.85172	-0.5704
CLEC19A	4.41627	0.000119012	1.67815	2.49057	-0.569607
C7orf72	4.35763	0.000133978	0.957699	1.42134	-0.569607
RP11-145E17.2	2.98787	0.00210038	8.72097	12.942	-0.569497
ADORA3	8.36709	3.44881e-08	1.35336	2.00779	-0.569067
AC096574.5	2.07777	0.0122049	2.31907	3.43998	-0.568857
PMS2P4	2.05989	0.0126263	2.04471	3.03301	-0.568857
DRC1	8.51564	2.54977e-08	2.02289	3.00022	-0.568651
EHHADH-AS1	3.33232	0.00105412	1.65048	2.44743	-0.56838
RP11-239H6.2	7.84415	1.00162e-07	1.70215	2.52381	-0.568247
BTG4	4.68062	6.94841e-05	1.44076	2.13609	-0.568148
AC093590.1	7.24914	3.45111e-07	1.91431	2.83775	-0.56792
CHGB	2.17682	0.0101548	2.38061	3.52789	-0.567476
PODNL1	3.35017	0.00101725	2.24048	3.32024	-0.567476
AC009365.3	11.926	2.56748e-11	1.90984	2.82913	-0.566908
TDO2	4.86469	4.77796e-05	1.0367	1.53563	-0.566838
RP11-139K4.1	3.82365	0.000393642	1.87345	2.7747	-0.566633
CT60	15.0515	9.35769e-14	3.61564	5.35391	-0.56634
BTLA	4.97751	3.80559e-05	1.96169	2.90458	-0.566232
LIFR-AS1	9.52659	3.20071e-09	1.07546	1.59219	-0.566064
SGK2	6.5714	1.41014e-06	3.07137	4.54546	-0.565543
ABCC6P1	2.44851	0.00601897	1.34935	1.99636	-0.565105
MPP2	3.84507	0.000377573	1.60106	2.36876	-0.565105
SHC2	5.56177	1.15463e-05	1.72934	2.55673	-0.56408
WNT5A	2.60312	0.00447266	1.58489	2.34317	-0.56408
RP11-79E3.3	9.53237	3.16325e-09	11.543	17.0656	-0.56408
ELOVL7	5.76515	7.56714e-06	0.86716	1.28122	-0.563144
RP11-687M24.5	1.38321	0.0440742	1.81484	2.6814	-0.563144
RP11-544M22.1	3.6574	0.00054927	0.9971	1.47302	-0.562966
MFAP3L	4.43319	0.000114969	1.33454	1.97097	-0.562563
SEZ6L2	2.81525	0.00295735	1.47574	2.17908	-0.562285
ZNF560	4.52571	9.52878e-05	1.98482	2.93025	-0.562014
HEY2	1.39872	0.0429259	1.60372	2.36676	-0.561494
ENAM	3.08349	0.00173682	0.781532	1.1528	-0.560764
GRM6	1.44609	0.0391132	1.318	1.9432	-0.560087
HPGD	3.12179	0.00160409	1.42918	2.10712	-0.560087
CTD-2509G16.5	7.04072	5.33596e-07	1.16641	1.71933	-0.559767
ZNF416	1.60521	0.0297378	3.43811	5.06474	-0.558873
HYAL1	1.54913	0.0323641	2.02604	2.9846	-0.558873
AC006262.6	3.38817	0.000941729	4.43592	6.53464	-0.558873
ACTN3	1.62215	0.0287689	1.49462	2.20175	-0.558873
MARVELD2	1.54913	0.0323615	0.866264	1.27611	-0.558873
MAT1A	1.54913	0.0323589	1.41681	2.08713	-0.558873
SLC4A3	1.60521	0.0297404	1.72727	2.54447	-0.558873
TWIST1	11.8783	2.80534e-11	1.58886	2.34027	-0.558687
LINC00558	5.69028	8.84182e-06	1.30847	1.92657	-0.558153
RP11-63A11.1	9.67155	2.37192e-09	2.00654	2.95412	-0.558016
VWA3A	8.40955	3.15446e-08	1.73399	2.55165	-0.557336
RP11-595B24.1	3.66481	0.000541221	1.83221	2.69597	-0.55722
LILRB1	8.52089	2.52512e-08	1.78308	2.62348	-0.557107
CTD-2005H7.2	3.97655	0.00028923	1.51948	2.2353	-0.556885
ARHGAP23P1	6.24571	2.77918e-06	2.96324	4.35833	-0.556599
DCLK3	4.07003	0.000239975	2.16293	3.18093	-0.55646
GCK	8.95178	1.04893e-08	2.20234	3.23888	-0.55646
DGKK	6.41625	1.94259e-06	0.853499	1.25509	-0.556324
SCEL	9.24825	5.68561e-09	1.115	1.63933	-0.55606
ANKRD34C	1.86963	0.0182087	1.97915	2.90985	-0.55606
RP11-15B17.1	5.96839	4.94262e-06	1.73245	2.54713	-0.55606
RP11-347H15.4	2.05989	0.0126238	1.70109	2.50103	-0.55606
RP11-372M18.2	1.52932	0.0336591	1.08185	1.59059	-0.55606
CLEC17A	4.59778	8.19989e-05	2.3628	3.47132	-0.554985
SEMA3G	2.19785	0.0097348	2.82884	4.15507	-0.554664
MUC4	10.6031	3.54943e-10	2.13162	3.13032	-0.554358
PLA2G4E	4.86094	4.81698e-05	1.0031	1.47306	-0.554358
RP11-734I18.1	14.7505	1.34831e-13	1.12348	1.64985	-0.554358
SLC52A3	2.29633	0.00806862	4.25607	6.24884	-0.554067
MYO1A	4.95312	3.98962e-05	3.15537	4.63277	-0.554067
FOLH1B	5.12368	2.816e-05	1.21779	1.78764	-0.55379
CA6	2.41211	0.00646085	1.28415	1.88471	-0.553526
RP11-80K21.3	5.82125	6.7109e-06	1.55789	2.28594	-0.553192
LHX8	2.50972	0.00534296	1.18659	1.74093	-0.553033
CARD10	2.68144	0.00384805	1.40727	2.06405	-0.552581
KCNC3	2.68144	0.00384755	1.90101	2.78822	-0.552581
RP11-775C24.3	2.29344	0.00808951	1.50934	2.21343	-0.552369
LINC00671	2.77809	0.00318359	1.77717	2.60583	-0.552166
CCDC13	6.13908	3.46492e-06	1.06135	1.55624	-0.552166
SCG3	2.77809	0.00318316	1.07797	1.58062	-0.552166
RP11-203J24.9	1.65226	0.0271778	1.32979	1.94917	-0.551663
RP11-106M3.1	2.32997	0.00756387	1.94979	2.85732	-0.551346
BPIFB6	3.2552	0.00123168	4.01209	5.87729	-0.550798
DIRAS2	3.31214	0.00109898	1.4952	2.19032	-0.550798
PLSCR5	3.23655	0.00127751	1.67723	2.45696	-0.550798
RP11-524D16__A.3	1.84449	0.0188722	0.801927	1.17474	-0.550798
CCDC108	3.31214	0.00109915	1.28613	1.88404	-0.550798
SLC28A3	3.55874	0.00066731	0.815319	1.1939	-0.550247
RP11-163N6.2	5.94875	5.14787e-06	1.44009	2.10807	-0.549765
FBP1	4.10779	0.000222883	1.62253	2.37444	-0.549338
BRSK2	9.29079	5.22211e-09	1.72664	2.52629	-0.549049
DGAT2	4.5225	9.58846e-05	1.55773	2.27873	-0.548783
PLS3	10.3351	6.09932e-10	1.53771	2.24894	-0.54846
RP11-609L23.1	5.18674	2.48284e-05	1.5958	2.33191	-0.547235
GAB4	6.87914	7.46218e-07	2.09306	3.05744	-0.546711
KNDC1	8.18599	4.99999e-08	1.70682	2.4922	-0.546108
CRHR2	8.52724	2.49739e-08	2.44149	3.56465	-0.545997
ADAMTS7	8.52724	2.49888e-08	2.22258	3.24503	-0.545997
ZC2HC1B	8.84632	1.30343e-08	1.61782	2.36189	-0.545891
CTD-2313J23.1	1.90857	0.0169071	1.40398	2.04472	-0.542385
RFPL2	1.79165	0.0208292	2.07564	3.02292	-0.542385
AC012354.6	1.90857	0.0169087	2.2286	3.24568	-0.542385
CDC27P2	1.79165	0.0208311	15.4399	22.4863	-0.542385
IGHG1	1.89206	0.0174471	4.66949	6.80055	-0.542385
LAMC2	6.40618	1.98392e-06	1.5771	2.29685	-0.542385
RP11-16P6.1	1.70885	0.0245189	1.536	2.237	-0.542385
SLC2A8	1.79165	0.0208273	2.6301	3.83042	-0.542385
AC012442.5	2.37695	0.00693122	1.51242	2.20266	-0.542385
CFHR5	2.37695	0.00693041	1.19495	1.74031	-0.542385
DSG3	3.86144	0.000365723	1.86376	2.71434	-0.542385
NCOR1P1	1.51758	0.0344728	2.46718	3.59315	-0.542385
PSG3	3.27449	0.00118451	2.67392	3.89425	-0.542385
RP11-1020A11.2	2.05989	0.0126251	2.08648	3.0387	-0.542385
RP11-200A1.1	1.52932	0.0336618	0.697705	1.01612	-0.542385
RP11-362F19.1	2.4029	0.00657923	6.38823	9.30368	-0.542385
RP11-365H23.1	2.92309	0.00238579	1.87398	2.72922	-0.542385
RP11-417L19.4	1.70707	0.0245479	1.37254	1.99894	-0.542385
RP11-703H8.9	3.9638	0.000296584	1.12507	1.63853	-0.542385
RP11-75N4.2	3.07288	0.00177447	1.42197	2.07093	-0.542385
SPATA3	2.79813	0.00305909	1.50822	2.19654	-0.542385
AC006372.4	4.38946	0.000125759	1.9288	2.80906	-0.542385
CEACAM18	2.33495	0.00753456	2.55118	3.71548	-0.542385
CLUHP5	2.37695	0.0069296	11.2918	16.4452	-0.542385
CTD-3220F14.1	8.88338	1.20937e-08	21.5855	31.4367	-0.542385
HLA-DPB2	3.69098	0.000515143	2.5145	3.66206	-0.542385
LRRC56	2.06403	0.0125389	1.90722	2.77764	-0.542385
RP1-292L20.2	2.08879	0.0119608	3.56722	5.19522	-0.542385
RP11-208K4.1	9.95309	1.33064e-09	0.985922	1.43587	-0.542385
RP11-452L6.5	1.65259	0.0271713	1.54658	2.2524	-0.542385
RP11-468O2.1	2.90294	0.00248119	1.56728	2.28255	-0.542385
THNSL2	2.43285	0.00619258	2.35431	3.42876	-0.542385
VSX2	2.62756	0.00425718	1.80061	2.62236	-0.542385
CTC-575N7.1	9.4605	3.65718e-09	1.40395	2.04265	-0.540949
TNFRSF8	9.74101	2.0554e-09	1.65208	2.40081	-0.539239
ADCYAP1R1	8.83839	1.32401e-08	2.05578	2.98682	-0.538921
PXT1	7.91949	8.56519e-08	2.11785	3.0763	-0.538594
IPCEF1	14.9546	1.04494e-13	1.00096	1.45359	-0.538234
FGF2	7.02238	5.54087e-07	1.40324	2.03773	-0.538197
KIAA1210	6.18274	3.17651e-06	1.24955	1.81393	-0.537709
PDE4C	5.80992	6.87743e-06	1.7839	2.58911	-0.537419
RP1-302G2.5	1.46987	0.037464	1.43853	2.08701	-0.536847
RP11-632K20.7	2.1649	0.0103891	1.17004	1.69683	-0.536285
ST8SIA6	14.7505	1.33397e-13	1.47021	2.13184	-0.536072
TEX15	4.29436	0.000152712	1.07876	1.56391	-0.535783
WFDC9	3.97369	0.00029075	2.58138	3.74131	-0.535399
HRASLS	3.72877	0.000477082	1.54947	2.24505	-0.534968
LRRC37A16P	3.72877	0.000476996	2.12545	3.07958	-0.534968
RP11-328K15.1	2.52586	0.0051803	2.34451	3.39698	-0.534968
HHIPL1	3.55868	0.000667277	1.55067	2.24641	-0.534732
RP11-232L2.2	1.67265	0.0260733	2.54201	3.6819	-0.53448
RP1-302D9.1	1.84449	0.0188581	1.90035	2.75199	-0.534211
CTD-2147F2.1	7.20816	3.77134e-07	0.756098	1.09494	-0.534211
RP5-843L14.1	3.12427	0.00159593	2.36241	3.42044	-0.533924
LINC00616	3.14233	0.00154065	0.481662	0.69738	-0.533924
PDLIM1	6.29035	2.53494e-06	1.73082	2.50487	-0.533283
NCS1	9.73333	2.0837e-09	2.09008	3.02432	-0.533047
RP11-744K17.9	5.56177	1.15497e-05	1.6773	2.42604	-0.532456
CELA3B	2.56868	0.00479491	1.89723	2.74349	-0.532117
GPR1	5.41627	1.55081e-05	1.87911	2.71686	-0.531893
NUDT7	2.39811	0.00664742	1.98897	2.87524	-0.531659
RP1-240B8.3	1.98728	0.0144983	1.51676	2.19185	-0.531158
TCP10	2.18469	0.00999617	1.30232	1.88125	-0.530608
FAAH	2.03048	0.0133629	1.73812	2.50973	-0.530002
RP11-343H19.1	3.18927	0.00140514	1.02124	1.47459	-0.530002
TRIM59	4.36802	0.000131151	1.24385	1.79563	-0.529674
FAM69C	1.93086	0.0161585	1.45356	2.09787	-0.529329
MUC22	4.10505	0.000223754	2.52084	3.6373	-0.528965
EXD1	4.10505	0.0002238	1.30869	1.8883	-0.528965
CTD-3032H12.2	1.75967	0.022218	1.54651	2.23085	-0.528579
[truncated: 10,279 more rows]

## Sheet: C_HI only
Gene expressed only in HSV-2and HIV-1 co-infected CEM CCR5+ cells
Gene ID	-LOG10(p value)	FDR	C-HI TPM	C-I TPM
MDGA2_1	2.08879	0.0120346	0.00731403	0
CTC-457E21.4	2.01144	0.0138508	0.0278405	0
RABGEF1	1.84449	0.0190898	0.0405011	0
KIAA0226L	1.59607	0.029831	0.0453703	0
PAK6	1.59607	0.029774	0.0726612	0
RP11-440L14.1	15.1095	8.43992e-14	0.0935243	0
RHOBTB2	1.59607	0.0297616	0.133119	0
ALG9_2	3.85338	0.00037125	0.140564	0
STARD10	2.08879	0.0119534	0.156847	0
CHRM3-AS2	1.59607	0.0298958	0.161141	0
RP11-167N24.6	1.39277	0.0434096	0.161277	0
LXN	1.59607	0.0298186	0.162401	0
RP11-495K9.7	2.08879	0.0119795	0.163761	0
HERC2P8	2.08879	0.0120498	0.175127	0
RP4-714D9.2	1.84449	0.0190251	0.197751	0
CTC-439O9.3	5.17466	2.54668e-05	0.200683	0
AC092295.7	1.46987	0.037423	0.201674	0
CTD-2291D10.4	1.84449	0.0191296	0.208133	0
C19orf44	1.84449	0.0191495	0.209122	0
RP11-201E8.1	2.37851	0.00691043	0.211949	0
C2orf44	1.59607	0.0299033	0.215657	0
RP11-538D16.3	3.02064	0.00196822	0.220003	0
RP11-634B7.4	3.94411	0.00030867	0.230626	0
TTTY2	1.59607	0.0295869	0.243896	0
TGFB3	2.08879	0.0119521	0.245436	0
ZNF559	1.99579	0.0142539	0.254918	0
RAD51D	2.08879	0.0120108	0.281149	0
ZNF607	1.99579	0.0142525	0.298039	0
JMJD7-PLA2G4B	2.08879	0.0120422	0.304553	0
P2RX5	2.56867	0.00476923	0.324517	0
RBM12	1.84449	0.019088	0.326649	0
SENP3-EIF4A1	1.84449	0.0190108	0.339393	0
VN2R5P	2.56867	0.00476327	0.347224	0
COMMD3-BMI1	1.84449	0.0191441	0.398087	0
ZFP41_1	1.99579	0.0142554	0.439562	0
CLCN2	2.20972	0.00951152	0.451442	0
RP11-83C7.2	4.40108	0.000122789	0.454966	0
APOBEC3F	1.96708	0.0150909	0.45913	0
AC138783.11	1.46987	0.0374054	0.542048	0
RBMY1KP	1.59607	0.0297641	0.601935	0
LINC00242	2.08879	0.0120359	0.608773	0
RP11-561B11.3	1.59607	0.0296703	0.71366	0
C21orf37	2.44959	0.00601193	0.762942	0
AC097495.2	1.46987	0.0374142	0.76818	0
RBMY2OP	2.08879	0.0120095	0.776222	0
GNG10	2.32997	0.00758559	0.783488	0
CTA-134P22.2	2.92309	0.00238782	0.800806	0
FGF11	2.08879	0.0120523	0.916675	0
LCNL1	1.59607	0.0298261	0.968278	0
ARSEP1	2.44959	0.00601265	1.02189	0
RP11-111F5.3	1.81892	0.0197672	1.03536	0
SYT5	3.04043	0.00189192	1.03872	0
RP11-193H5.1	8.60388	2.13533e-08	1.05121	0
XXbac-B33L19.3	2.44719	0.00603233	1.06052	0
AL359195.1	1.59607	0.0299183	1.11044	0
RP11-380D15.3	2.39156	0.00673649	1.1507	0
NUDT10	2.08879	0.0120296	1.15385	0
RP11-266E14.1	2.48782	0.00558103	1.19213	0
RP11-32B5.5	2.08879	0.0119895	1.19236	0
VPS9D1-AS1	2.56867	0.00476267	1.24489	0
RP11-782C8.1	1.84449	0.0190412	1.25991	0
RP11-945A11.1	4.93321	4.15047e-05	1.30186	0
CD3EAP	1.96708	0.0150849	1.34042	0
C16orf92	1.96708	0.0150879	1.38761	0
PRAMEF17	1.59607	0.029769	1.45565	0
SOX8	2.56867	0.00476505	1.5188	0
CDY1B	1.59607	0.0299008	1.56361	0
RP11-484P15.1	1.41834	0.0412527	1.58692	0
CTD-2247C11.2	1.59607	0.0298784	1.63938	0
RP11-22A3.2	2.52586	0.00518093	1.74213	0
RP11-135J2.4	9.32297	4.88089e-09	1.7661	0
CTC-461H2.3	1.59607	0.0298834	1.7758	0
ZFX-AS1	1.75394	0.0224295	1.78124	0
FRG2	1.84449	0.0191205	1.80146	0
RP11-488L18.10	3.07237	0.00177579	1.87633	0
AC018766.5	1.46987	0.0374347	1.88105	0
RP11-4O3.1	9.06354	8.2912e-09	1.89844	0
RP11-31E13.2	1.84449	0.0188845	1.90361	0
AC091770.3	1.72087	0.0239495	1.91755	0
RP11-279F6.3	6.07237	3.97567e-06	1.93313	0
RP1-276J11.3	1.84449	0.0188599	1.9342	0
RP11-963H1.1	2.23465	0.009074	1.95477	0
RP11-854K16.3	3.24311	0.0012611	2.04884	0
C1orf233	1.59607	0.0299058	2.09306	0
TTTY5	1.59607	0.0295844	2.0991	0
RP11-20A20.2	4.15538	0.000202706	2.1288	0
RP11-6B4.1	7.63858	1.5371e-07	2.20545	0
CTD-2555K7.4	2.32997	0.00759082	2.223	0
RP11-368P15.3	2.85802	0.00271153	2.22655	0
RP11-561P12.5	3.96857	0.000293857	2.25881	0
CLDND2	1.59607	0.0298933	2.28963	0
RP11-798G7.6	1.79164	0.0208218	2.29686	0
RP1-34H18.1	8.56915	2.2922e-08	2.29837	0
GPR62	1.84449	0.0191187	2.40222	0
FLJ14816	1.59607	0.0298634	2.4421	0
ADAM24P	1.84449	0.0191604	2.49254	0
RP11-92C4.3	3.62157	0.000588704	2.55848	0
RP11-37B2.1	11.5589	5.22583e-11	2.58993	0
C12orf61	1.59607	0.0299083	2.59147	0
LELP1	1.59607	0.0298236	2.60073	0
CTB-60E11.9	1.84449	0.0191368	2.6041	0
AC018880.1	1.46987	0.0374317	2.65775	0
RP11-55K13.1	1.43903	0.0396158	2.65897	0
RP11-175E9.1	10.3936	5.40604e-10	2.66506	0
DDX10P2	2.32997	0.00758908	2.67117	0
RP11-21B23.1	1.94264	0.0158235	2.67117	0
RP11-663P9.2	2.56867	0.004774	2.72114	0
RP3-326L13.2	2.80538	0.0030134	2.73435	0
IFNL2	1.59607	0.029851	2.76379	0
RP11-436F21.1	4.36474	0.000132117	2.8155	0
ELK2BP	2.80538	0.00301587	2.82919	0
RP11-480I12.4	1.87233	0.0181097	2.82919	0
CTD-2619J13.3	3.39046	0.00093786	2.83096	0
RP11-566K19.8	3.481	0.000782445	2.84169	0
C10orf120	1.96708	0.0150894	2.89009	0
AP000265.1	1.84449	0.0191568	2.93874	0
EIF4BP4	1.84449	0.0191242	2.94204	0
FOXN3P1	1.59607	0.0298609	2.94867	0
AC068039.4	2.20972	0.0095136	2.95491	0
RP11-108O10.2	2.22461	0.00926188	2.95866	0
AC113331.9	1.46987	0.0374083	2.97075	0
MTCO3P1	1.46987	0.0376023	2.98565	0
MLNR	2.08879	0.0120334	2.99492	0
CTA-254O6.1	1.84449	0.0191405	3.00277	0
AC092933.4	1.46987	0.03742	3.00346	0
IFNL4	1.59607	0.0298485	3.01592	0
LINC00892	2.80538	0.00301546	3.02323	0
HOXA11	3.39046	0.000937706	3.05506	0
RP11-712C7.1	1.57257	0.0309577	3.07017	0
MIS18A-AS1	2.92309	0.00238748	3.07129	0
OLA1P3	2.56867	0.00477042	3.07446	0
RP11-648K4.2	11.9346	2.53302e-11	3.07868	0
RP11-260G13.1	3.25191	0.00123931	3.09232	0
RP11-61O1.1	9.95713	1.32168e-09	3.12386	0
RP11-53O19.1	4.77126	5.78841e-05	3.13536	0
MTND5P19	1.67941	0.0257715	3.22306	0
RP11-656G20.1	5.35189	1.76423e-05	3.23461	0
RP1-309H15.2	2.54226	0.00502054	3.25189	0
LINC00302	1.59607	0.0298211	3.28617	0
RP11-175I6.5	1.4024	0.0425967	3.28909	0
RP11-159D12.5	13.6804	9.32511e-13	3.29361	0
RP6-159A1.3	1.59607	0.0296212	3.30358	0
RP11-542B15.1	7.31759	2.98415e-07	3.33132	0
RP11-108E14.1	2.84953	0.00275821	3.34569	0
RP11-73H14.1	1.59607	0.0300036	3.34729	0
AC006026.10	1.46987	0.0374405	3.37251	0
MYO5BP3	1.59607	0.0298012	3.41206	0
BIN2P1	1.84449	0.0191514	3.42277	0
RP11-30L15.6	2.01144	0.0138369	3.44438	0
RP11-9L18.2	1.46987	0.0377	3.44593	0
RP11-195C7.3	1.46987	0.0375433	3.45666	0
AC018735.1	1.72087	0.0239538	3.48658	0
RP11-692P14.1	1.54577	0.0325629	3.51654	0
RP11-645C24.2	2.0175	0.013707	3.53363	0
TOB2P1	1.59607	0.0295967	3.53363	0
TNNI2	3.04043	0.00189164	3.56644	0
TUBB8P4	2.56867	0.00476446	3.60002	0
RP1-13P20.6	1.5455	0.0325781	3.60664	0
MRPL15P1	1.59607	0.0298112	3.64276	0
RP4-614N24.1	3.04043	0.00189219	3.65191	0
RP11-65B23.3	1.84449	0.0190466	3.67111	0
RP3-474G15.1	1.59607	0.029631	3.68584	0
AC144835.1	1.46987	0.0374025	3.68584	0
CYP51P2	2.08879	0.0120637	3.7345	0
RP11-143A12.3	7.42053	2.41159e-07	3.73882	0
OVCA2	1.84449	0.0190916	3.74595	0
RP1-15D23.2	2.51676	0.00526988	3.77566	0
RPL3P11	1.59607	0.0296114	3.80805	0
RP11-100L22.1	2.7313	0.00348962	3.84073	0
AC073072.6	1.46987	0.0374288	3.86197	0
HELT	2.56867	0.00477221	3.99962	0
CDR1	1.84449	0.0191459	4.03144	0
MPPE1P1	1.59607	0.0298136	4.05579	0
OR3A2	1.59607	0.0297913	4.05579	0
OR6C65	1.59607	0.0297839	4.05579	0
RP11-89N17.3	2.272	0.00843899	4.09768	0
OR2D3	1.59607	0.0297963	4.11701	0
OLA1P2	1.84449	0.0191043	4.14307	0
AC009133.21	1.46987	0.0374376	4.16018	0
CNOT6LP1	2.08879	0.0120675	4.17325	0
RP11-107D24.2	1.43903	0.0396341	4.17611	0
AC009505.4	3.6224	0.000588918	4.18039	0
HNRNPA1P52	1.84449	0.0191151	4.19955	0
AC073310.4	1.46987	0.0374259	4.22462	0
RP11-608O21.1	15.3525	6.96628e-14	4.24465	0
RP11-119F19.2	6.08797	3.84564e-06	4.30484	0
RP11-554D15.3	1.89926	0.0171936	4.3235	0
DNM1P33	1.59607	0.0298709	4.338	0
RP11-499P20.2	1.68403	0.0255682	4.38596	0
UFSP1	1.59607	0.0295795	4.39037	0
MKI67IPP4	1.84449	0.0191079	4.39332	0
RP11-783K16.13	1.84449	0.0190394	4.40255	0
RP11-426C22.5	7.61351	1.61848e-07	4.42599	0
RP11-295G12.1	2.97704	0.00214689	4.42599	0
UBE2NL	1.84449	0.019	4.42674	0
MTO1	6.45815	1.78055e-06	4.47593	0
RP4-675G8.2	1.59607	0.0296285	4.48974	0
TRIM60P9Y	1.84449	0.0190018	4.52622	0
RP11-526H11.1	4.10441	0.000223857	4.59856	0
WBP1LP2	1.59607	0.0295698	4.61314	0
RBMXP4	1.84449	0.0190862	4.61802	0
OR4A9P	1.59607	0.0297888	4.62291	0
OR8H2	1.59607	0.0297814	4.64753	0
KRT8P11	2.32997	0.00758037	4.65497	0
RP11-103J8.1	10.5769	3.73298e-10	4.66118	0
AC006482.1	1.72087	0.0239581	4.71362	0
RP11-804F13.1	6.85358	7.87677e-07	4.71787	0
RP1-212P9.3	1.64272	0.027722	4.73066	0
CTBP2P4	1.59607	0.0298884	4.74351	0
MRPL45P1	1.59607	0.0298087	4.77465	0
RP11-159J3.1	1.80075	0.0204758	4.7825	0
RP11-846F4.11	1.82504	0.0195429	4.78906	0
VN1R6P	1.59607	0.0295771	4.8115	0
CTB-78H18.1	1.84449	0.019135	4.81327	0
HNRNPCP7	1.59607	0.0298534	4.82213	0
KB-1460A1.3	2.08879	0.0120409	4.82976	0
AF213884.1	1.59607	0.0299258	4.83281	0
RP11-57H14.3	2.91335	0.00242926	4.85567	0
RP11-436P7.1	1.63186	0.0282531	4.86243	0
RP11-752G15.3	4.03379	0.000257466	4.86824	0
CTD-2287O16.5	2.56867	0.00477281	4.87904	0
RP11-158C21.2	1.70707	0.0245109	4.9034	0
CRP	3.39046	0.000938013	4.93111	0
OR10A3	1.84449	0.0191025	4.93575	0
TUBB4BP7	2.08879	0.0119497	4.95109	0
OR9A3P	1.59607	0.0297789	4.97042	0
OR10J5	1.84449	0.0191006	4.98746	0
AC018685.2	1.72087	0.023956	4.98746	0
RP11-110H1.8	1.59607	0.0297319	5.00462	0
HES4	2.08879	0.0120485	5.04512	0
RP11-99H20.1	2.04224	0.013059	5.05242	0
TAS2R40	1.84449	0.0190072	5.06954	0
RP11-332G1.1	2.08879	0.0119883	5.07445	0
CICP26	4.31292	0.000147011	5.09012	0
CTD-2568A17.5	2.08879	0.0120649	5.09987	0
RP11-511B23.2	8.85266	1.28621e-08	5.12661	0
RP3-470L22.1	1.84449	0.0190287	5.15437	0
RP11-103H7.3	3.34872	0.00101949	5.16453	0
RP11-12A2.1	1.63543	0.0280842	5.17602	0
RP11-341N2.1	1.46987	0.0375257	5.18293	0
SIGLEC22P	1.84449	0.019009	5.19012	0
AC006076.1	2.44959	0.00601409	5.25084	0
RP11-197K6.1	2.82099	0.00292412	5.29891	0
FAM58BP	1.84449	0.0191223	5.30044	0
RP5-1142J19.1	2.08879	0.0119596	5.30812	0
FAM220BP	1.59607	0.0298659	5.34808	0
IGKV2-30	1.59607	0.0298385	5.34808	0
FAM8A2P	2.08879	0.0120573	5.34995	0
RP11-313P13.3	2.45214	0.00599192	5.37111	0
FOXB2	2.32997	0.00758646	5.37525	0
RP11-119D9.1	1.70048	0.0247956	5.38769	0
UQCRFS1P2	2.56867	0.00476386	5.39509	0
RP11-693J15.4	4.91911	4.27133e-05	5.39602	0
RP11-761E20.1	1.98331	0.0146053	5.39721	0
OR10AF1P	1.59607	0.0297988	5.42116	0
RP11-722P11.4	1.50237	0.0353544	5.42116	0
PSAT1P1	2.08879	0.012012	5.52409	0
OR4A42P	1.84449	0.019097	5.58298	0
RPS3AP34	1.59607	0.0295991	5.58775	0
RP4-725G10.4	1.59607	0.0296261	5.60209	0
OR2B7P	1.84449	0.0190988	5.60689	0
RP11-611E13.2	4.00961	0.000270449	5.61548	0
OR2P1P	1.59607	0.0297938	5.62375	0
RP11-317N12.1	13.7843	7.70688e-13	5.62647	0
AC073150.6	1.96708	0.0150924	5.6362	0
RP11-258C19.5	4.25215	0.000166734	5.6401	0
RP11-16D22.2	10.4354	4.96703e-10	5.65289	0
OR5AC1	1.84449	0.0190952	5.66144	0
AF127577.12	1.59607	0.0299283	5.68233	0
RP11-153K16.2	1.83843	0.0190749	5.68603	0
BCAS2P3	1.59607	0.0299108	5.68974	0
CTD-2320B12.3	1.59607	0.0298759	5.69717	0
RP11-518L10.5	2.1899	0.00988982	5.69841	0
RP11-761N21.1	4.56724	8.73486e-05	5.75838	0
RP11-677O4.3	2.32997	0.00754658	5.7611	0
RP11-1042B17.3	5.50495	1.29781e-05	5.79938	0
OR5M3	2.08879	0.0120183	5.81317	0
KLF7P1	2.08879	0.0120397	5.82981	0
WBP1LP1	1.84449	0.0189982	5.84468	0
RP11-448G15.3	1.46987	0.0377267	5.88144	0
RP11-736E3.1	2.55605	0.0048891	5.88243	0
RP5-884G6.2	2.80538	0.00301299	5.88938	0
RPL7L1P8	1.59607	0.0296089	5.88938	0
RP11-1038A11.3	11.1908	1.08567e-10	5.90532	0
RP11-48F14.1	2.32772	0.00757363	5.94251	0
RAP2CP1	1.59607	0.0297665	5.95366	0
TRIM60P5Y	1.84449	0.0190036	5.98496	0
RP11-659F24.1	1.43903	0.0396675	5.98838	0
CITF22-92A6.1	3.39046	0.000938166	5.99391	0
RP11-533F5.2	2.32997	0.00754831	6.05515	0
RP11-715C4.1	2.08879	0.0119658	6.10354	0
RP11-347H15.1	4.89281	4.50968e-05	6.11423	0
RP11-75L1.1	1.50052	0.0354859	6.14652	0
HNRNPFP1	2.32997	0.00758472	6.1628	0
RP11-564C4.6	1.61269	0.0293198	6.24325	0
VTI1BP2	1.59607	0.0295722	6.27016	0
ATP1B3P1	1.84449	0.0191532	6.37861	0
RP11-69I8.3	15.6536	6.26965e-14	6.42951	0
RP11-375B1.2	6.97552	6.10656e-07	6.42951	0
OR51L1	2.08879	0.0120208	6.44477	0
TLR12P	4.99741	3.64542e-05	6.45089	0
AP000255.6	1.59607	0.0299158	6.45567	0
CHCHD3P1	1.59607	0.0298983	6.45567	0
RP11-43F13.4	2.23911	0.00902117	6.45726	0
OR5G1P	2.08879	0.0120196	6.4584	0
RP11-90K6.1	1.50413	0.0353014	6.50135	0
RP11-321E2.4	6.51225	1.59044e-06	6.51348	0
HNRNPA1P46	2.08879	0.0120472	6.52043	0
OR10G4	2.08879	0.0120271	6.5274	0
OR1L4	2.08879	0.0120258	6.5274	0
RP11-686F15.2	1.78645	0.0210146	6.61933	0
CTC-444N24.6	4.46704	0.000107415	6.67964	0
IGKV2D-26	1.84449	0.0191115	6.7053	0
RP11-16E18.3	2.68008	0.00385057	6.71389	0
CTA-246H3.11	1.84449	0.0191423	6.71389	0
KRTAP11-1	2.08879	0.0120372	6.72128	0
RP11-308D16.4	2.59232	0.00457019	6.76594	0
AC004062.2	1.46987	0.0374464	6.76594	0
CTD-2160D9.1	2.68725	0.00380988	6.77119	0
RP11-478B11.2	1.46987	0.0374992	6.78347	0
RPF2P2	2.08879	0.0119584	6.8188	0
CAHM	1.96708	0.0150864	6.8188	0
HCG19P	1.59607	0.0298584	6.88333	0
MKNK2P1	1.59607	0.0298161	6.94909	0
AC023669.2	1.72087	0.0239517	6.96388	0
RPSAP55	2.08879	0.0119546	6.97448	0
RP11-1060G2.1	1.97596	0.0148179	6.99488	0
AC010894.3	2.20972	0.00951568	6.99644	0
DEFA9P	2.08879	0.0120611	6.99844	0
AC098614.2	1.72087	0.0239474	7.02931	0
OR8X1P	2.08879	0.0120171	7.03066	0
RP11-3J1.1	6.70766	1.06612e-06	7.08638	0
OSBPL9P2	2.80538	0.00301505	7.10754	0
ARL6IP1P1	1.59607	0.0299133	7.15415	0
OSTF1P1	1.59607	0.0297764	7.16589	0
PDLIM1P2	1.59607	0.0297715	7.18951	0
RP11-697H9.3	1.88165	0.0177915	7.2633	0
IFNWP15	1.59607	0.029846	7.27338	0
RPL15P1	1.59607	0.0296187	7.27338	0
RP4-535B20.2	1.84449	0.0190269	7.2835	0
CTD-2194D22.2	1.59607	0.0298809	7.28553	0
LCE1F	1.59607	0.0298286	7.29771	0
RPL7P56	1.84449	0.0190179	7.30382	0
OR52B3P	2.32997	0.00757254	7.38102	0
OR4A13P	2.32997	0.00757515	7.41237	0
AE000661.36	3.85338	0.00037132	7.42182	0
OR5M12P	2.32997	0.00757168	7.44397	0
RP11-353N14.2	2.17681	0.0101429	7.57315	0
RP11-231N9.1	1.94264	0.0158219	7.58962	0
AC002069.5	3.39046	0.000938319	7.6202	0
TAS2R2P	2.32997	0.00753883	7.67302	0
RP3-412A9.15	1.84449	0.0190305	7.67865	0
CACYBPP2	1.84449	0.0191477	7.72395	0
PRELID1P1	2.32997	0.00756821	7.7325	0
RPL21P3	2.08879	0.0119571	7.75335	0
RP11-593F5.2	1.78134	0.0212324	7.77555	0
RP11-273B19.1	1.8155	0.0199013	7.79291	0
TRAV28	1.59607	0.0295942	7.79291	0
XXbac-BPG249D20.9	1.38482	0.0440505	7.81284	0
CTB-47B8.4	1.84449	0.0191387	7.86312	0
AC016739.1	2.20972	0.00951464	7.90764	0
IGLV1-62	1.59607	0.029836	7.9346	0
OR5D18	2.56867	0.00476982	7.95066	0
RP11-295P9.3	4.02825	0.000260153	8.05172	0
RPL6P25	2.32997	0.00754228	8.11913	0
CTD-2192J16.15	1.84449	0.0191314	8.11913	0
KB-1410C5.1	1.84449	0.0191097	8.27304	0
RP11-262H14.3	3.19688	0.00138392	8.37626	0
RP11-241F15.1	2.08879	0.0119933	8.39237	0
FAM220CP	2.32997	0.00758821	8.40246	0
RPS6P12	2.08879	0.0119559	8.41548	0
IGLV8-61	1.59607	0.0298335	8.50688	0
XXbac-BPG55C20.7	1.64399	0.0276577	8.52112	0
RP5-1128N12.2	1.84449	0.0190233	8.54296	0
RP11-566J3.2	1.80075	0.0204627	8.57373	0
HMGA1P7	1.59607	0.0298559	8.69329	0
TRBV28	1.59607	0.0295893	8.71064	0
RPS2P2	1.84449	0.0190125	8.71354	0
IGHV1-58	1.59607	0.0298435	8.78074	0
RP11-153F1.1	12.3671	1.07496e-11	8.8014	0
RP11-94H18.1	11.6422	4.46267e-11	8.86097	0
AC055811.5	2.44959	0.00601337	8.95696	0
VN1R87P	1.59607	0.0295746	8.96105	0
SLC25A6P6	2.32997	0.00753969	8.97487	0
AL133247.3	1.59607	0.0299208	9.054	0
TRAV8-7	1.59607	0.0295918	9.054	0
AC005102.1	1.46987	0.0374435	9.11071	0
RP11-87M18.2	1.80204	0.0204598	9.12977	0
RPS26P43	1.84449	0.0190143	9.23604	0
IGKV1OR2-3	1.59607	0.029841	9.26546	0
RPL7L1P9	2.32997	0.00754141	9.37241	0
EIF5AP4	1.59607	0.0298684	9.38501	0
CTC-228N24.1	7.93892	8.21945e-08	9.42555	0
OR4R1P	1.59607	0.0297864	9.42555	0
RP11-36D19.4	2.32997	0.00755695	9.48702	0
CTD-2619J13.13	1.59607	0.0298734	9.50769	0
RPS18P1	1.59607	0.0296016	9.52845	0
RP11-157N3.1	3.89954	0.000337936	9.5493	0
RP11-191L9.4	9.05365	8.44787e-09	9.55627	0
RP11-1006G14.2	1.70142	0.0247553	9.59127	0
RP11-1094H24.3	3.16958	0.00146134	9.6576	0
RP11-108L7.15	2.85802	0.00271191	9.78238	0
RP11-122A3.2	3.06476	0.0018029	9.91825	0
RP11-89N17.4	3.12524	0.0015933	9.98634	0
RP11-215P8.4	1.62644	0.0285244	10.0612	0
CTC-308K20.1	2.07531	0.0122552	10.1019	0
FCF1P6	2.08879	0.0120536	10.2683	0
RP11-439C8.1	2.88351	0.00258126	10.3291	0
AC016745.3	2.68725	0.00381089	10.5157	0
TRBV23-1	1.84449	0.0190054	10.5369	0
RP11-167H9.4	4.30416	0.000149654	10.5667	0
RP11-148I19.1	7.74631	1.22557e-07	10.5923	0
RP11-1109M24.16	3.24151	0.00126497	10.6181	0
RP11-108K3.1	2.20773	0.00954383	10.6181	0
CTD-2021A8.2	2.44959	0.00601049	10.6296	0
RP11-405A12.2	10.0856	1.01864e-09	10.644	0
RPS17P17	1.59607	0.029604	10.67	0
IFNA12P	2.08879	0.012046	10.6999	0
RPS17P1	1.59607	0.0296065	10.7488	0
ARL2BPP8	1.84449	0.019155	10.7976	0
AC098831.4	2.20972	0.00951256	10.8931	0
RP11-256I9.3	2.24641	0.00889355	10.9474	0
RPL23AP78	1.84449	0.0190215	11.1422	0
RP11-1002K11.1	1.84449	0.0189022	11.1422	0
CMP21-97G8.1	1.59607	0.0298908	11.2475	0
RP11-453A12.1	2.20315	0.0096377	11.2766	0
RP11-1114I9.1	2.1345	0.0110131	11.3351	0
AC103564.9	1.84449	0.0191623	11.3351	0
AL121761.2	1.59607	0.0299233	11.3647	0
TRAV12-1	2.08879	0.0119509	11.4199	0
RPS18P6	1.84449	0.0190161	11.4341	0
RP11-409K20.7	2.92309	0.00238546	11.4466	0
DND1P1	3.6224	0.000588815	11.5385	0
RPL31P35	1.59607	0.0296163	11.5757	0
IGHV3-25	1.84449	0.0191133	11.6116	0
RPL7P51	2.80538	0.00301258	11.653	0
RP11-274B21.2	1.97699	0.0147887	11.7594	0
YBX1P1	3.17472	0.0014479	11.8192	0
VN1R34P	3.27409	0.00118486	11.8615	0
RP11-654A16.3	3.21905	0.00132424	11.9236	0
OR5J7P	1.84449	0.0190934	12.4096	0
CTD-2269E23.3	2.08879	0.0120662	12.4687	0
RN7SKP120	1.59607	0.0297591	12.7977	0
RP11-446N19.1	2.15647	0.0105608	12.9496	0
RP11-492D6.3	8.60979	2.11417e-08	13.027	0
RP11-196G11.1	2.45729	0.00593476	13.027	0
RP11-325F22.2	1.45041	0.0387739	13.1003	0
AC093166.2	1.46987	0.0374171	13.2243	0
RN7SKP200	1.59607	0.0297542	13.6376	0
RP11-281A20.1	2.22135	0.00931219	14.1345	0
RN7SL647P	1.59607	0.0297467	14.6444	0
CTD-2302E22.1	1.84449	0.0191278	14.669	0
RP11-632B21.1	3.4137	0.000897629	14.7102	0
RPL34P1	1.84449	0.0190197	14.7933	0
AC103563.6	1.46987	0.0374112	14.7933	0
RN7SL753P	1.59607	0.0297443	15.0484	0
RN7SL18P	1.59607	0.0297492	15.1004	0
RP11-466I1.1	8.47515	2.76618e-08	15.1229	0
RPL37P10	1.59607	0.0296138	15.1529	0
RN7SL837P	1.59607	0.0297418	15.2057	0
TRBV22-1	2.32997	0.00753797	15.4821	0
RN7SKP79	1.84449	0.019079	15.5858	0
TRAV12-3	3.04043	0.00189136	15.7134	0
RN7SKP148	1.59607	0.0297566	15.8692	0
RN7SL101P	1.59607	0.0297517	15.8692	0
RP11-393K10.1	3.17143	0.00145622	16.4992	0
RP11-332O19.5	2.29344	0.00809224	16.5723	0
RP11-279F6.1	7.52462	1.9449e-07	16.6249	0
CTC-459I6.1	4.22889	0.000174656	16.8495	0
CYCSP39	1.84449	0.019126	16.9477	0
RN7SKP257	1.84449	0.0190808	16.9477	0
RP11-157J24.2	1.84449	0.0190682	17.0304	0
RN7SKP205	1.84449	0.0190826	17.0581	0
RP11-274B21.1	1.5398	0.0329598	17.1138	0
RP11-3B12.1	13.0366	2.99036e-12	17.3176	0
AL512625.1	1.84449	0.0191586	17.5145	0
RP11-150O12.1	3.23336	0.00128553	18.1835	0
RN7SKP155	1.84449	0.0190844	18.1835	0
AC005794.1	1.72087	0.0239602	18.1835	0
RN7SL138P	1.84449	0.0190772	18.3749	0
HIGD1AP10	1.84449	0.0191169	18.5703	0
RPL12P3	2.56867	0.00476565	19.8365	0
U3_32	1.59607	0.029582	20.585	0
RP11-417L14.1	1.50237	0.0353657	22.1218	0
GS1-393G12.12	3.6224	0.000588713	22.2573	0
RP11-1129I3.1	7.17934	4.01107e-07	22.3796	0
RPEP2	4.54166	9.21231e-05	22.4116	0
RNU2-63P	1.59607	0.0297393	22.495	0
RN7SL415P	2.32997	0.0075656	24.2446	0
RPS27P12	2.32997	0.00754055	27.0638	0
RP11-128B16.3	1.45832	0.0382135	27.9746	0
RN7SL353P	2.32997	0.00756647	28.155	0
IGHVIII-26-1	2.56867	0.00477161	31.421	0
RN7SL13P	2.56867	0.00476863	31.6744	0
Y_RNA_532	1.50886	0.0350254	42.2325	0
Y_RNA_434	1.59607	0.0295673	44.99	0
RP5-1021I20.7	1.59607	0.0296236	48.4892	0

## Sheet: C_I only
Gene expressed only in HIV-1 infected CEM CCR5+ cells
Gene ID	-LOG10(p value)	FDR	C-HI TPM	C-I TPM
DAZ4	2.08879	0.0120624	0	0.0810644
RP11-401G5.1	1.63543	0.0281156	0	0.0878023
HOXA3	1.84449	0.0189394	0	0.109585
RP11-328J6.1	1.61176	0.0293572	0	0.141597
AC019117.2	1.59607	0.0303137	0	0.161747
RPS4Y2	2.20972	0.00950841	0	0.238529
LYRM9	1.59607	0.0301935	0	0.257748
RP11-379B18.6	3.06125	0.00181645	0	0.3039
TBL1YP1	2.44959	0.00600761	0	0.433271
GOLGA6D	1.84449	0.0189448	0	0.436779
UCA1	1.46987	0.0373879	0	0.460556
C3orf30	2.32997	0.00759344	0	0.487972
AC007879.6	1.84449	0.0189964	0	0.496247
USP9YP4	2.68725	0.00380639	0	0.509031
RP11-767N15.1	4.18536	0.00019071	0	0.558802
FOSB	1.59607	0.030242	0	0.589717
RP11-2F9.4	2.45588	0.00594626	0	0.723428
PRAMEF5	2.32997	0.00756907	0	0.73378
C12orf54	3.50656	0.000741337	0	0.786332
ZNF734P	2.20972	0.00950322	0	0.863585
SSXP9	1.59607	0.0299359	0	0.977421
THTPA	1.59607	0.0299308	0	0.993463
RP11-72L22.1	5.86882	6.06818e-06	0	1.0273
ZCCHC5	1.46987	0.0373616	0	1.03978
CTD-2014E2.6	1.84449	0.0189661	0	1.14905
CTSLP4	1.59607	0.0302548	0	1.20134
HES7	1.59607	0.0302343	0	1.20957
HOXC13	1.98715	0.0144971	0	1.26765
GATA3-AS1	1.59607	0.0302394	0	1.39609
CTD-2019O4.1	1.84449	0.0189643	0	1.43065
RP11-460N20.7	1.46987	0.0375051	0	1.44859
AC092850.1	1.59607	0.0303009	0	1.57105
RP11-325I22.2	2.9886	0.00210018	0	1.57258
AC113167.2	1.59607	0.0302983	0	1.59051
PPP1R26P2	2.08879	0.0120133	0	1.65006
RP11-417E7.2	3.90576	0.000334023	0	1.70508
RP11-180P8.1	8.96955	1.00957e-08	0	1.77881
RP11-96K19.2	2.02171	0.0135857	0	1.79844
MEP1AP4	3.6224	0.000588301	0	1.80332
AP000697.6	1.84449	0.0189822	0	1.82111
RP11-699L21.1	3.73629	0.000470169	0	1.84337
PRKRIRP5	1.59607	0.0301249	0	1.86247
RP11-1012E15.1	1.59607	0.0301021	0	1.87069
RP11-145E5.5	2.19726	0.00974164	0	1.884
PABPC1L2B	1.59607	0.0301325	0	1.92596
FAM90A20P	2.08879	0.0120561	0	1.9701
MTNR1B	1.97576	0.0148233	0	2.04815
TLX3	2.20972	0.00950633	0	2.08066
RP11-230G5.2	13.6161	1.03859e-12	0	2.08897
RP11-529A4.4	2.29344	0.00809133	0	2.10149
ZSWIM5P1	2.20972	0.00950218	0	2.18892
CTD-2275D24.4	1.59607	0.0302675	0	2.21144
MIXL1	2.56867	0.00478239	0	2.21903
RP11-278H7.4	1.94963	0.0156289	0	2.25636
PAGE5	2.80538	0.00301752	0	2.25739
RP3-393P12.1	1.59607	0.0299885	0	2.26463
CTD-3023L14.1	1.84449	0.0189554	0	2.27904
RP11-90C4.1	2.14039	0.0108834	0	2.30906
RP1-60O19.2	2.45755	0.00593696	0	2.31379
RP11-501C14.5	2.32997	0.00755004	0	2.33708
RP11-347C12.2	6.94148	6.54286e-07	0	2.35069
ACTR3BP5	1.59607	0.0302932	0	2.35134
RP11-433J8.1	1.79023	0.0208535	0	2.36975
REXO1L8P	1.59607	0.0301147	0	2.42954
TSEN2P1	1.46987	0.0373908	0	2.4439
RP5-1119O21.2	2.44959	0.00600977	0	2.44655
CTD-2613O8.1	1.59607	0.0302573	0	2.47785
CTD-2516K3.3	1.84449	0.018959	0	2.50224
RP11-167P20.1	1.79228	0.0208065	0	2.55441
IGHG3	2.08879	0.0120447	0	2.57464
RP11-103H7.1	3.32936	0.00106049	0	2.58993
MAGEA3	3.15742	0.00149575	0	2.59729
SLC25A21-AS1	1.96708	0.0150804	0	2.64269
CTC-523E23.6	3.07237	0.00177631	0	2.67115
RP1-69M21.2	1.46987	0.037461	0	2.68342
AC127383.1	3.04043	0.00189387	0	2.69023
KIRREL3-AS3	2.80538	0.00301958	0	2.69109
AJ009632.3	2.08879	0.0120713	0	2.70496
CTD-2119L1.1	1.59607	0.0302701	0	2.73186
RP11-400K9.4	1.75575	0.0224009	0	2.7671
RP11-115K3.2	6.47291	1.72797e-06	0	2.77087
FAM138E	1.59607	0.0302471	0	2.77298
C8orf4	1.84449	0.018975	0	2.77389
API5P1	1.59607	0.0302829	0	2.80604
AL050303.7	1.84449	0.0189857	0	2.81069
RP11-415I12.3	3.56413	0.000660541	0	2.82239
RP11-408N14.1	2.87942	0.00260137	0	2.8271
LCE1C	1.84449	0.0189323	0	2.82946
RP11-804N13.1	6.72421	1.02943e-06	0	2.85905
RP11-203J24.8	1.99814	0.0142183	0	2.86292
RP11-55K22.5	2.13868	0.0109217	0	2.89223
IGHEP1	2.80538	0.00301999	0	2.91211
MTERF	3.49067	0.000766896	0	2.9439
EXOC5P1	2.08879	0.0120586	0	3.01268
CTD-2033A16.2	1.59607	0.0302727	0	3.0222
HNRNPKP2	1.59607	0.0302241	0	3.04829
RP11-619L12.1	2.08879	0.0119745	0	3.05268
RP11-321F6.1	3.31629	0.00108993	0	3.07483
RP11-157D23.1	4.8304	5.11598e-05	0	3.08715
CTC-232H10.1	1.59607	0.0298859	0	3.08715
C16orf82	2.56867	0.0047884	0	3.10159
FAM47B	2.32997	0.00758733	0	3.19481
LINC00366	2.56867	0.00478299	0	3.23856
RP11-340A13.3	1.92543	0.0163363	0	3.25411
RP6-186E3.1	1.84449	0.0188475	0	3.2931
TRIM60P13	1.72087	0.0239709	0	3.30251
RP11-307B6.3	1.45832	0.0381986	0	3.31313
MTND4P5	1.70707	0.0245696	0	3.31349
RBM48P1	1.59607	0.0301198	0	3.34158
RP11-500M8.7	2.44404	0.00606453	0	3.37171
C1orf229	2.56867	0.0047878	0	3.37769
RP11-353N4.6	3.60092	0.000611921	0	3.3897
RP3-340N1.5	2.68725	0.00380888	0	3.39724
FTOP1	1.84449	0.0189465	0	3.41703
YBX1P10	1.46987	0.0373674	0	3.47661
RCBTB2P1	1.84449	0.0189146	0	3.4778
HSPA8P9	2.32997	0.00758385	0	3.48914
RP11-362A1.1	3.2087	0.00135117	0	3.52359
CEP57L1P1	1.59607	0.0302804	0	3.52799
RP5-934G17.6	3.15742	0.00149438	0	3.53495
CTB-191D16.1	1.84449	0.0189697	0	3.53584
RP11-340B18.1	12.1855	1.54273e-11	0	3.53725
RP11-536G4.2	3.50658	0.000741418	0	3.5383
PRDX2P2	1.59607	0.0301274	0	3.55761
RP11-44L9.1	2.219	0.0093514	0	3.59078
U82695.5	2.44959	0.00600689	0	3.59268
SEPHS1P6	1.59607	0.0299434	0	3.59382
RBMXP2	1.59607	0.0301173	0	3.62767
SDCCAG3P1	1.59607	0.0299459	0	3.67806
RP11-142A23.1	1.67678	0.0258737	0	3.69593
AP001257.1	1.59607	0.0302855	0	3.72986
RP11-245J24.1	2.33061	0.00759883	0	3.73973
RP11-438D8.2	2.11305	0.0114963	0	3.74552
RP11-295P22.1	1.59607	0.0300616	0	3.7552
RP11-31F15.2	1.47235	0.0375651	0	3.75798
RP11-432J9.6	1.94051	0.0158497	0	3.80742
OR11G2	1.59607	0.0301757	0	3.81379
VN1R38P	1.46987	0.0373791	0	3.82153
RP11-1100L3.4	2.17681	0.0101462	0	3.83016
BECN1P1	1.84449	0.0189768	0	3.8345
yR211F11.2	1.46987	0.0373645	0	3.85193
CXADRP1	1.59607	0.0302522	0	3.86952
LINC01074	1.59607	0.0302011	0	3.87305
RP11-17M15.2	4.18341	0.000191491	0	3.8766
H1FNT	1.84449	0.018943	0	3.91119
ANKRD20A10P	2.08879	0.01207	0	3.91549
RP11-314M24.1	7.39428	2.54353e-07	0	3.91808
RP11-334L9.1	1.59607	0.0296998	0	3.92326
CTD-2396E7.8	2.32997	0.0075917	0	3.9278
RP11-314D7.1	6.63236	1.2384e-06	0	3.97852
RPS3AP4	1.59607	0.0299534	0	4.00106
TUBB8P8	1.72087	0.0239688	0	4.00484
DBIL5P2	2.32997	0.00758995	0	4.00673
RP11-208N14.4	7.80509	1.08354e-07	0	4.0091
OR5B12	1.59607	0.0301477	0	4.02004
RP11-554D14.4	1.45832	0.0381779	0	4.02987
RP11-59J16.1	2.79375	0.00308422	0	4.03535
OSBPL9P1	2.08879	0.0120158	0	4.0381
CCT7P2	2.08879	0.0120687	0	4.07976
RP11-260A9.1	1.59607	0.0300692	0	4.082
RP11-154H17.1	10.7378	2.72096e-10	0	4.09879
OR4K17	1.59607	0.0301579	0	4.10574
PGGT1BP2	1.59607	0.0301299	0	4.12171
RP11-87G24.3	6.27067	2.6395e-06	0	4.16937
LL0XNC01-177E8.2	1.59607	0.0301986	0	4.19517
TMEM190	2.20972	0.00950529	0	4.21005
OR14I1	1.59607	0.030168	0	4.22866
RP11-420L9.2	1.59607	0.0296826	0	4.26699
AMDP1	1.59607	0.030288	0	4.27129
HNRNPH3P1	1.59607	0.0302266	0	4.2756
OR5D17P	1.59607	0.0301426	0	4.31479
OR11H5P	1.59607	0.0301731	0	4.36367
OR6K1P	1.59607	0.0301401	0	4.36367
HNRNPA1P63	1.59607	0.0302292	0	4.39992
OR2T12	1.59607	0.0301604	0	4.39992
CTD-2517O10.6	2.56867	0.00478539	0	4.40856
OR13C7P	1.59607	0.0301706	0	4.41827
RP11-274B21.3	1.59435	0.0296648	0	4.41942
HRCT1	1.59607	0.0302215	0	4.46013
RP11-748L13.6	1.59607	0.0300011	0	4.46483
OR5D14	1.59607	0.0301452	0	4.48372
RP11-46I8.3	2.7573	0.00331327	0	4.48804
GATA6-AS1	3.04043	0.00189331	0	4.50104
SIAH1P1	1.59607	0.0299409	0	4.53168
RP11-14I2.2	1.52906	0.0336573	0	4.53774
CNN2P7	1.59607	0.0302752	0	4.54627
OR5AC2	1.59607	0.0301502	0	4.55604
OR8G2P	1.59607	0.0301375	0	4.56095
RP11-521D12.2	3.86339	0.000364297	0	4.56586
OR2AH1P	1.59607	0.0301629	0	4.56586
OR8K2P	1.59607	0.030135	0	4.57079
OR52E1_2	1.59607	0.0301528	0	4.57572
ST13P3	1.96708	0.0150774	0	4.58067
AC084809.3	1.59607	0.030306	0	4.5906
RP11-1101H11.1	5.24082	2.22216e-05	0	4.61811
RP11-478C19.2	3.69557	0.000510727	0	4.62231
CTA-397C4.2	2.32997	0.00759257	0	4.63707
VN1R31P	1.46987	0.0373849	0	4.64342
RP11-76I14.1	15.0515	8.6478e-14	0	4.65618
RP4-738P15.4	1.59607	0.0299785	0	4.73421
RP11-457M11.6	1.69601	0.0250167	0	4.74083
MKI67IPP1	1.59607	0.0301858	0	4.76616
RP3-512B11.3	1.59607	0.0299835	0	4.77153
C9orf135-AS1	2.80538	0.0030204	0	4.82313
RP11-671P2.1	1.52252	0.0341242	0	4.82588
AP001476.3	1.84449	0.0189804	0	4.83322
CTD-2526L21.2	1.84449	0.0189572	0	4.83322
FAM92A1P1	2.08879	0.0120548	0	4.89033
VN1R35P	1.46987	0.037382	0	4.89134
RP11-108P20.4	2.64778	0.00408856	0	4.91735
RP11-1096G20.5	2.34365	0.00740559	0	4.94125
RP11-439E19.8	1.95738	0.0153861	0	4.94719
RABEPKP1	1.84449	0.0189164	0	4.9557
AC128677.4	1.59607	0.0302957	0	4.9557
MTFR1	2.20416	0.00961842	0	4.98485
RP11-778J16.3	1.69055	0.0252578	0	4.99955
RP11-683L23.1	3.61872	0.000591546	0	5.00842
NPM1P52	1.59607	0.0301782	0	5.00842
RP11-403B2.5	1.59607	0.0300439	0	5.082
AC020743.4	1.59607	0.0303111	0	5.08658
IGKV2-24	1.59607	0.0302164	0	5.08658
PSMC1P4	2.32997	0.00756734	0	5.10881
KRT18P24	2.08879	0.0120384	0	5.13146
ASH2LP1	1.84449	0.0189786	0	5.16197
OR4N3P	1.59607	0.0301553	0	5.17985
AC019100.7	2.08879	0.0120738	0	5.24489
RP11-65M17.3	13.0023	3.17738e-12	0	5.27078
RP11-34D15.2	2.92757	0.00236801	0	5.29089
RP11-110I1.12	2.23911	0.00902617	0	5.2964
RAET1M	1.59607	0.0301223	0	5.30967
RP13-395E19.3	2.04238	0.0130561	0	5.34652
RP1-45C12.1	1.59607	0.0296334	0	5.36005
CTA-221G9.7	1.84449	0.0189715	0	5.38617
WI2-80269A6.1	1.46987	0.0373762	0	5.38902
CTD-2318B16.2	1.59607	0.030265	0	5.41831
OR5M9	1.84449	0.0189217	0	5.44967
OR8B10P	1.84449	0.0189182	0	5.45552
OR1D3P	1.84449	0.018927	0	5.46138
OR4C9P	1.84449	0.0189252	0	5.4968
OR5H4P	1.84449	0.0189235	0	5.50871
RP11-399F2.2	3.74642	0.000460419	0	5.51811
RP11-411B10.6	1.80075	0.0204664	0	5.53872
VN1R21P	1.72087	0.0239666	0	5.53872
TCEB1P30	1.96708	0.0150759	0	5.56296
EIF4A2P3	2.08879	0.0120599	0	5.62272
SLC25A20P1	1.96708	0.0150819	0	5.63072
RP11-255M2.1	1.84449	0.0188863	0	5.65488
AC006499.3	1.59607	0.0303214	0	5.6646
CTD-2373J6.1	1.84449	0.0189608	0	5.67471
RP11-463I20.2	2.32997	0.00755176	0	5.67788
OR6C69P	1.84449	0.0189199	0	5.69378
RP11-26L16.1	3.44699	0.000838593	0	5.69505
RP11-371F15.3	3.92067	0.000323548	0	5.72584
RP11-798K3.4	2.23466	0.00908696	0	5.72584
RP1-234P15.4	1.43311	0.0400268	0	5.75175
SETP18	1.96708	0.0150834	0	5.78446
RP11-638F5.1	6.46622	1.7516e-06	0	5.79435
SLC25A51P1	1.96708	0.0150789	0	5.83759
RP11-298H24.1	7.41267	2.44685e-07	0	5.88898
RP11-986E7.7	1.54807	0.0324148	0	5.90539
NPM1P47	1.84449	0.0189306	0	5.93989
AC016753.7	1.84449	0.0189929	0	5.97479
RP11-444E17.6	2.65237	0.00406282	0	5.98358
KRTAP4-16P	1.59607	0.0302088	0	5.98463
RP11-680F20.5	2.23911	0.00901617	0	5.98886
FAM8A3P	1.84449	0.0189519	0	6.02434
RP11-344P13.1	1.87233	0.0181114	0	6.03149
CTD-2561J22.1	1.59607	0.0302599	0	6.03578
KRT18P58	2.32997	0.00758124	0	6.05303
RP11-464F9.21	2.18858	0.00991876	0	6.07472
TRAV26-1	2.20972	0.00950426	0	6.12807
RP11-25H12.1	3.81087	0.00040412	0	6.13267
C7orf34	3.04043	0.00189359	0	6.14885
AC009227.3	2.08879	0.0120776	0	6.15349
OR13K1P	2.32997	0.00757689	0	6.17994
LA16c-381G6.1	3.6224	0.000588507	0	6.21349
LL22NC03-123E1.5	3.6224	0.000588404	0	6.29155
RP11-254A17.1	1.70707	0.0245066	0	6.32406
GRPEL2P2	1.59607	0.0302369	0	6.32406
OR4D11	2.08879	0.0120221	0	6.33757
RP11-152L20.3	15.0515	8.76874e-14	0	6.35965
RP11-29B9.1	2.32997	0.00755781	0	6.37161
RP11-531F16.4	1.59607	0.0296752	0	6.39083
YWHAQP7	1.72087	0.0239624	0	6.43939
AP000354.2	1.84449	0.0189839	0	6.44429
RP11-293B20.2	3.13523	0.00156438	0	6.46888
CTD-2050I18.2	1.84449	0.0189626	0	6.52701
RP11-1O2.1	2.59735	0.0045262	0	6.53121
NACA3P	1.59607	0.0301808	0	6.53876
RP11-506B6.6	4.36939	0.000130879	0	6.57646
RP11-316A16.1	1.70707	0.0245023	0	6.58961
RP11-423C15.3	1.94264	0.0158142	0	6.6205
HMGB3P3	1.84449	0.0189412	0	6.6205
TRGV10	1.46987	0.0373937	0	6.6205
RP11-367H5.8	1.59607	0.0296949	0	6.6279
RP11-384K6.6	2.6844	0.00382645	0	6.65516
OR1AB1P	1.84449	0.0189288	0	6.6814
AC114814.3	2.32997	0.00759519	0	6.71227
TRBV25-1	1.46987	0.0373966	0	6.71227
RP11-140I24.1	2.00476	0.0140215	0	6.73896
RPSAP1	2.20972	0.00950737	0	6.74087
AC016405.1	2.08879	0.0120751	0	6.76393
LCE1A	1.59607	0.0302062	0	6.77939
LDHAP5	1.59607	0.0302037	0	6.81209
RP3-395C13.1	1.59607	0.029986	0	6.87844
RPS5P3	1.59607	0.0299509	0	6.87844
RP5-891H21.5	2.68725	0.00380738	0	6.88962
IGKV3-7	1.59607	0.0302139	0	6.90085
NRBF2P1	2.08879	0.0120309	0	6.90567
RP4-753D5.3	1.59607	0.029976	0	6.93473
YWHAZP5	1.96708	0.0150744	0	6.96513
OR2T35	2.32997	0.00757602	0	6.97468
OR5M7P	2.32997	0.00757081	0	6.97468
RP1-154K9.2	14.6993	1.44684e-13	0	6.98906
ACTBP6	2.56867	0.0047896	0	6.99708
RP11-457K10.1	8.65747	1.92723e-08	0	7.01075
SDC4P	1.59607	0.0299484	0	7.05012
RP11-347D21.3	2.3884	0.00677778	0	7.06187
RP11-118H17.1	1.45832	0.0382641	0	7.06187
OR10D5P	2.08879	0.0120284	0	7.07872
RP11-19N8.4	13.7505	8.16893e-13	0	7.10628
OR4D9	2.32997	0.00757341	0	7.17396
VN1R40P	2.44959	0.00600617	0	7.20445
SPRR2G	3.15742	0.00149393	0	7.23732
RP11-21G20.3	5.71726	8.35018e-06	0	7.24294
CTD-2210P24.3	2.56867	0.00478659	0	7.27056
RP11-508M8.1	6.80924	8.62375e-07	0	7.30538
LONRF2P2	1.59607	0.030196	0	7.42052
RPL7AP28	1.59607	0.0299584	0	7.42052
AC016751.2	2.80538	0.00302123	0	7.48608
RP11-10N16.2	3.05427	0.00184205	0	7.5104
RP11-15E18.1	4.21472	0.000179323	0	7.55665
RP4-710M16.2	2.68725	0.00380838	0	7.59643
RP5-837O21.4	1.84449	0.0188546	0	7.623
RP11-36B6.1	1.46987	0.0375198	0	7.64823
TRBV12-1	1.46987	0.0373996	0	7.65168
RP11-768F21.1	3.76063	0.000447386	0	7.66206
KRTAP2-5P	1.84449	0.0189341	0	7.70385
AC009502.1	2.08879	0.0120763	0	7.74408
DHFRP2	1.59607	0.0302496	0	7.7461
RP11-488I20.9	1.80075	0.0204645	0	7.75083
RP11-554E23.4	1.45642	0.038294	0	7.79838
RP11-1L12.3	3.30994	0.0011035	0	7.83443
RP11-152P17.2	9.421	3.9756e-09	0	7.96237
KRT8P26	3.39046	0.000938932	0	7.9695
RP11-1090M7.1	3.09897	0.00168101	0	7.97951
RP11-466G12.3	1.59607	0.0300364	0	8.05536
VN1R51P	2.68725	0.00380589	0	8.0707
OR4G11P	2.56867	0.00478059	0	8.11363
RP11-310A13.2	1.59607	0.0297023	0	8.16794
OR1M1	2.80538	0.00301875	0	8.18767
RP11-96B5.4	1.84449	0.0188616	0	8.21147
RP11-104J23.1	2.44719	0.00603305	0	8.22742
RP11-290F5.2	3.05427	0.00184151	0	8.24075
OR5AR1	2.80538	0.00301834	0	8.25949
RP5-1170D6.1	1.59607	0.029971	0	8.25949
RPL15P2	1.84449	0.0188458	0	8.26755
PKMP3	2.08879	0.0120145	0	8.29646
AL355149.2	1.59607	0.0302906	0	8.30808
RP11-463D19.2	2.15657	0.0105619	0	8.39034
IGHV4-28	1.59607	0.030219	0	8.39034
RP11-416O18.2	2.16496	0.010392	0	8.47424
FGFR1OP2P1	1.59607	0.0302445	0	8.47424
RP11-6C14.1	5.92791	5.3783e-06	0	8.52158
RPL5P10	2.68725	0.00380688	0	8.53111
RPS3AP9	2.44959	0.00600833	0	8.55984
RP11-167H9.6	2.32997	0.00756214	0	8.55984
RP5-988G15.1	1.84449	0.0188493	0	8.58876
LIN28AP2	2.32997	0.0075795	0	8.61422
RP11-159D12.2	2.08879	0.012002	0	8.69153
KB-1683C8.1	2.56867	0.00478419	0	8.69648
AC092155.1	1.59607	0.0303034	0	8.88285
TRAV9-1	1.72087	0.0239731	0	8.90151
RPL13P2	2.20972	0.00951048	0	9.00147
OR9K1P	2.80538	0.00301793	0	9.00557
AC009302.4	1.59607	0.0303163	0	9.01515
RP5-878I13.2	1.59607	0.0299684	0	9.17125
RP11-573G6.2	1.84449	0.0190502	0	9.23623
NXPE2P1	2.32997	0.00757776	0	9.338
AC068535.5	1.59607	0.0303086	0	9.39494
FDPSP1	3.27409	0.00118523	0	9.49495
IGKV2D-40	2.32997	0.00758211	0	9.58895
AK4P6	1.84449	0.0189875	0	9.62982
RP11-296I10.3	1.67286	0.0260654	0	9.62982
VN1R20P	3.15742	0.0014937	0	9.64975
CTC-260E6.6	2.37156	0.00700536	0	9.71569
RP11-271O3.1	2.13725	0.0109482	0	9.72188
MRGPRG	2.80538	0.00301917	0	9.7405
SLC20A1P1	3.15742	0.00149415	0	9.75069
RPS16P8	1.59607	0.0299559	0	9.8309
RP11-716D16.1	2.4644	0.0058554	0	9.88249
RP11-134G8.7	1.79395	0.0207381	0	9.88249
RP11-798K23.4	1.4758	0.0373058	0	9.89211
FDPSP6	1.84449	0.0189501	0	9.93075
VN1R85P	1.72087	0.0239645	0	9.94629
DAP3P2	1.84449	0.0189537	0	9.96969
CLCP2	1.59607	0.0302778	0	10.0644
RP1-125N5.2	1.4024	0.0425935	0	10.0884
RP11-10L7.1	5.78	7.32878e-06	0	10.1228
RP11-231C14.3	1.45832	0.0382046	0	10.1401
KRT18P54	2.56867	0.00478359	0	10.1963
IGKV1D-17	2.32997	0.00758298	0	10.3187
RP11-659G9.3	2.2235	0.00927531	0	10.3766
RP5-998N21.3	1.59607	0.0299634	0	10.3851
GM2AP2	2.08879	0.012051	0	10.5551
TAAR9	3.6224	0.00058789	0	10.5725
NTAN1P3	2.56867	0.00478119	0	10.6669
RP1-231P7P.1	2.0232	0.0135449	0	10.6749
RP11-328J2.1	9.77127	1.9404e-09	0	10.6998
OR4A49P	2.32997	0.00757428	0	10.7269
RP11-386B13.3	3.88247	0.000349958	0	10.8644
CTC-359M8.1	4.12388	0.000216004	0	10.911
MRPS17P3	1.59607	0.0301833	0	11.0055
RP11-277K23.1	1.61681	0.0290625	0	11.1503
RP11-567M16.1	1.91549	0.0166818	0	11.239
RPS23P4	2.92309	0.00238343	0	11.3141
PDLIM1P3	2.32997	0.00756994	0	11.3178
RP11-488L18.8	5.17124	2.56197e-05	0	11.4161
PDCL3P7	2.80538	0.00301711	0	11.902
AC009238.8	1.59607	0.0303188	0	11.9355
RP5-892F13.2	1.59607	0.0299659	0	11.9355
GAPDHP23	3.85338	0.000371599	0	11.9476
RP11-566E18.3	2.06292	0.0125617	0	11.9566
AF146191.8	2.80538	0.00302082	0	12.0032
OR2E1P	2.08879	0.0120233	0	12.008
OR2B11	4.08352	0.000233334	0	12.0601
RP11-665J16.1	2.43285	0.00619332	0	12.1061
RP11-238K6.1	12.8172	4.47087e-12	0	12.2372
RP11-493L12.3	4.60554	8.07875e-05	0	12.2815
RP11-706C16.7	1.59607	0.0296629	0	12.3411
RN7SKP33	1.59607	0.0301122	0	12.4621
RP11-529J17.5	2.80538	0.00301422	0	12.5544
KRT8P31	5.45121	1.44456e-05	0	12.6391
RP4-796I8.1	1.84449	0.0188563	0	12.6481
RP11-399D6.2	7.17865	4.01577e-07	0	12.7624
HIST1H2APS1	1.59607	0.0302317	0	12.801
IGHV3OR16-7	2.08879	0.0120435	0	12.812
KRTAP2-3	1.84449	0.0189359	0	12.8398
AF064858.10	2.56867	0.004789	0	12.8614
OR6K2	4.54166	9.2165e-05	0	12.8857
RP11-366F6.2	2.79724	0.00306284	0	12.8956
RP5-905H7.4	1.84449	0.0188511	0	12.9708
RP11-680F20.9	1.93616	0.015986	0	13.1588
PGBD4P8	2.56867	0.00477999	0	13.5708
RP11-326F20.5	4.97058	3.86081e-05	0	13.6242
RP11-124B13.1	8.90299	1.16129e-08	0	13.6681
CTD-2335L22.6	2.56867	0.00478599	0	13.7668
RP11-716O23.1	1.50652	0.035125	0	13.7953
RN7SL235P	1.59607	0.0301097	0	13.8468
RP11-242D8.1	2.13324	0.0110369	0	13.8922
RP11-19D2.2	2.64523	0.00410791	0	13.9248
RP11-95I16.2	5.40958	1.57306e-05	0	13.943
RP11-49K4.2	1.64272	0.0277268	0	13.9685
ARL2BPP5	2.32997	0.00759431	0	14.0944
MTND4P31	1.94264	0.0158406	0	14.1024
RP11-1250I15.3	1.94264	0.0158297	0	14.2185
AC091633.2	2.32997	0.00759606	0	14.3025
RP5-901A4.5	1.84449	0.0188528	0	14.3227
RP4-725K1.1	2.68725	0.00380788	0	14.4174
RPL35P9	1.84449	0.018844	0	14.5273
MRPS11P1	2.56867	0.00478179	0	14.6108
SUMO2P3	1.59607	0.0299334	0	14.7122
RPL32P31	2.20972	0.00950945	0	14.7195
OR2AO1P	2.08879	0.0120246	0	14.7195
RP11-432M8.2	1.84449	0.0188792	0	14.7378
RP11-535M15.1	2.57824	0.00470061	0	14.7521
OR1M4P	1.59607	0.0301655	0	14.7635
RP11-22C11.2	1.46987	0.0375404	0	14.8022
RP4-654H19.2	1.59607	0.029981	0	14.8151
AC073464.7	1.84449	0.0189911	0	14.8237
RPL23AP22	2.44959	0.00600905	0	14.9655
RN7SKP294	1.84449	0.0189128	0	15.043
FRDAP	1.84449	0.0189483	0	15.0877
FAM207BP	2.56867	0.00478479	0	15.1026
RP11-266A24.1	2.44074	0.00610283	0	15.3519
AC109638.1	1.84449	0.0189893	0	15.5968
RP11-284P20.3	1.90119	0.0171355	0	15.9073
HNRNPRP2	3.85338	0.000371529	0	15.9676
TRAV5	2.92309	0.0023831	0	16.0497
RP11-745C15.2	1.9012	0.017145	0	16.3359
CDKN2AIPNLP3	1.84449	0.0189732	0	16.4548
RN7SL423P	1.84449	0.0189058	0	16.8362
RN7SL746P	1.84449	0.018904	0	17.0052
IGLVVI-25-1	1.59607	0.0302113	0	17.0165
PSMD10P3	2.56867	0.00477939	0	17.0241
RN7SL120P	1.84449	0.0189093	0	17.2944
RP11-295M18.2	2.23911	0.00902417	0	17.4727
RP11-438F14.3	5.18059	2.51554e-05	0	17.7285
IGLV2-23	3.6224	0.00058861	0	17.7973
RP11-66A2.2	1.73466	0.0233215	0	17.8405
RN7SL396P	1.84449	0.0189075	0	18.1591
RN7SKP31	1.84449	0.0189111	0	18.2897
RN7SKP102	2.08879	0.0120083	0	18.8316
CTD-2537L20.1	1.59607	0.0302624	0	18.9157
RP13-20L14.1	2.92309	0.00238377	0	19.5259
RP5-1033K19.2	1.59607	0.0299735	0	19.5259
RN7SL705P	2.08879	0.0120058	0	20.315
RN7SL271P	2.08879	0.012007	0	20.6689
RP11-215E13.1	6.7442	9.88082e-07	0	21.3636
AC009237.13	1.84449	0.0189947	0	21.3636
RPL18AP17	1.59607	0.0299609	0	21.3996
RNU11	2.56867	0.00479198	0	22.4483
RP11-320N7.1	1.90352	0.0170703	0	25.9694
AC139768.1	2.08879	0.0120725	0	26.2476
MRPL32P1	2.32997	0.00757863	0	27.4469
RP11-484D2.2	2.11732	0.0114068	0	27.6936
RNA5SP67	1.59607	0.0301071	0	32.3444
Y_RNA_107	1.46987	0.0373733	0	33.5613
Y_RNA_433	1.46987	0.0373703	0	36.0606
RP11-734K21.5	2.79724	0.00306242	0	38.5193
RNU6-804P	1.59607	0.0301046	0	39.5992
snoU13_42	1.59607	0.0299384	0	40.7415
MIR519D	1.59607	0.0301884	0	48.1491
MIR4267	1.59607	0.0301909	0	51.6722
RNU2-23P	3.6224	0.000588198	0	56.4949
RNU6-477P	2.32997	0.00756474	0	63.3588
