# Supplementary material for: Altered HIV-1 Viral Copy Number and Gene Expression Profiles of Peripheral (CEM CCR5+) and Mucosal (A3R5.7) T Cell Lines Co-Infected with HSV-2 In Vitro
Source: Viruses. 2022 Aug 4;14(8):1715. doi: 10.3390/v14081715 (PMC9413683; doi:10.3390/v14081715)
Supplement: Supplementary file 1 [file viruses-14-01715-s001.zip › excel sheet S4.xlsx]

## Sheet: C_UI vs C_I
Differential expression of gene in UV-inactvivated HSV-2/HIV-1 coinfected vs HIV-1 monoinfected CEMCCR5+ cell
Feature ID	-LOG10(P Value)	FDR	log2(FC)
RP11-474N8.5	6.38473	0.00374508	5.34487
AL627309.1	5.57383	0.0050872	5.09976
RP11-262H14.4	5.37419	0.0054609	5.09976
RP11-203E8.1	5.14887	0.00593908	5.04531
RP11-445N18.5	4.92324	0.00648557	4.98872
GYG1P2	4.69727	0.00712047	4.92983
TUBB8P7	4.51682	0.00774331	4.92983
AC104655.2	4.78091	0.00685928	4.86843
OR2W6P	4.58414	0.00745801	4.86843
RP1-69M21.2	4.58414	0.00746203	4.86843
RP11-196D18.2	4.58414	0.00746605	4.86843
RP11-73B8.2	4.58414	0.00747006	4.86843
APOC1	4.78091	0.0068633	4.86843
ZNF474	4.06711	0.00950334	4.8043
OR9G1	4.3576	0.00828578	4.8043
TNFAIP8L1	3.84185	0.010528	4.73719
CTD-2008P7.8	4.4394	0.0080045	4.73719
LINC00433	4.13063	0.00919794	4.73719
OR7E11P	4.13063	0.00920196	4.73719
RP11-846F4.5	3.84185	0.01052	4.73719
RP5-894D12.3	3.84185	0.010524	4.73719
LINC00561	3.90321	0.0102467	4.6668
OR10Q2P	3.90321	0.0102507	4.6668
RP11-266O15.3	3.90321	0.0102548	4.6668
CTC-441N14.4	7.12658	0.00288917	4.63027
AC006552.1	3.98208	0.00984891	4.5928
CTD-3051D23.1	3.98208	0.00985695	4.5928
OR5C1	3.67527	0.0116089	4.5928
RP11-140A10.3	3.67527	0.011617	4.5928
RP11-73M7.6	6.73309	0.00328699	4.5928
AMELY	3.98208	0.00985293	4.5928
OR8H1	3.67527	0.011613	4.5928
RP3-407E4.3	3.50342	0.0126617	4.5928
AC068535.2	3.75243	0.0110464	4.51479
AC140912.1	6.46169	0.00362453	4.51479
CTB-131K11.1	3.75243	0.0110544	4.51479
AC092660.1	3.75243	0.0110504	4.51479
HOXC-AS5	3.44678	0.0130113	4.51479
ABCD1P3	3.52202	0.0124247	4.43233
AP000946.2	3.52202	0.0124287	4.43233
CD164L2	3.52202	0.0124327	4.43233
CTD-2308B18.4	3.52202	0.0124367	4.43233
FTLP12	3.33231	0.0137427	4.43233
HOXC11	3.33231	0.0137467	4.43233
MED6P1	3.33231	0.0137507	4.43233
RP11-307O13.1	3.33231	0.0137547	4.43233
RP11-30P21.2	3.33231	0.0137587	4.43233
RP11-90K17.2	3.05108	0.0160211	4.43233
AKR1B1P7	3.40649	0.0132323	4.34487
AP000221.1	3.40649	0.0132364	4.34487
GSTM3P1	3.10286	0.0155831	4.34487
IGKV1OR2-108	3.10286	0.0155871	4.34487
RP11-252A24.3	3.10286	0.0155911	4.34487
RP11-331G2.6	3.10286	0.0155951	4.34487
RP11-410E4.1	3.10286	0.0155991	4.34487
RP11-473I1.6	3.10286	0.0156032	4.34487
RP11-605F22.2	3.10286	0.0156072	4.34487
RPS3AP53	2.82439	0.0183155	4.34487
TSPY8	2.82439	0.0183195	4.34487
SLC2A11	5.30014	0.00563369	4.29906
ARHGAP42P4	3.17472	0.0149321	4.25176
AVPR1A	5.35184	0.00549707	4.25176
C7orf25	3.17472	0.0149361	4.25176
CR769776.3	3.17472	0.0149401	4.25176
IGLV4-3	2.87269	0.0178333	4.25176
LRRC3	2.87269	0.0178373	4.25176
OBP2B	2.87269	0.0178534	4.25176
PLGLB2	2.87269	0.0178574	4.25176
RP11-91J3.1	2.59734	0.0209355	4.25176
RP11-981G7.2	5.0797	0.00607972	4.25176
UBOX5-AS1	2.59734	0.0209435	4.25176
AC012485.2	3.17472	0.0149281	4.25176
SLC35G3	2.59734	0.0209395	4.25176
FRMPD2P1	5.12961	0.00597123	4.20285
RP6-24A23.3	4.85928	0.0066222	4.20285
AC019172.2	2.94189	0.0169975	4.15222
CTA-250D10.23	2.94189	0.0170055	4.15222
DEFB114	2.94189	0.0170096	4.15222
HSPA8P1	2.6417	0.0205176	4.15222
OR14C36	2.6417	0.0205216	4.15222
OR5A2	2.6417	0.0205256	4.15222
P2RY4	2.6417	0.0205296	4.15222
SOCS5P5	2.48367	0.022145	4.15222
TRAM1L1	2.48367	0.022149	4.15222
CACTIN-AS1	2.94189	0.0170015	4.15222
RP11-112N13.1	2.6417	0.0205336	4.15222
RP11-276H7.3	2.6417	0.0205377	4.15222
RP11-451K18.7	2.7573	0.0189986	4.15222
RP11-461F16.3	2.7573	0.0190027	4.15222
RP11-696D21.2	2.7573	0.0190067	4.15222
TEKT2	6.48477	0.00360444	4.11746
AD000091.2	4.68487	0.00715262	4.09976
HAMP	4.79609	0.00681508	4.09976
RP1-155D22.2	4.52873	0.00770313	4.09976
AC003986.5	2.70782	0.0194929	4.04531
AC004702.2	2.70782	0.0194969	4.04531
AKR1B10P2	2.70782	0.0195009	4.04531
ARHGEF35	2.70782	0.0195049	4.04531
BX322557.13	2.70782	0.019509	4.04531
CTB-113I20.2	2.70782	0.019513	4.04531
FAM108A9P	2.82502	0.0183075	4.04531
IDO1	2.52586	0.0216668	4.04531
IGBP1P3	2.52586	0.0216708	4.04531
KISS1R	2.52586	0.0216748	4.04531
NBPF16	2.52586	0.0216829	4.04531
PAICSP3	2.52586	0.0216869	4.04531
PRPS1L1	2.52586	0.0216909	4.04531
RN7SL402P	2.52586	0.0216989	4.04531
RP1-12G14.5	4.30843	0.00855903	4.04531
RP1-63M2.5	2.52586	0.021703	4.04531
RP11-179B2.2	2.52586	0.021707	4.04531
RP11-182N22.8	2.52586	0.021711	4.04531
RP11-404K5.1	2.52586	0.021715	4.04531
RP11-68I18.10	2.52586	0.021719	4.04531
RP11-710C12.1	2.52586	0.0217231	4.04531
RP5-827L5.1	2.25605	0.0256851	4.04531
SPATA25	2.25605	0.0256891	4.04531
TRAV8-6	2.25605	0.0256932	4.04531
RP11-789C1.1	9.66697	0.0015792	4.00022
RP11-400N9.1	4.08821	0.00937877	3.98872
HLTF-AS1	13.2487	0.000920196	3.98046
AC006007.1	4.12846	0.00920598	3.92983
AC012368.1	2.47232	0.0222213	3.92983
CRCT1	2.59027	0.0209998	3.92983
CTC-338M12.2	2.59027	0.0210038	3.92983
HLA-F	4.12846	0.00921	3.92983
HOXA7	2.29344	0.0252029	3.92983
LINC00391	4.12846	0.00921402	3.92983
MTND1P10	2.29344	0.025223	3.92983
MTND2P12	4.12846	0.00921803	3.92983
OR7E53P	2.29344	0.025227	3.92983
OR8J2	2.29344	0.0252311	3.92983
POLR3KP2	2.29344	0.0252431	3.92983
RP1-59B16.1	2.29344	0.0252511	3.92983
RP11-16N11.2	2.29344	0.0252552	3.92983
RP11-316A16.1	2.29344	0.0252632	3.92983
RP11-332H18.4	2.29344	0.0252672	3.92983
RP11-446E9.1	3.97814	0.00988106	3.92983
RP11-472G23.3	2.29344	0.0252712	3.92983
RP11-80H5.2	2.02804	0.0298803	3.92983
CTD-2561B21.11	2.59027	0.0210078	3.92983
KB-1410C5.5	2.29344	0.025211	3.92983
MT1H	2.29344	0.025219	3.92983
RP11-20J15.3	2.29344	0.0252592	3.92983
RP11-353N14.3	7.16902	0.00285301	3.89946
CLEC4G	5.54636	0.00513542	3.88919
LINC00311	5.54636	0.00513944	3.88919
HLA-K	3.90576	0.0102266	3.86843
RP11-560O20.1	3.75808	0.0110142	3.86843
FAM225B	3.90576	0.0102226	3.86843
RP11-16E18.3	3.75808	0.0110102	3.86843
AC008746.10	2.35394	0.0241501	3.8043
CTC-498J12.3	2.35394	0.0241582	3.8043
CTD-2194A8.2	2.35394	0.0241622	3.8043
EDDM3A	3.79438	0.0108254	3.8043
GBX2	3.79438	0.0108294	3.8043
OR2B8P	2.05989	0.0293579	3.8043
OR7E155P	2.05989	0.0293619	3.8043
RP11-370F5.4	2.05989	0.029394	3.8043
RP11-459A10.1	2.05989	0.0293981	3.8043
RP11-488C13.1	2.05989	0.0294021	3.8043
RP11-506B6.3	2.05989	0.0294061	3.8043
RP11-57C19.2	2.05989	0.0294101	3.8043
RP11-676F20.1	2.05989	0.0294262	3.8043
RP11-991C1.2	3.53817	0.0123563	3.8043
RP3-503A6.2	1.79966	0.0350599	3.8043
SLITRK1	3.53817	0.0123604	3.8043
STSP1	4.97705	0.00632886	3.8043
AC004854.5	2.35394	0.0241461	3.8043
AC062016.2	2.35394	0.0241541	3.8043
HNRNPA1P61	2.05989	0.0293297	3.8043
KCNE1L	2.05989	0.0293418	3.8043
KRT8P17	2.05989	0.0293458	3.8043
MIR145	2.05989	0.0293498	3.8043
PCDHB3	2.05989	0.0293659	3.8043
RP11-317N8.5	2.05989	0.029386	3.8043
RP11-60C6.3	2.05989	0.0294181	3.8043
CTSLP6	3.57157	0.0121795	3.73719
HYAL2	3.57157	0.0121836	3.73719
RP1-122K4.2	3.31845	0.0138552	3.73719
RP11-10G12.2	3.31845	0.0138632	3.73719
RP11-158M2.4	3.31845	0.0138672	3.73719
AC006458.3	3.34872	0.0136543	3.6668
AC009310.1	2.11573	0.0279796	3.6668
AC084121.17	4.46419	0.00790806	3.6668
AP006288.1	2.11573	0.0280037	3.6668
HMGB1P29	1.82504	0.0344692	3.6668
LIMS3	1.82504	0.0344772	3.6668
OR5AZ1P	1.82504	0.0344933	3.6668
OR8B6P	3.09896	0.0156835	3.6668
RP11-1041F24.1	1.82504	0.0345053	3.6668
RP11-274B21.8	1.82504	0.0345295	3.6668
RP11-347L18.1	1.82504	0.0345495	3.6668
RP11-388C12.1	3.09896	0.0156875	3.6668
RP11-458F8.2	1.82504	0.0345656	3.6668
RP11-58E21.5	1.82504	0.0345857	3.6668
RP11-646E18.4	1.82504	0.0345937	3.6668
RP13-379L11.3	1.57095	0.0414008	3.6668
AC092755.4	2.11573	0.0279836	3.6668
AC145123.2	2.11573	0.0279876	3.6668
ADAD2	2.11573	0.0279916	3.6668
AGGF1P3	2.11573	0.0279957	3.6668
AKR1B1P4	2.11573	0.0279997	3.6668
ATF1P1	2.11573	0.0280077	3.6668
CEACAMP4	2.11573	0.0280117	3.6668
CTA-150C2.13	4.57211	0.0075223	3.6668
CTD-2083E4.7	2.11573	0.0280158	3.6668
CTD-2552B11.3	2.11573	0.0280198	3.6668
CTD-2593A12.3	7.1135	0.0029173	3.6668
HIST1H1T	1.82504	0.0344611	3.6668
HMGB1P25	1.82504	0.0344652	3.6668
IGHM	1.82504	0.0344732	3.6668
LCN8	3.34872	0.0136583	3.6668
MATN1-AS1	4.57211	0.00752632	3.6668
OR2T34	1.82504	0.0344893	3.6668
RP11-137H2.4	1.82504	0.0345174	3.6668
RP11-310E22.4	1.82504	0.0345335	3.6668
RP11-344N17.11	1.82504	0.0345455	3.6668
RP11-476H20.1	1.82504	0.0345737	3.6668
RP11-56P9.8	1.82504	0.0345777	3.6668
RP11-583F24.7	1.82504	0.0345817	3.6668
RP11-63N3.2	1.82504	0.0345897	3.6668
RP5-827L5.2	1.68534	0.0374668	3.6668
RP5-897D18.1	1.68534	0.0374709	3.6668
SOGA2P1	1.68534	0.0374749	3.6668
ZNF90P3	1.68534	0.0374789	3.6668
RP11-185H22.1	4.35635	0.00830587	3.61789
MT4	4.35635	0.00830186	3.61789
RFWD2P1	2.87977	0.017757	3.5928
RP11-1275H24.3	2.87977	0.017761	3.5928
RP11-460C6.1	2.87977	0.017773	3.5928
RP11-730N24.2	2.87977	0.0177811	3.5928
RP5-967N21.2	2.98932	0.0165475	3.5928
TDGF1P3	2.98932	0.0165555	3.5928
GGTA2P	3.12583	0.0153902	3.5928
RP11-1O7.1	2.87977	0.017765	3.5928
SPAG11B	2.98932	0.0165515	3.5928
GDPD2	5.3808	0.00544483	3.55432
AP003733.1	1.87522	0.0325364	3.51479
CLIC1P1	1.87522	0.0325404	3.51479
CNN2P12	1.87522	0.0325444	3.51479
CTB-158E9.1	5.27425	0.0056578	3.51479
GHSR	3.92592	0.0101342	3.51479
HMGB3P19	1.58869	0.040782	3.51479
HPYR1	1.58869	0.040786	3.51479
IGBP1P5	1.58869	0.04079	3.51479
IGHV3-36	1.58869	0.040794	3.51479
IGKV1D-13	1.58869	0.040798	3.51479
KRT36	5.27425	0.00566182	3.51479
LCE5A	1.58869	0.0408021	3.51479
MARK2P15	1.58869	0.0408061	3.51479
NARG2P1	1.58869	0.0408101	3.51479
OR10Z1	1.58869	0.0408181	3.51479
OR5M8	1.58869	0.0408221	3.51479
OR6T1	2.66094	0.0202765	3.51479
PPP1R36	2.66094	0.0202805	3.51479
RN7SKP133	1.58869	0.0408262	3.51479
RP11-1036E20.7	1.70707	0.0371414	3.51479
RP11-235C23.5	4.03338	0.00961585	3.51479
RP11-312J18.5	1.70707	0.0371454	3.51479
RP11-344N17.8	2.7703	0.01887	3.51479
RP11-346C16.6	1.70707	0.0371494	3.51479
RP11-428G5.7	1.70707	0.0371534	3.51479
RP11-454P7.3	1.70707	0.0371574	3.51479
RP11-468N14.10	3.80396	0.0107812	3.51479
RP11-567M21.3	1.70707	0.0371615	3.51479
RP11-691G17.1	2.7703	0.0188741	3.51479
RP11-69M1.4	1.70707	0.0371655	3.51479
RP11-813N20.2	1.45649	0.0452102	3.51479
RP3-441A12.1	2.7703	0.0188781	3.51479
RP5-1013A22.5	1.45649	0.0452182	3.51479
RP5-1029K10.4	1.45649	0.0452222	3.51479
RP5-1182A14.5	1.45649	0.0452262	3.51479
RPL21P120	1.45649	0.0452302	3.51479
SNX18P13	1.45649	0.0452343	3.51479
ST13P6	1.45649	0.0452383	3.51479
VN1R11P	1.45649	0.0452423	3.51479
VN2R6P	1.45649	0.0452463	3.51479
XRCC6P2	1.45649	0.0452503	3.51479
ZNF772	1.45649	0.0452544	3.51479
AC092638.1	1.87522	0.0325323	3.51479
CTD-3051D23.3	1.87522	0.0325484	3.51479
GXYLT1P2	1.58869	0.0407779	3.51479
NDUFV2P1	1.58869	0.0408141	3.51479
RP13-463N16.6	1.45649	0.0452142	3.51479
AC138035.2	3.81857	0.0107008	3.46035
RP11-659G9.3	3.59239	0.012067	3.46035
MPEG1	4.84903	0.00665836	3.43233
RP4-764D2.1	2.55169	0.0214458	3.43233
AC116609.1	4.84903	0.00665434	3.43233
AP001042.1	2.68008	0.0200434	3.43233
GDI2P1	2.7915	0.0187093	3.43233
GOLGA8Q	2.7915	0.0187133	3.43233
KRT18P41	2.7915	0.0187174	3.43233
OR10AG1	2.55169	0.0214217	3.43233
RAX	6.8643	0.00313831	3.43233
RP1-296G17.3	2.55169	0.0214297	3.43233
RP11-641A6.9	2.55169	0.0214378	3.43233
RP11-6E9.4	2.55169	0.0214418	3.43233
AL031663.2	3.60424	0.0120108	3.40376
HSPD1P9	3.60424	0.0120188	3.40376
RP11-67M1.1	3.38152	0.0134333	3.40376
DIO3OS	7.76786	0.00234268	3.39549
CDK5R1	3.39046	0.0133127	3.34487
FGFR3P6	1.46987	0.0437716	3.34487
LINC00449	1.46987	0.0437957	3.34487
MRGPRD	1.46987	0.0437997	3.34487
PCDHB18	1.46987	0.0438279	3.34487
PPP1R3G	1.46987	0.0438359	3.34487
RIOK3P1	2.3336	0.0244194	3.34487
RN7SL384P	1.46987	0.0438439	3.34487
ROM1	2.3336	0.0244234	3.34487
RP1-20N2.7	1.46987	0.043852	3.34487
RP11-127H13.1	1.46987	0.0438721	3.34487
RP11-353N4.2	2.3336	0.0244314	3.34487
RP11-398C13.6	1.46987	0.0439082	3.34487
RP11-451L19.1	4.3095	0.00854296	3.34487
RP11-45A12.1	1.46987	0.0439203	3.34487
RP11-483K5.2	2.3336	0.0244435	3.34487
RP11-55C6.1	1.46987	0.0439243	3.34487
RP11-578F21.10	2.3336	0.0244475	3.34487
RP11-745A24.2	1.46987	0.0439323	3.34487
RP11-75L1.2	1.46987	0.0439363	3.34487
RP5-1030M6.3	2.3336	0.0244555	3.34487
AC002472.11	2.45729	0.0224825	3.34487
AC005703.2	1.63186	0.0386844	3.34487
AC007422.1	3.39046	0.0133087	3.34487
AC008753.3	1.63186	0.0386884	3.34487
AC010969.1	1.63186	0.0386924	3.34487
AC012361.1	1.63186	0.0386965	3.34487
AC074008.1	1.63186	0.0387005	3.34487
AP001331.1	1.63186	0.0387045	3.34487
BPY2DP	1.63186	0.0387085	3.34487
CEBPA-AS1_1	1.63186	0.0387125	3.34487
FGD5P1	2.56867	0.0211967	3.34487
IFNB1	2.56867	0.0212007	3.34487
IGHV1-67	1.46987	0.0437796	3.34487
IGKV3-31	1.46987	0.0437837	3.34487
KB-1460A1.2	2.56867	0.0212047	3.34487
LINC00354	1.46987	0.0437917	3.34487
OAS1	1.46987	0.0438037	3.34487
OR10K2	1.46987	0.0438078	3.34487
OR1G1	1.46987	0.0438198	3.34487
PCDHB5	1.46987	0.0438319	3.34487
PDX1	3.39046	0.0133167	3.34487
RP1-170O19.17	1.46987	0.0438479	3.34487
RP1-278E11.3	1.46987	0.043856	3.34487
RP11-1250I15.3	1.46987	0.043868	3.34487
RP11-137H2.6	1.46987	0.0438761	3.34487
RP11-143I21.1	2.3336	0.0244274	3.34487
RP11-361A23.3	1.46987	0.0439002	3.34487
RP11-397J20.1	1.46987	0.0439042	3.34487
RP11-415J8.3	1.46987	0.0439122	3.34487
RP11-432M8.12	1.46987	0.0439163	3.34487
RP11-565N2.2	1.46987	0.0439283	3.34487
RP11-775D22.2	1.46987	0.0439404	3.34487
RP11-973N13.2	3.27637	0.0142168	3.34487
RP13-130D24.1	4.3095	0.00854697	3.34487
RPL3P2	3.27637	0.0142208	3.34487
SLC39A2	2.3336	0.0244595	3.34487
CTD-2619J13.19	6.13826	0.00408664	3.31449
OR7E5P	6.13826	0.00409065	3.31449
RP11-74K19.1	5.12365	0.00598328	3.30834
RP11-120E13.1	4.10119	0.00930242	3.29906
HAS2-AS1	3.1773	0.014916	3.28347
RP11-56F10.3	3.06672	0.0159166	3.28347
RP5-1065P14.2	3.06672	0.0159206	3.28347
IHH	4.9168	0.00650165	3.27087
RP11-526H11.1	6.72765	0.00329503	3.26543
HOXB-AS3	2.34595	0.0242425	3.25176
KLHDC9	2.34595	0.0242466	3.25176
CTD-2651B20.3	4.10946	0.00927831	3.25176
FBXO24	2.34595	0.0242385	3.25176
MTND5P30	2.34595	0.0242506	3.25176
OFD1P3Y	2.11616	0.0279273	3.25176
RP11-1136G11.6	2.11616	0.0279314	3.25176
RP11-488C13.4	2.11616	0.0279354	3.25176
RP11-707G14.7	2.11616	0.0279394	3.25176
RP3-495K2.3	2.11616	0.0279434	3.25176
RP4-635E18.6	2.11616	0.0279474	3.25176
RP5-893G23.1	2.11616	0.0279515	3.25176
SIGLEC18P	2.11616	0.0279555	3.25176
CTA-331P3.1	3.07098	0.0158523	3.21934
REG1B	3.07098	0.0158684	3.21934
RP11-254F7.1	3.07098	0.0158724	3.21934
RP11-339N8.1	3.07098	0.0158764	3.21934
RP11-404I7.1	3.07098	0.0158804	3.21934
RP11-489D6.2	5.41468	0.00538455	3.21934
RP11-568A7.3	2.85802	0.0180543	3.21934
RP3-522J7.6	2.85802	0.0180583	3.21934
SLC7A15P	6.32086	0.00385759	3.20994
C4B	3.89947	0.0102869	3.20285
MED15P1	3.89947	0.0102909	3.20285
USP8P1	4.40212	0.00813711	3.19286
MAGEB10	6.11833	0.00413485	3.18137
AC002984.2	1.50886	0.0428795	3.15222
AC006466.5	1.50886	0.0428876	3.15222
ARMCX1	2.12342	0.0277546	3.15222
C21orf119	1.50886	0.0428996	3.15222
C2CD4B	1.50886	0.0429036	3.15222
C6orf47	1.50886	0.0429077	3.15222
CAP1P2	1.50886	0.0429117	3.15222
CTD-2016O11.1	1.50886	0.0429157	3.15222
CTD-2589M5.5	1.50886	0.0429237	3.15222
IGKV1OR-2	2.12342	0.0277586	3.15222
OXER1	2.85893	0.0180302	3.15222
RP1-34L19.1	3.481	0.0128024	3.15222
RP11-108F13.2	1.89956	0.0321707	3.15222
RP11-242F11.2	1.89956	0.0321747	3.15222
RP11-491F9.8	2.00774	0.03027	3.15222
RP11-520A21.1	2.00774	0.030274	3.15222
RP11-533K11.1	2.00774	0.0302781	3.15222
RP11-566J3.2	2.65041	0.020393	3.15222
RP5-1007H16.1	2.00774	0.0302861	3.15222
RPL23AP54	2.00774	0.0302941	3.15222
TTTY4C	2.65041	0.020401	3.15222
AC004257.1	2.12342	0.0277385	3.15222
AC005336.4	1.50886	0.0428835	3.15222
AC079767.4	2.12342	0.0277425	3.15222
AC144836.1	3.69019	0.0115045	3.15222
AHCYP2	2.12342	0.0277465	3.15222
AL022393.7	1.50886	0.0428916	3.15222
ALG1L12P	2.12342	0.0277505	3.15222
AMACR	1.50886	0.0428956	3.15222
CTD-2210A23.1	1.50886	0.0429197	3.15222
CYP2G1P	2.85893	0.0180222	3.15222
CYP4F44P	1.50886	0.0429278	3.15222
FAM90A2P	2.85893	0.0180262	3.15222
KHDC3L	4.40264	0.00812505	3.15222
MED14-AS1	2.12342	0.0277626	3.15222
RP11-127O4.3	4.40264	0.00812907	3.15222
RP11-366M4.6	2.00774	0.030262	3.15222
RP11-443J23.1	2.65041	0.020389	3.15222
RP11-452D2.2	2.00774	0.030266	3.15222
RP11-6D1.3	2.00774	0.0302821	3.15222
RP13-516M14.2	3.58381	0.0121112	3.15222
RP4-791C19.1	2.65041	0.020397	3.15222
RP4-791M13.3	3.58381	0.0121152	3.15222
RP5-1039K5.18	2.00774	0.0302901	3.15222
SIGLEC16	5.11103	0.00601945	3.15222
ZSWIM5P3	2.65041	0.020405	3.15222
RP1-249F5.3	3.37843	0.0134654	3.09976
RP11-243E13.2	3.37843	0.0134694	3.09976
RP11-473M14.3	3.37843	0.0134734	3.09976
RP11-932O9.7	3.37843	0.0134775	3.09976
AC068858.1	2.64778	0.0204412	3.08183
CSAG1	2.64778	0.0204452	3.08183
HNRNPA1P41	2.64778	0.0204492	3.08183
KRTAP4-11	2.64778	0.0204533	3.08183
RP11-408O19.3	2.44404	0.0231094	3.08183
RP11-515K14.1	2.44404	0.0231134	3.08183
RP11-665C16.6	4.70884	0.00708029	3.08183
RPL5P33	2.44404	0.0231214	3.08183
RP11-95O2.1	2.44404	0.0231174	3.08183
C1orf226	4.19997	0.00893675	3.06733
PRSS55	3.99485	0.0097806	3.06733
RP11-517B11.4	4.09647	0.0093426	3.06733
RP11-74D3.2	1.79164	0.0352487	3.04531
AC009014.3	1.90119	0.0320662	3.04531
ACTL9	1.90119	0.0320702	3.04531
C19orf73	1.90119	0.0320743	3.04531
CCR12P	1.90119	0.0320783	3.04531
GAPDHP63	2.01226	0.0301455	3.04531
LACTBL1	4.70664	0.00709234	3.04531
LINC00173	3.37778	0.0134895	3.04531
OFD1P6Y	1.79164	0.0352246	3.04531
RP11-146P2.1	1.79164	0.0352367	3.04531
RP11-420L9.5	1.79164	0.0352407	3.04531
RP11-536C10.7	1.79164	0.0352447	3.04531
RP3-477O4.16	1.79164	0.0352528	3.04531
TUBB4AP1	1.79164	0.0352568	3.04531
KRTAP9-1	2.01226	0.0301495	3.04531
LINC00560	2.01226	0.0301535	3.04531
RP1-140K8.5	7.41434	0.00264004	3.02294
RP11-385N23.1	3.89346	0.0103271	3.02294
AC009802.1	6.01622	0.00430362	3.01729
GS1-39E22.2	2.43766	0.0232018	3.00783
OR8D1	2.43766	0.0232219	3.00783
RP11-421B23.1	2.23911	0.0259262	3.00783
RP4-569D19.5	2.34138	0.0243028	3.00783
ABHD17AP4	2.65081	0.0203769	3.00783
C1orf234	2.43766	0.0231938	3.00783
CTAGE12P	2.43766	0.0231978	3.00783
KRTAP16-1	2.43766	0.0232058	3.00783
LINC00967	4.50499	0.00777546	3.00783
MLLT10P1	2.43766	0.0232098	3.00783
OR11G1P	2.43766	0.0232139	3.00783
OR7D2	2.43766	0.0232179	3.00783
RP11-21L23.2	2.43766	0.0232259	3.00783
RP11-305L7.1	2.43766	0.0232299	3.00783
RP11-513N24.1	2.23911	0.0259302	3.00783
UGT2B29P	2.34138	0.0243068	3.00783
CTD-2265O21.7	3.17064	0.0149763	2.98872
RP5-994D16.3	3.49974	0.0126778	2.97714
SFTPC	3.49974	0.0126818	2.97714
RP11-862L9.3	4.21105	0.0089046	2.96936
RP11-138A9.1	4.81879	0.00672667	2.96378
AC104395.1	1.67941	0.0376557	2.92983
RP1-50J22.4	2.33304	0.0244877	2.92983
RP11-576N17.4	1.57675	0.0411878	2.92983
AC008269.2	1.67941	0.0376477	2.92983
AC013436.6	1.67941	0.0376517	2.92983
AC013448.1	2.96455	0.0167725	2.92983
AC113134.1	2.22875	0.0260709	2.92983
BPY2C	1.67941	0.0376597	2.92983
BTF3P2	1.67941	0.0376637	2.92983
C1orf210	1.79023	0.0352809	2.92983
CTC-261N6.1	6.62448	0.0034437	2.92983
CTD-2165H16.3	1.79023	0.0352849	2.92983
CTD-2530H12.4	2.22875	0.0260749	2.92983
CTD-2571E19.3	1.79023	0.0352889	2.92983
DKKL1P1	1.79023	0.0352929	2.92983
EEF1A1P34	2.96455	0.0167765	2.92983
FFAR3	1.79023	0.035297	2.92983
FGFBP1	1.79023	0.035301	2.92983
GINS4	3.4905	0.0127461	2.92983
HOXB2	1.79023	0.035305	2.92983
IGJP1	1.79023	0.035309	2.92983
OR4K5	1.57675	0.0411115	2.92983
RP1-140K8.1	1.57675	0.0411235	2.92983
RP11-123M21.1	2.33304	0.0244957	2.92983
RP11-150O12.5	1.57675	0.0411356	2.92983
RP11-168L7.1	1.57675	0.0411396	2.92983
RP11-196G11.1	1.57675	0.0411436	2.92983
RP11-331O9.3	1.57675	0.0411517	2.92983
RP11-339A11.1	1.57675	0.0411557	2.92983
RP11-375I20.6	1.57675	0.0411597	2.92983
RP11-378J18.3	2.76908	0.0188942	2.92983
RP11-488C13.5	3.4905	0.0127501	2.92983
RP11-507K13.4	1.57675	0.0411758	2.92983
RP11-535K18.2	1.57675	0.0411798	2.92983
RP11-562F9.1	1.57675	0.0411838	2.92983
RP11-740P5.2	1.57675	0.0411918	2.92983
RP11-787B4.2	1.57675	0.0411959	2.92983
RP11-789F5.1	2.13725	0.0275536	2.92983
RP4-607I7.1	4.01369	0.00972032	2.92983
RP4-612B15.3	1.57675	0.0411999	2.92983
SSXP1	2.13725	0.0275577	2.92983
TFF1	2.13725	0.0275617	2.92983
TRBV4-2	1.57675	0.0412039	2.92983
TRGV4	1.57675	0.0412079	2.92983
TTTY22	1.57675	0.0412119	2.92983
RP11-1078H9.6	2.33304	0.0244917	2.92983
RP11-262D11.2	5.12884	0.00597927	2.89946
CST4	4.71346	0.00706823	2.89506
RP11-111F5.3	4.52389	0.00772322	2.89506
AC093627.8	4.00488	0.00974042	2.88919
RP11-1398P2.1	3.29073	0.0140641	2.88092
RP11-428L9.2	3.29073	0.0140682	2.88092
RP11-528A10.1	3.29073	0.0140722	2.88092
RP3-416J7.1	2.66868	0.0201921	2.86843
RUNDC3A	2.66868	0.0201961	2.86843
APOC1P1	5.12135	0.0059873	2.86843
LINC00418	6.13624	0.00409869	2.85583
AC012506.1	2.02128	0.0299646	2.84737
AP000320.6	2.02128	0.0299687	2.84737
LINC00605	2.12482	0.0276702	2.84737
RP11-394D2.1	2.12482	0.0276943	2.84737
RP11-432I5.1	1.93491	0.0315117	2.84737
RP11-442J17.3	1.93491	0.0315157	2.84737
RP11-80F22.9	1.93491	0.0315197	2.84737
RP11-431N15.2	1.93491	0.0315077	2.84737
TRIM51DP	1.93491	0.0315237	2.84737
GATA1	4.83653	0.00668247	2.83672
RP11-350D17.2	4.83653	0.00668649	2.83672
FNDC4	3.09225	0.0157116	2.83029
IL3	3.09225	0.0157157	2.83029
CCL17	4.31831	0.00845455	2.82292
FEM1AP4	4.31831	0.00845857	2.82292
KCNJ2	6.2618	0.00389376	2.81617
NMNAT1P3	1.56876	0.0415173	2.8043
AC016735.3	2.55603	0.0213614	2.8043
AC019109.1	2.55603	0.0213654	2.8043
AC024937.4	1.56876	0.0414852	2.8043
AC096772.6	2.55603	0.0213694	2.8043
CKMT1B	1.56876	0.0414892	2.8043
CLDN25	1.56876	0.0414932	2.8043
EEF1GP2	1.56876	0.0414972	2.8043
IQCB2P	1.56876	0.0415012	2.8043
LINC00415	1.56876	0.0415053	2.8043
NAP1L2	1.56876	0.0415093	2.8043
NEFHP1	1.56876	0.0415133	2.8043
OR4D7P	1.36343	0.0474484	2.8043
OR7G3	1.36343	0.0474604	2.8043
PA2G4P2	2.46907	0.0222495	2.8043
RAX2	2.46907	0.0222535	2.8043
RP1-32B1.4	1.36343	0.0474644	2.8043
RP11-138H8.3	5.66452	0.00485815	2.8043
RP11-378I13.1	2.46907	0.0222575	2.8043
RP11-380D11.2	1.36343	0.0474926	2.8043
RP11-383C6.2	1.36343	0.0474966	2.8043
RP11-467J12.2	1.36343	0.0475086	2.8043
RP11-483E23.4	1.36343	0.0475127	2.8043
RP11-573D15.9	1.36343	0.0475167	2.8043
RP11-63B13.1	1.36343	0.0475207	2.8043
RP11-95H11.1	1.36343	0.0475327	2.8043
RP3-336K20__B.2	1.36343	0.0475368	2.8043
RP3-359N14.1	1.36343	0.0475408	2.8043
RP4-797C5.2	1.36343	0.0475448	2.8043
RPL3P7	1.36343	0.0475488	2.8043
RPL7AP57	1.36343	0.0475528	2.8043
SFTA2	2.46907	0.0222615	2.8043
AF186192.5	6.25109	0.00391385	2.79233
RP11-1379J22.5	5.14888	0.00593506	2.78965
RP11-147L13.7	5.47386	0.00525999	2.77783
VSIG2	2.81504	0.0183959	2.77783
ZNF286B	5.80076	0.00461705	2.76808
AC017048.3	1.91816	0.0317247	2.75991
AC005943.5	1.8155	0.0347826	2.75991
C3orf36	1.91816	0.0317287	2.75991
CTB-179K24.3	1.91816	0.0317327	2.75991
FAM106DP	1.91816	0.0317367	2.75991
HMGN2P15	1.91816	0.0317407	2.75991
OTP	1.91816	0.0317448	2.75991
PIP5K1P2	1.91816	0.0317488	2.75991
RP11-127L21.1	3.51146	0.0124568	2.75991
RP11-205K6.2	1.91816	0.0317528	2.75991
RP11-498E2.7	1.73466	0.03641	2.75991
RP11-573J24.1	3.33231	0.0137386	2.75991
RP11-774I5.1	5.37888	0.00545287	2.75086
HS3ST6	3.92734	0.0101262	2.74697
AQP7P4	3.92734	0.0101222	2.74697
NKX2-3	3.84505	0.0104999	2.74697
ABHD16B	2.35394	0.0241421	2.73719
AL133481.1	2.45478	0.0225147	2.73719
RP11-626P14.1	2.27121	0.0255445	2.73719
RP11-981G7.1	2.27121	0.0255485	2.73719
ZNF571-AS1	2.27121	0.0255525	2.73719
ZNF891	2.27121	0.0255565	2.73719
TREML1	6.61171	0.00346379	2.73189
AC067960.1	4.76542	0.00691955	2.72953
NAGS	2.79724	0.018645	2.72338
SCRT1	2.623	0.0207145	2.72338
SLC9A3P4	2.623	0.0207225	2.72338
CTD-2319I12.5	2.79724	0.018641	2.72338
RPS2P32	2.623	0.0207104	2.72338
SIGLEC21P	2.623	0.0207185	2.72338
C1GALT1C1	2.98078	0.0166238	2.72338
RP4-801G22.3	3.14073	0.0152897	2.7141
CCL4	3.21922	0.0146267	2.7141
RP5-916L7.2	3.14073	0.0152937	2.7141
RP11-497G19.3	3.65382	0.0117335	2.70744
CECR6	4.1634	0.00906936	2.70242
CTD-2311B13.2	4.57525	0.00750221	2.6985
LINC00551	5.91004	0.00448445	2.69064
NEXN-AS1	5.91004	0.00448847	2.69064
DKFZP434E1119	1.71334	0.0369003	2.6668
KRT8P24	2.25352	0.0257293	2.6668
RP11-603J24.4	2.07531	0.0291409	2.6668
MAGEC2	1.71334	0.0369083	2.6668
MORF4	1.34812	0.0480551	2.6668
OR2H1	4.48057	0.00786788	2.6668
RP11-1099M24.8	1.71334	0.0369204	2.6668
RP11-342M3.1	4.48057	0.0078719	2.6668
RP11-524K22.1	2.6026	0.0208511	2.6668
RP3-525N10.2	2.6026	0.0208591	2.6668
ZNF350	2.95073	0.0169252	2.6668
AC007249.3	4.89085	0.00656996	2.6668
AC009110.1	1.34812	0.048027	2.6668
ACTL7A	2.25352	0.0257253	2.6668
ARMS2	1.71334	0.0368922	2.6668
B3GNT8	1.34812	0.048031	2.6668
CTD-2207P18.2	1.71334	0.0368962	2.6668
DEFB134	1.34812	0.048035	2.6668
DLX3	3.12253	0.0154344	2.6668
FAM84A	1.34812	0.0480391	2.6668
FOXE3	1.71334	0.0369043	2.6668
GEMIN8P4	1.34812	0.0480431	2.6668
KHSRPP1	1.34812	0.0480471	2.6668
KRT8P14	1.34812	0.0480511	2.6668
MFSD7	1.71334	0.0369123	2.6668
MTND2P17	1.34812	0.0480591	2.6668
MTND5P3	1.71334	0.0369163	2.6668
RP11-21C17.1	1.71334	0.0369244	2.6668
RP11-236P13.1	2.6026	0.020843	2.6668
RP11-433J20.2	2.07531	0.0291288	2.6668
RP11-438O11.1	1.53687	0.0421402	2.6668
RP11-480O10.1	2.07531	0.0291328	2.6668
RP11-500M8.7	2.07531	0.0291369	2.6668
RP11-60L3.1	3.97367	0.0099132	2.6668
RP11-757G1.5	1.53687	0.0421442	2.6668
RP11-797H7.1	2.07531	0.0291449	2.6668
RP3-368B9.2	1.53687	0.0421482	2.6668
WWP1P1	1.53687	0.0421522	2.6668
LINC00606	4.79673	0.006799	2.63765
RP11-257P3.3	4.62805	0.0073254	2.63765
PIANP	4.2921	0.00862734	2.63437
ITLN1	6.76983	0.00324279	2.6278
RP11-145H9.3	3.2756	0.0142289	2.62498
RP11-112L6.4	3.2756	0.0142249	2.62498
AC005083.1	2.93032	0.017098	2.61789
S100A7L2	2.76247	0.0189464	2.61789
AC079922.3	2.58436	0.0210399	2.6079
AC103564.7	2.58436	0.021044	2.6079
C1QTNF7	6.66015	0.00338745	2.6079
CCL16	2.40978	0.0235112	2.6079
FOXI2	2.40978	0.0235152	2.6079
RP11-536I6.1	2.50595	0.021932	2.6079
RP11-30O15.1	4.10484	0.00928233	2.60121
AC108004.3	2.0541	0.0295186	2.5928
AP003068.6	2.0541	0.0295226	2.5928
AP006216.12	3.76653	0.010974	2.5928
AZU1	2.0541	0.0295266	2.5928
LINC00317	2.0541	0.0295307	2.5928
RP11-556O15.1	1.88165	0.0324359	2.5928
RP11-813B8.1	1.88165	0.0324439	2.5928
TPSG1	1.97818	0.0306558	2.5928
DNAJC5G	3.25519	0.0144378	2.58191
LYZ	3.08882	0.0157277	2.58191
CTD-2046I8.1	4.42306	0.00805272	2.57753
AC006272.1	1.51075	0.0427349	2.56726
AC010468.1	1.51075	0.0427389	2.56726
CRYGC	1.51075	0.0427469	2.56726
CST9LP1	2.7398	0.0192036	2.56726
CTD-2355J17.2	1.51075	0.0427509	2.56726
CTD-2619J13.17	2.7398	0.0192076	2.56726
CXCR3	1.51075	0.042755	2.56726
CYP1A1	5.07616	0.0060958	2.56726
EFNA3_2	1.51075	0.042759	2.56726
FAM149B1P1	1.51075	0.042763	2.56726
FEZF2	1.51075	0.042767	2.56726
FFAR1	1.51075	0.042771	2.56726
IFNA7	1.51075	0.0427751	2.56726
KRT19	1.51075	0.0427791	2.56726
LINC00524	1.51075	0.0427831	2.56726
OR10AE1P	1.51075	0.0427911	2.56726
RAB41	1.51075	0.0427951	2.56726
RP11-2L8.1	1.51075	0.0428032	2.56726
RP11-443N24.3	1.43903	0.0455557	2.56726
RP11-51B23.3	4.01169	0.00972434	2.56726
RP11-528A10.2	2.5761	0.0211203	2.56726
RP11-747I9.1	1.43903	0.0455598	2.56726
RP11-795A2.2	2.66904	0.0201599	2.56726
RP11-895M11.3	1.43903	0.0455638	2.56726
RP3-470B24.5	2.66904	0.0201639	2.56726
RP6-43L17.2	1.43903	0.0455678	2.56726
SEPHS2P1	1.43903	0.0455718	2.56726
TP53TG3D	1.43903	0.0455758	2.56726
APCS	1.51075	0.0427429	2.56726
MTAPP1	1.51075	0.0427871	2.56726
RP11-19O2.4	1.51075	0.0427992	2.56726
RP11-315L6.1	12.4189	0.00103271	2.5606
TST	5.81703	0.00459294	2.55988
FAM27D1	3.4126	0.0132002	2.55432
LDHD	3.4126	0.0132042	2.55432
KRTDAP	6.1304	0.00410673	2.5465
KB-1460A1.1	2.219	0.0262196	2.5465
RP1-239B22.5	2.31412	0.0249699	2.5465
RP11-396C23.2	4.16801	0.00905328	2.5465
RP11-434C1.2	4.16801	0.0090573	2.5465
RP3-323P24.3	2.31412	0.0249739	2.5465
CCL23	4.98478	0.00630073	2.54127
HSPD1P6	12.943	0.000952343	2.53888
MRGPRF	2.99607	0.0164671	2.53751
TRIM64C	2.99607	0.0164832	2.53751
RP11-168J19.2	2.99607	0.0164711	2.53751
RP11-619A14.3	2.99607	0.0164791	2.53751
RP11-35G9.3	2.99607	0.0164751	2.53751
AMTN	3.73428	0.0112111	2.53249
RP11-161D15.1	3.8264	0.0105963	2.53249
RP11-344B5.2	3.8264	0.0106003	2.53249
CTC-457E21.3	5.85971	0.00455678	2.52544
RWDD2A	2.48367	0.0221209	2.51479
AHCYP7	1.85679	0.0328619	2.51479
CTD-2616J11.4	1.85679	0.0328699	2.51479
KRT19P2	1.85679	0.0328779	2.51479
RANBP20P	1.69055	0.0374066	2.51479
RP11-114H24.2	2.64523	0.0204814	2.51479
RP11-431K24.4	1.78576	0.0353813	2.51479
ZBED1P1	1.78576	0.0353934	2.51479
AC073284.4	1.85679	0.0328538	2.51479
AC104655.3	1.85679	0.0328578	2.51479
CTD-2008N3.1	1.85679	0.0328659	2.51479
GAPDHP29	1.85679	0.0328739	2.51479
LINC00379	2.64523	0.0204774	2.51479
RP11-669M16.2	1.78576	0.0353854	2.51479
TSSK5P1	1.78576	0.0353894	2.51479
ZNF829	1.78576	0.0353974	2.51479
ZDHHC8P1	4.96178	0.00638913	2.50241
RP11-108O10.2	4.30482	0.00857912	2.50015
RP11-299H22.5	6.81964	0.00318653	2.49687
AC012507.3	6.08333	0.00418709	2.49462
NMRK2	2.81193	0.018424	2.49171
RP11-255G12.3	2.81193	0.018428	2.49171
C1orf162	3.96286	0.0100137	2.48237
CTD-2526M8.3	5.5912	0.00503898	2.48237
HOXD11	2.12444	0.0277023	2.48237
LRRC14B	2.12444	0.0277184	2.48237
KRT18P9	2.12444	0.0277104	2.48237
LGMNP1	2.12444	0.0277144	2.48237
ZNF878	1.96708	0.0308085	2.48237
AC019048.1	6.21778	0.00395403	2.46686
AC114730.3	1.31083	0.0497026	2.46035
AP000290.7	1.31083	0.0497107	2.46035
CABYRP1	1.31083	0.0497187	2.46035
CD1B	1.31083	0.0497227	2.46035
CTD-2587M23.1	1.31083	0.0497268	2.46035
CTD-3035D6.2	1.41042	0.0461746	2.46035
IGFBP3	4.44262	0.00798039	2.46035
KRT18P34	1.41042	0.0461786	2.46035
KRT84	1.41042	0.0461826	2.46035
MBLAC1	1.41042	0.0461866	2.46035
NPY2R	3.46015	0.012943	2.46035
OR52K1	1.41042	0.0461906	2.46035
RP11-140M13.1	1.41042	0.0461987	2.46035
RP11-300M24.1	2.45755	0.0224664	2.46035
ASS1P12	1.31083	0.0497147	2.46035
RGS1	1.41042	0.0461946	2.46035
RP11-863P13.5	2.30046	0.0251145	2.46035
AC125238.2	1.31083	0.0497067	2.46035
AMY2A	2.45755	0.0224624	2.46035
KRT223P	4.75921	0.00693161	2.45178
LINC00331	3.78115	0.0109017	2.4492
RP5-983L19.2	3.71628	0.0113397	2.4492
RP11-342F21.1	2.62971	0.0206662	2.4444
TSPY26P	5.01041	0.00624046	2.4444
RP11-346J10.1	3.94638	0.0100619	2.44003
RP11-557H15.3	8.90696	0.00182432	2.43884
CTC-432M15.3	1.66191	0.0380013	2.43233
CTSLP1	1.66191	0.0380053	2.43233
MANEA-AS1	1.75902	0.0358354	2.43233
MARK2P9	1.75902	0.0358394	2.43233
MTND5P10	1.75902	0.0358434	2.43233
RP11-231E19.1	1.59607	0.0393394	2.43233
RP11-480C16.1	1.59607	0.0393474	2.43233
RP11-640N20.6	1.59607	0.0393514	2.43233
RP3-380E11.2	1.59607	0.0393555	2.43233
AC108051.3	4.26438	0.00874789	2.43233
HTR1B	1.75902	0.0358274	2.43233
IGHV5-51	1.75902	0.0358314	2.43233
RP11-354H21.2	1.59607	0.0393434	2.43233
NTF4	1.93715	0.0314032	2.41526
RP11-361M10.3	3.53818	0.0123443	2.41526
RP11-381N20.1	1.93715	0.0314072	2.41526
RP11-578C11.2	1.93715	0.0314112	2.41526
RP3-522P13.2	1.93715	0.0314153	2.41526
RP11-1060G2.2	2.272	0.0254963	2.40376
RP11-255I10.2	2.272	0.0255003	2.40376
EFCAB9	6.08881	0.00417504	2.40376
CSF3R	8.22558	0.00207747	2.40145
FGG	4.4927	0.00783573	2.39932
GOLGA6L2	4.80862	0.00676284	2.39549
RP11-406A20.1	2.4496	0.0225549	2.39549
AC092625.1	2.60235	0.0208672	2.39549
CPA1	4.80862	0.00675882	2.39549
RP4-816N1.6	4.65916	0.00723298	2.39549
APOBR	2.60235	0.0208712	2.39549
RP11-2I17.4	9.25055	0.0016877	2.39378
KCNK18	4.97389	0.00634091	2.39217
RP11-161D15.2	10.1128	0.00146669	2.38926
RP11-460H9.1	10.42	0.00137828	2.38794
RP11-69C17.2	3.04043	0.0160974	2.3844
RP11-521M14.1	6.64038	0.00341156	2.37882
RP11-107P7.5	3.68132	0.0115688	2.37729
CCDC42B	4.63265	0.00730129	2.3704
LINC00277	4.48539	0.0078518	2.3704
AC096582.7	5.42731	0.00533232	2.36593
FAM222A	6.77915	0.0032227	2.36117
AC073934.6	2.08879	0.0283975	2.34487
AC079799.2	3.33355	0.0137226	2.34487
AC092295.4	2.4202	0.0234027	2.34487
CD209	2.08879	0.0284015	2.34487
CTD-2142D14.1	3.01147	0.0163707	2.34487
FAM35DP	3.82482	0.0106124	2.34487
FAM99B	1.56551	0.0415575	2.34487
HSPA8P13	2.4202	0.0234108	2.34487
ITLN2	3.82482	0.0106164	2.34487
LACC1	5.34077	0.00552921	2.34487
LCAT	2.68725	0.0196335	2.34487
LGALS16	2.68725	0.0196375	2.34487
MTHFD2P6	1.75254	0.0360444	2.34487
RP11-227H15.4	1.40952	0.0462831	2.34487
RP11-24P4.1	2.27175	0.0255123	2.34487
RP11-284H19.1	3.18692	0.0148357	2.34487
RP11-565N2.1	1.40952	0.0462871	2.34487
RP11-62N21.1	3.82482	0.0106204	2.34487
RP11-84A19.2	3.18692	0.0148397	2.34487
RP11-861E21.2	3.68125	0.0115728	2.34487
RP3-355L5.5	1.40952	0.0462991	2.34487
ZCCHC16	1.60652	0.0391184	2.34487
AC004237.1	1.46987	0.0437033	2.34487
AC006445.8	1.46987	0.0437073	2.34487
ALDH3A1	5.2545	0.00572209	2.34487
B3GALT4	2.4202	0.0234067	2.34487
HRH3	2.68725	0.0196295	2.34487
KCNF1	1.56551	0.0415615	2.34487
OR4N5	1.40952	0.046275	2.34487
OR6K1P	1.75254	0.0360484	2.34487
RP1-90J20.11	1.40952	0.046279	2.34487
RP11-274H2.5	2.27175	0.0255164	2.34487
RP11-794M8.2	1.40952	0.0462911	2.34487
RP3-333B15.4	1.40952	0.0462951	2.34487
SPRR2D	1.40952	0.0463031	2.34487
TMEM200C	1.40952	0.0463072	2.34487
TMEM202	4.08353	0.0094069	2.34487
XAGE3	2.36038	0.0240657	2.34487
SAMD15	5.33793	0.00553725	2.32469
ERI2	4.37105	0.00824158	2.31887
RP11-55K22.5	3.73801	0.0111066	2.31449
AC068134.5	3.47785	0.0128385	2.3117
RP11-551L14.6	3.33345	0.0137266	2.3117
PRKAG3	5.87534	0.00454472	2.30834
RP11-540E16.2	3.01397	0.0163264	2.30834
CTC-458G6.2	8.28763	0.00204131	2.30707
FAM198A	2.8352	0.0182392	2.30423
RP11-218E20.3	2.8352	0.0182472	2.30423
RP11-689C9.1	5.16849	0.00587077	2.30423
RP11-810P12.5	2.69289	0.0195933	2.30423
FAM205B	2.51081	0.0218878	2.29906
RP11-16E12.1	2.51081	0.0219039	2.29906
RP11-396N11.1	2.51081	0.0219119	2.29906
RP11-438L7.3	2.51081	0.0219159	2.29906
IGLL5	2.51081	0.0218958	2.29906
LA16c-306E5.3	4.371	0.0082456	2.29596
CTB-175E5.7	2.24032	0.0258901	2.2924
RP11-754I20.3	2.18374	0.0268705	2.2924
DYNAP	3.7967	0.0108013	2.28828
KLHL33	3.88244	0.0103673	2.28828
RP4-782L23.2	1.85328	0.0329382	2.28347
FAM85A	1.90817	0.0319417	2.28347
PNMA3	1.99814	0.0303986	2.28347
KRT27	3.56557	0.0122036	2.28347
RP11-204E9.1	1.99814	0.0304026	2.28347
LINC00966	4.8275	0.00670658	2.27977
RP5-1057I20.2	3.24755	0.014474	2.27775
AC006262.5	4.34177	0.00836213	2.27087
BCL6	2.98311	0.0165997	2.27087
C1orf51	2.98311	0.0166037	2.27087
CLDN9	1.57095	0.0413124	2.27087
CTA-342B11.1	1.57095	0.0413164	2.27087
OR7D4	1.57095	0.0413365	2.27087
RP11-734K21.4	1.57095	0.0413686	2.27087
RP11-796I2.1	1.57095	0.0413727	2.27087
TRBV5-4	1.51838	0.0425661	2.27087
UNC93B7	1.51838	0.0425701	2.27087
AC103563.7	1.72087	0.036619	2.27087
AGAP7	2.98311	0.0165957	2.27087
RP11-419C23.1	1.57095	0.0413526	2.27087
RP11-672A2.1	2.9282	0.0171341	2.27087
SNHG18	1.51838	0.0425621	2.27087
PSPN	2.66094	0.0202724	2.26241
RP11-395L14.5	4.91649	0.00650567	2.26241
C17orf112	1.37505	0.0471349	2.25176
RPUSD2	3.25805	0.0144258	2.25176
AC073135.4	1.37505	0.0471229	2.25176
AMIGO2	1.37505	0.0471269	2.25176
AP002414.1	1.37505	0.0471309	2.25176
EEF1A1P15	1.37505	0.047139	2.25176
EEF1A1P7	1.37505	0.047143	2.25176
SYNJ2BP-COX16	6.24998	0.00391787	2.25176
OXGR1	4.11756	0.0092542	2.24533
BMP3	10.6242	0.00133408	2.2447
RP11-87N24.2	3.0771	0.0158242	2.24299
SPEF1	2.00968	0.0301937	2.23795
TCF21	2.00968	0.0301977	2.23795
RP1-127D3.4	6.21996	0.00394198	2.23564
IGHD	2.81074	0.0184521	2.23239
RP11-706D8.3	5.0702	0.00611589	2.23239
C1orf115	3.54184	0.0123121	2.22939
CTD-2014E2.6	1.81892	0.0347022	2.21934
MS4A8	7.46126	0.00259584	2.21934
RP1-251M9.2	6.13748	0.00409467	2.21934
SHD	3.95038	0.0100418	2.21934
C22orf26	1.81892	0.0346982	2.21934
RP1-14D6.7	1.81892	0.0347063	2.21934
RP11-57H12.5	6.75952	0.00326288	2.21934
RP11-673E11.2	1.67941	0.0376396	2.21934
RP11-698F20.3	1.67941	0.0376437	2.21934
MMP8	4.40818	0.00810496	2.2116
APOBEC3B	3.04531	0.0160693	2.20736
RP11-626H12.2	2.16489	0.0271639	2.20285
PRSS27	2.16489	0.0271598	2.20285
CES4A	7.74511	0.00236679	2.20285
RP11-734K21.2	2.16489	0.0271679	2.20285
RP11-850F7.7	2.16489	0.0271719	2.20285
RP11-982M15.8	2.03233	0.0297878	2.20285
CST8	3.374	0.0135217	2.19902
ZIC5	2.59027	0.0209917	2.19286
AC093074.1	1.53616	0.0421643	2.19286
HMGB3P10	1.39277	0.0466568	2.19286
RP11-392E22.1	1.4814	0.0435305	2.19286
CTC-498J12.1	1.39277	0.0466527	2.19286
PCDH8	1.39277	0.0466608	2.19286
RP11-281P23.1	1.4814	0.0435265	2.19286
RS1	3.00947	0.0163787	2.18617
CTD-2144E22.10	4.69849	0.00711243	2.1844
ATP6V1G2-DDX39B	1.97522	0.0306839	2.18137
MILR1	1.83843	0.03422	2.18137
RP11-159N11.3	1.83843	0.0342281	2.18137
RP11-309M7.1	1.83843	0.0342361	2.18137
RP11-400K9.2	1.83843	0.0342401	2.18137
RP11-468N14.09	1.83843	0.0342442	2.18137
RP11-515E23.2	1.83843	0.0342482	2.18137
AC005014.5	2.31906	0.0249136	2.17494
KRT38	2.40365	0.0236117	2.17494
RP11-395N3.2	2.40365	0.0236157	2.17494
RP11-983C2.2	2.27069	0.0255726	2.17494
RP11-883G14.1	5.19707	0.00580246	2.17084
RP6-91H8.5	2.74202	0.0191594	2.17084
TPRX2P	5.19707	0.00580648	2.17084
LILRB5	3.29073	0.0140561	2.16799
RSU1P1	3.15949	0.0150687	2.16799
RP11-826N14.1	3.70246	0.0114241	2.1659
LRFN1	4.93898	0.00645745	2.162
RP11-211G23.1	1.64272	0.0384473	2.15222
ZNF582-AS1	1.50886	0.0428755	2.15222
AC016722.4	1.64272	0.0384112	2.15222
CD177	2.55609	0.0213413	2.15222
CTD-2588J6.2	2.55609	0.0213453	2.15222
ELF3	1.64272	0.0384152	2.15222
GJD2	1.64272	0.0384232	2.15222
GOLGA6L4	1.64272	0.0384272	2.15222
HSPA8P5	1.64272	0.0384312	2.15222
LCE4A	1.64272	0.0384353	2.15222
LINC00387	1.9958	0.0304187	2.15222
NOV	2.55609	0.0213534	2.15222
PDGFRA	1.64272	0.0384393	2.15222
RAB4B-EGLN2	1.64272	0.0384433	2.15222
RP11-476B1.1	5.03611	0.00617616	2.15222
RP11-540A21.2	1.50886	0.0428635	2.15222
RP5-914P20.5	1.94963	0.0311983	2.15222
SPRR3	1.50886	0.0428675	2.15222
VSIG8	1.50886	0.0428715	2.15222
FEM1AP3	1.64272	0.0384192	2.15222
AC087499.7	8.246	0.0020614	2.14664
AC013469.1	3.58749	0.0120831	2.13842
OSCAR	2.57761	0.0211002	2.13336
OTOL1	2.57761	0.0211042	2.13336
RP11-320N7.1	2.65954	0.0203006	2.13336
AC079988.3	2.15177	0.0273608	2.12914
HDC	5.87358	0.00454874	2.12914
LINC00514	2.23509	0.0259945	2.12914
SELENBP1	4.01699	0.00968818	2.12914
AHCYP3	1.80198	0.0349675	2.12248
CTD-2116F7.1	1.80198	0.0349715	2.12248
CTD-2227I18.1	1.80198	0.0349755	2.12248
RP11-133K1.6	1.67026	0.0378647	2.12248
RP11-508O18.1	1.75394	0.0359439	2.12248
RP11-769N22.1	1.75394	0.0359479	2.12248
RP11-800A3.3	3.14752	0.0152495	2.12248
RP11-94B19.2	1.75394	0.0359519	2.12248
RPS4Y2	1.75394	0.03596	2.12248
SAA3P	1.75394	0.035964	2.12248
TXNDC2	1.75394	0.035968	2.12248
RP3-347M6.2	1.75394	0.035956	2.12248
TYRP1	5.64963	0.00488628	2.12016
AL132709.5	6.76745	0.00324681	2.11859
RP11-299L17.3	2.81122	0.0184481	2.11746
AL132709.8	2.38913	0.0237362	2.1104
C6ORF50	1.35486	0.047802	2.1104
CSNK1A1P1	3.29739	0.0139878	2.1104
RP11-189E14.4	1.30509	0.0498714	2.1104
RP11-357K6.1	1.30509	0.0498754	2.1104
RP11-529G21.2	1.30509	0.0498795	2.1104
RP11-731J8.2	1.30509	0.0498835	2.1104
AC060834.2	1.35486	0.047798	2.1104
CCKAR	2.38913	0.0237403	2.1104
RP11-790I12.1	2.83674	0.0182191	2.10386
RP11-50B3.2	4.41365	0.00809692	2.1023
AC104024.1	1.95957	0.0310456	2.09976
HAND1	1.91231	0.0318894	2.09976
HES2	5.08878	0.00605963	2.09976
NES	1.91231	0.0318934	2.09976
RP11-143M1.3	1.91231	0.0319015	2.09976
RP11-524P6.1	1.91231	0.0319055	2.09976
RP11-725M22.1	1.91231	0.0319095	2.09976
OR11H13P	1.91231	0.0318975	2.09976
SGCB	4.08498	0.00939886	2.09694
AC015922.6	4.13064	0.00918187	2.09694
PRDM13	2.49625	0.0220164	2.09489
RP11-95K23.6	2.49625	0.0220204	2.09489
RP3-399L15.1	2.49625	0.0220244	2.09489
RP1-140C12.2	2.98788	0.0165675	2.0921
KRT9	4.23237	0.00885237	2.08903
OPRK1	5.3353	0.00555332	2.08737
AC142293.3	9.37634	0.00165555	2.0849
AP000783.1	1.46987	0.0436671	2.08183
HTR5A	3.82358	0.0106445	2.08183
RP11-214L13.1	2.64897	0.0204211	2.08183
RP11-300J18.1	2.64897	0.0204251	2.08183
RP11-423J7.1	1.34199	0.0482279	2.08183
RP11-447M12.2	1.34199	0.0482319	2.08183
RP4-672N11.1	1.34199	0.048236	2.08183
SLC25A51P1	1.34199	0.04824	2.08183
TCP10L	1.94427	0.0312907	2.08183
BX682235.1	2.06911	0.0292293	2.08183
KB-1732A1.1	1.46987	0.0436792	2.08183
RP11-171N4.4	1.46987	0.0436832	2.08183
RP11-231E6.1	4.2573	0.00876798	2.08183
KLRC1	3.36739	0.0135538	2.07279
AP001255.2	5.77136	0.00466126	2.07185
ISM2	8.16535	0.00211364	2.07149
RP11-35J23.1	2.6784	0.0200635	2.07069
MARVELD3	2.22461	0.0261392	2.06733
LRRC48	2.22461	0.0261352	2.06733
COLCA2	1.63186	0.0386442	2.06107
AC012457.2	1.63186	0.0386362	2.06107
C14orf183	1.63186	0.0386402	2.06107
CTD-2329C7.2	1.63186	0.0386482	2.06107
EXOC7P1	1.63186	0.0386523	2.06107
LRCOL1	1.50545	0.042988	2.06107
MIRLET7DHG	1.50545	0.042992	2.06107
RP11-295G20.2	2.90878	0.0174998	2.06107
RP11-381O7.3	1.58741	0.0408985	2.06107
Z84812.4	1.58741	0.0409025	2.06107
C9orf131	2.37898	0.0238407	2.05536
RP11-357H3.1	2.3353	0.0243711	2.05536
LINC00928	4.327	0.00840231	2.05536
PEX11A	2.3353	0.0243671	2.05536
RP5-1103B4.3	7.05589	0.00295749	2.05114
LINC00485	5.94118	0.00442016	2.04888
MFAP2	1.74759	0.0361247	2.04531
RP11-514D23.1	2.48894	0.0220485	2.04531
RP11-6L6.3	3.87743	0.0103874	2.04531
RP4-633O19__A.1	2.36909	0.0239854	2.04531
ZFP28	3.16812	0.0149843	2.04531
GABRD	1.74759	0.0361207	2.04531
C1orf204	5.53965	0.00515149	2.04148
RP11-181C3.1	4.80236	0.00677489	2.04086
HRASLS2	4.06712	0.00949932	2.04001
GFRA3	7.02171	0.00300169	2.03945
LRIT3	5.56676	0.00510327	2.03789
IL1RN	10.2925	0.00142249	2.03554
AP000695.6	6.6229	0.00344772	2.03292
RP1-151B14.6	1.9059	0.0319979	2.03292
RP11-231N3.1	1.9059	0.0320019	2.03292
RP3-462D8.2	1.78536	0.0354014	2.03292
AP000936.4	2.87269	0.0178253	2.02937
RP11-80K6.2	2.75212	0.0190589	2.02937
SCARF2	2.75212	0.0190629	2.02937
RP3-510D11.1	3.61631	0.0119505	2.02768
FAM138D	4.46749	0.00790404	2.02669
LINC00661	4.54405	0.00761472	2.02669
AC114776.3	2.06267	0.0292775	2.02294
C16orf47	6.3268	0.0038375	2.02294
CELP	2.06267	0.0292815	2.02294
EQTN	3.76488	0.0109861	2.02294
RP11-365O16.6	2.02128	0.0299606	2.02294
IL4	3.84186	0.010516	2.02294
LINC00349	8.02186	0.00220204	2.02294
SLC25A27	4.7961	0.00681106	2.01947
RP11-25K21.6	3.8726	0.0104034	2.01864
HOTTIP	2.17682	0.0269589	2.01472
RP11-383J24.1	2.17682	0.026963	2.01472
KRT4	3.28186	0.0141606	2.01229
RP11-728K20.2	2.40978	0.0235072	2.00783
AC079325.5	3.43137	0.0130957	2.00783
MS4A10	7.54999	0.00250342	2.00607
OSTCP1	4.61432	0.00738166	2.00479
RP11-346D6.6	4.49804	0.00779555	2.00479
STMN4	4.49804	0.00779957	2.00479
RP1-102D24.5	3.53958	0.0123282	2.00383
CTD-2175A23.1	6.78929	0.00321064	2.00198
RP11-572C15.6	2.44501	0.0230772	2.00198
HCRTR1	3.68828	0.0115205	2.00022
AC005614.5	3.83662	0.0105602	1.99694
DUX4L13	2.71521	0.0194366	1.99694
LGALS14	2.59756	0.0208993	1.99694
C1QL1	2.71521	0.0194326	1.99694
LINC01059	1.54806	0.0419473	1.99694
RP11-16E12.2	1.42441	0.0458451	1.99694
RP11-398H6.1	1.42441	0.0458491	1.99694
RP11-754I20.1	2.59756	0.0209073	1.99694
MROH6	2.59756	0.0209033	1.99694
RP11-332J15.2	7.25655	0.00276461	1.99694
RP11-99C10.1	1.42441	0.0458531	1.99694
SEPT7P5	3.94475	0.010078	1.99396
AC008154.5	1.70885	0.037053	1.98872
LRRC37A9P	2.97715	0.016672	1.98872
RP1-159G19.1	1.58611	0.0409306	1.98872
RP11-181G12.4	1.58611	0.0409347	1.98872
RP11-431M3.1	2.97715	0.016676	1.98872
RP11-16N2.1	3.01244	0.0163425	1.98533
AC093627.12	3.12755	0.0153781	1.98533
TMC3	3.08813	0.0157358	1.98533
CTD-2284J15.1	3.27742	0.0141967	1.9823
PRSS56	1.74568	0.036193	1.9823
RP11-122G18.5	1.74568	0.0361971	1.9823
RP11-1396O13.13	1.74568	0.0362011	1.9823
AC090505.1	1.74568	0.036189	1.9823
RP11-423O2.1	1.74568	0.0362051	1.9823
RP11-572P18.2	1.82541	0.034437	1.9823
RP11-95D17.1	1.70707	0.0370771	1.9823
RP4-728D4.2	1.70707	0.0370811	1.9823
ANKRD66	5.00849	0.00624447	1.97874
C10orf71-AS1	1.90352	0.0320381	1.97714
EBI3	1.98273	0.0305674	1.97714
RP11-353N14.5	1.86473	0.0327333	1.97714
RP11-114H24.4	1.86473	0.0327292	1.97714
HDHD1P1	3.71977	0.0113277	1.9729
RP11-320N7.2	2.02096	0.0299887	1.9729
CCL8	2.13868	0.0275295	1.9729
CTD-2044J15.2	2.13868	0.0275336	1.9729
RP11-47I22.4	2.02096	0.0299928	1.9729
FLJ45079	2.17599	0.0269871	1.96936
RP11-460E7.8	2.25329	0.0257615	1.96936
RP3-400B16.1	4.42005	0.00806478	1.96636
SPIN3	2.52111	0.0218155	1.96378
AC007050.18	2.55987	0.0213212	1.96378
GATA6	7.03032	0.00298963	1.963
TMEM171	2.67309	0.0201037	1.96154
CEACAM4	5.25853	0.00571004	1.95958
IVL	2.97509	0.0166881	1.95784
SPINT1	2.93723	0.0170578	1.95784
CTC-465D4.1	3.2011	0.0147472	1.9563
LL22NC03-75H12.2	5.76419	0.00466929	1.9563
RP5-859D4.3	3.08727	0.0157518	1.9563
TMEM37	3.08727	0.0157558	1.9563
CTD-2542C24.8	3.68299	0.0115527	1.95153
RP11-794M8.1	3.64555	0.0117737	1.95153
RP11-484D2.2	3.64555	0.0117697	1.95153
IGSF23	3.79344	0.0108334	1.95059
MSI1	7.42143	0.00262798	1.95015
OR5G5P	4.16247	0.00907739	1.94894
LYNX1	5.33033	0.00557341	1.94433
RP4-798P15.3	6.01624	0.00429961	1.94211
MNX1-AS1	1.42814	0.0457808	1.92983
IGIP	1.82504	0.0344531	1.92983
RP11-661D19.3	1.50667	0.0429679	1.92983
AC107622.1	2.6353	0.02061	1.92983
AC114755.7	2.40678	0.0235755	1.92983
ACTN1-AS1	2.25353	0.0257173	1.92983
ANKRD20A3	1.54577	0.0419995	1.92983
C1orf137	2.67367	0.0200755	1.92983
CKM	4.41825	0.00807281	1.92983
CTB-114C7.3	1.82504	0.0344491	1.92983
CTC-478M6.1	1.58869	0.0407739	1.92983
CTC-529L17.1	2.25353	0.0257213	1.92983
MARCKS	1.86791	0.0326489	1.92983
RGAG1	4.27178	0.00871173	1.92983
RP11-100M12.3	2.09934	0.0282247	1.92983
RP11-101E7.2	2.09934	0.0282287	1.92983
RP11-168O16.1	1.71119	0.0370047	1.92983
RP11-168O16.2	1.86791	0.0326529	1.92983
RP11-535A19.2	3.08808	0.0157398	1.92983
RP11-77H9.2	1.55297	0.0418187	1.92983
RP11-86L19.2	2.78827	0.0187374	1.92983
RP3-510O8.4	1.71119	0.0370088	1.92983
RP5-1051D14.1	1.39296	0.0466407	1.92983
RPL29P30	2.67367	0.0200876	1.92983
ST13P12	1.94408	0.0312947	1.92983
TPPP3	1.39296	0.0466447	1.92983
TRIM51GP	1.94408	0.0312987	1.92983
AC018804.6	3.64621	0.0117616	1.92983
AC098826.4	3.38608	0.0133971	1.92983
CCDC148-AS1	1.38321	0.04693	1.92983
CTC-293G12.1	1.38321	0.046934	1.92983
CTC-305H11.1	1.38321	0.046938	1.92983
EFS	2.67367	0.0200796	1.92983
FGB	1.42814	0.0457767	1.92983
LBX2	1.66677	0.037949	1.92983
LINC00111	2.52214	0.0217793	1.92983
LINC00700	2.93842	0.0170337	1.92983
MMP25	2.67367	0.0200836	1.92983
RP11-195E2.1	1.42814	0.0457848	1.92983
RP11-434D2.11	1.42814	0.0457888	1.92983
RP11-618I10.1	1.66677	0.0379531	1.92983
SCN2B	2.67367	0.0200916	1.92983
TMEM236_1	1.71119	0.0370128	1.92983
ZACN	3.01261	0.0163385	1.92983
RP11-702F3.3	2.09934	0.0282327	1.92983
RP11-24M17.4	6.77245	0.00323073	1.9191
DHRS4-AS1_2	5.07613	0.00610383	1.91562
KRT80	7.95596	0.00223419	1.91224
RP11-463H12.2	4.19888	0.00894479	1.91191
GIF	4.12632	0.00922205	1.91191
ERRFI1	3.90747	0.0102025	1.91121
RP11-124O11.1	3.97966	0.00987302	1.91121
RP11-523O18.1	7.02462	0.00299365	1.90965
RP11-416I2.1	3.72078	0.0113116	1.90965
KCNIP2	3.35264	0.0136261	1.9078
IL27	3.31242	0.0139074	1.90675
RP11-298E9.6	3.20442	0.0147191	1.90675
KIAA0087	3.16361	0.0150044	1.90558
NDUFB6	3.01439	0.0163184	1.9043
RP11-82L7.4	8.13582	0.00213373	1.9043
RP3-414A15.10	3.01439	0.0163224	1.9043
PHYHIP	2.79151	0.0187013	1.90286
HOMER3	2.52507	0.0217391	1.89946
SLC4A9	4.49773	0.0078076	1.89847
RP1-234P15.4	2.37344	0.0239331	1.89741
RP11-125D12.2	4.09442	0.00934662	1.89506
RP11-159F24.5	2.2211	0.0261914	1.89506
RP11-548O1.3	2.2211	0.0261955	1.89506
HESX1	7.34991	0.00270835	1.89236
RP11-171A24.2	1.99448	0.0304669	1.89236
RP11-1020A11.2	1.94807	0.0312304	1.88919
CORO7	1.94807	0.0312143	1.88919
CTA-249B10.1	1.94807	0.0312184	1.88919
UCN3	1.84043	0.0341879	1.88919
FMOD	3.35647	0.0136181	1.8874
RP11-756P10.4	3.4283	0.0131078	1.8874
RP11-752D24.3	6.34556	0.00379732	1.88644
GDF3	1.71784	0.036852	1.88544
NR2E1	6.02189	0.00428755	1.88439
NRIP3	6.09247	0.00417102	1.88439
RP11-534N16.1	7.31837	0.00272041	1.88373
RP5-988G17.1	7.10595	0.00292534	1.88283
NMS	4.46055	0.00792815	1.88252
C9orf24	4.42071	0.00806076	1.88092
LINC00626	3.01762	0.0162943	1.88092
RNASE9	1.67043	0.0378245	1.88092
RP11-439E19.9	1.56088	0.0416459	1.88092
AC140481.1	1.67043	0.0378164	1.88092
C9orf172	1.67043	0.0378205	1.88092
RPE65	4.16924	0.00904926	1.8792
RP11-655M14.4	1.51148	0.0426867	1.87538
ART5	1.51148	0.0426826	1.87538
FCAR	5.08084	0.00607571	1.87538
PDC	3.91071	0.0101784	1.87538
RP11-347H15.5	2.49654	0.0220084	1.87211
C1orf145	1.38629	0.0468456	1.86843
RP11-846F4.11	1.35057	0.0478904	1.86843
AC006372.6	1.38629	0.0468376	1.86843
DGCR6	2.3787	0.0238488	1.86843
RP11-717H13.1	1.35057	0.0478864	1.86843
C10orf40	1.38629	0.0468416	1.86843
RP11-428G5.5	2.2271	0.026103	1.86424
AMHR2	2.33433	0.0243872	1.86424
RP11-478H13.3	2.2271	0.026107	1.86424
PLA2G10	6.57616	0.00351603	1.86088
CTD-2022H16.1	3.91491	0.0101623	1.85944
MOXD2P	2.07479	0.029177	1.85944
RP11-297P16.3	5.66803	0.00485012	1.85944
LL09NC01-254D11.1	5.66803	0.0048461	1.85944
MROH7-TTC4	2.07479	0.0291811	1.85944
RP11-495P10.6	8.69515	0.00190067	1.85732
RP11-404P21.8	3.76876	0.010954	1.85677
AC142528.1	1.95422	0.0311058	1.85388
FGF6	5.26961	0.00566985	1.85388
SLC16A3	3.62241	0.0119023	1.85388
FAM35BP	2.72443	0.0193121	1.85183
KCNA4	2.72443	0.0193161	1.85183
CTD-2319I12.4	3.50847	0.0124809	1.85076
AC007795.1	5.0142	0.00623242	1.84966
RP3-332B22.1	5.57158	0.00509523	1.84934
FAM85B	1.79966	0.0350157	1.84737
PRR25	2.50379	0.0219601	1.84737
IL17F	3.14351	0.0152696	1.84367
PGC	5.17343	0.00585872	1.84312
KIF4B	2.4573	0.0224785	1.84237
SSTR5-AS1	2.35394	0.0241381	1.84237
ZNF223_1	5.75741	0.00468135	1.8417
CTD-2319I12.3	3.09897	0.0156795	1.83963
RP11-98D18.15	1.64399	0.0383549	1.83963
ULK4P3	1.64399	0.0383629	1.83963
WFIKKN1	1.64399	0.038367	1.83963
IL22RA2	9.56064	0.00161135	1.83963
RP11-98J23.2	1.64399	0.0383589	1.83963
RP11-354P11.2	3.62828	0.0118822	1.83791
RP11-392A23.5	2.30638	0.0250261	1.83672
RP11-97E7.1	2.30638	0.0250301	1.83672
RP11-43N5.1	4.77404	0.00688339	1.83585
KIF9	10.3104	0.00141847	1.83519
CPNE7	5.27955	0.00564574	1.83281
AC005597.1	2.18739	0.0268504	1.83029
CXCL16	1.51913	0.0425219	1.83029
CTD-2008P7.3	2.7313	0.0192598	1.83029
KRT35	2.08323	0.0290686	1.83029
PRSS57	1.51913	0.0425259	1.83029
OSGIN1	5.50926	0.00521578	1.82795
OTOP2	3.7495	0.0110665	1.82674
KRT16P4	8.17746	0.00210962	1.82567
ADAMTS15	7.66893	0.00242707	1.8253
RP11-69E11.4	2.65318	0.0203528	1.82486
GSTT1	2.58245	0.0210641	1.82486
RP11-279O17.2	4.75007	0.00694768	1.82486
RP11-69H7.2	2.65318	0.0203568	1.82486
FBXW12	5.93718	0.00443623	1.8237
HCG20	7.52752	0.00253556	1.82352
RP11-196O2.1	1.93112	0.0315679	1.82292
DPRX	2.03467	0.0297517	1.82292
TRIM51JP	2.00262	0.0303424	1.82292
OBP2A	1.93112	0.0315639	1.82292
UCHL1	2.97343	0.0167002	1.82131
CTC-436K13.2	1.35981	0.0476533	1.8188
RP11-190J1.3	1.35981	0.0476694	1.8188
ARHGEF5	2.4644	0.0223258	1.8188
CHRNB3	2.4644	0.0223298	1.8188
RP11-142A22.4	1.35981	0.0476654	1.8188
RP11-44F14.1	1.35981	0.0476774	1.8188
AC091962.3	4.99901	0.00626055	1.81736
RP11-400N13.3	5.37359	0.00546492	1.81617
CTD-2126E3.1	2.95729	0.0168609	1.81617
AC004231.2	7.3922	0.00266817	1.81501
BMP10	1.80871	0.0349152	1.81435
CTRB1	1.88111	0.03246	1.81435
DCD	1.88111	0.032464	1.81435
RP11-564C4.6	1.77826	0.035526	1.81435
RP4-555D20.2	1.77826	0.03553	1.81435
RP11-7O14.1	2.2835	0.0253878	1.81199
AC005152.3	2.31424	0.0249578	1.81199
PCGEM1	6.64189	0.00340754	1.81144
RP11-469L4.1	6.29193	0.00386965	1.80677
CES1P2	5.77746	0.0046492	1.8043
CASP5	4.45575	0.00794824	1.8043
GBP1P1	3.97811	0.00988508	1.8043
LRIT2	1.65428	0.038154	1.8043
RP11-281J9.2	2.66094	0.0202684	1.8043
SELV	1.62455	0.0388371	1.8043
IZUMO1	2.44258	0.0231375	1.79738
RP11-281H11.1	2.44258	0.0231415	1.79738
GLI1	4.10055	0.00930644	1.79656
AC145343.2	2.04296	0.0296673	1.79553
RP11-1020M18.10	2.01226	0.0301374	1.79553
AC016582.2	4.93824	0.00646146	1.79467
AC096582.1	1.6025	0.0391907	1.79233
CTD-3145H4.1	1.6025	0.0391947	1.79233
OOEP	1.49876	0.0431528	1.79233
CD40	4.7954	0.00682311	1.79112
ZNF517	3.54447	0.0123041	1.79067
CCDC71	2.39359	0.023688	1.78965
CDO1	2.39359	0.023692	1.78965
RP11-598D14.1	2.29368	0.0251828	1.78965
NCOR1P3	2.29368	0.0251788	1.78965
OR8G1	2.66978	0.0201398	1.78544
ZNF648	1.86032	0.0327935	1.78544
CTD-2555I5.1	2.66978	0.0201318	1.78544
KCNJ16	2.66978	0.0201358	1.78544
MIR155HG	3.7657	0.0109781	1.78299
RP11-333E13.4	3.01233	0.0163506	1.78227
C14orf105	5.3975	0.00542072	1.77896
RP3-522D1.1	5.36873	0.00547296	1.77896
RP11-148M9.1	1.34199	0.0482118	1.77783
RP11-468E2.9	3.62133	0.0119224	1.77783
SEMG1	1.34199	0.0482239	1.77783
RP11-182J1.14	1.34199	0.0482159	1.77783
RP11-308K2.1	1.34199	0.0482199	1.77783
RP11-324D17.1	3.82284	0.0106606	1.77621
POTEG	2.79742	0.0186209	1.7755
CTSF	1.73706	0.0363457	1.77371
RP11-367J11.3	1.63781	0.0385357	1.77371
CTD-2012K14.6	3.16764	0.0149883	1.77371
LINC-ROR	5.04818	0.00614402	1.77188
RP5-1011O1.2	8.42793	0.00198103	1.77157
AZGP1	2.0232	0.0299124	1.77113
NR1I3	2.3049	0.0250462	1.76937
RP11-98I9.4	2.37346	0.0239211	1.76937
RP11-753N8.1	4.28154	0.00866351	1.76937
COL16A1	9.18676	0.00171582	1.76837
RBMS3-AS3	3.19871	0.0147553	1.76633
EREG	3.63086	0.0118621	1.76571
ZNF114	5.03031	0.00618018	1.76382
ZNF30	5.62345	0.00495057	1.76337
RP11-762H8.3	3.48687	0.0127823	1.75991
AC002451.3	2.80819	0.0184763	1.75991
CTSE	3.14882	0.0152415	1.75991
DLK2	1.87233	0.0325926	1.75991
RP11-404F10.2	2.15649	0.0272884	1.75991
PSMA2_1	1.58278	0.0409829	1.75991
RP11-41O4.1	3.75635	0.0110223	1.75991
S100A9	1.48462	0.0434622	1.75991
ZFYVE19	3.05454	0.0159969	1.75991
EPS8L1	4.05253	0.00954754	1.75991
LINC00085	4.65156	0.00726513	1.75991
SYT15	2.15649	0.0272925	1.75991
CXXC1P1	4.86891	0.00660211	1.7558
SLC45A2	9.56533	0.00160331	1.75408
PLA2G4F	3.00393	0.0164108	1.75295
ABCG4	2.38473	0.0237925	1.75086
RP11-445K13.2	2.45298	0.0225227	1.75086
RP11-390F4.6	4.03562	0.00959977	1.75012
CTC-512J12.6	10.7817	0.00127381	1.74956
KCNS1	3.76712	0.01097	1.74926
RP11-692C24.2	2.00775	0.030258	1.74926
RP11-171A24.3	2.00775	0.030254	1.74926
AC005772.2	7.92719	0.0022583	1.74799
AC007040.6	1.74901	0.0360886	1.74697
AC003092.2	1.74901	0.0360845	1.74697
CCDC154	3.15982	0.0150607	1.74697
RP11-88H9.2	1.72087	0.036615	1.74697
RP11-285M22.3	5.66107	0.00486619	1.74623
CBWD6	2.88661	0.0176806	1.74541
RP5-850E9.3	2.79258	0.0186892	1.74541
RP11-64I17.1	4.97601	0.0063369	1.74448
GLYATL1P3	1.35703	0.0477136	1.74342
RP11-25D10.2	1.35703	0.0477216	1.74342
S100A13	1.35703	0.0477296	1.74342
UPK1A	1.35703	0.0477337	1.74342
RP11-190G13.4	2.51616	0.0218476	1.74342
PNCK	2.23691	0.0259624	1.7408
S100A2	2.23691	0.0259664	1.7408
C1QB	3.10992	0.0155188	1.73973
C20orf166-AS1	3.10992	0.0155228	1.73973
RP11-273B20.3	6.38492	0.00374106	1.7394
AC012506.4	1.88546	0.0323877	1.73719
POM121L10P	1.95399	0.03113	1.73719
LPAR4	1.88546	0.0323917	1.73719
LINC00519	4.72176	0.00704412	1.73566
FAM105A	8.72722	0.00187656	1.73481
HHIPL2	6.45985	0.00362855	1.73391
ZAR1L	2.36991	0.0239572	1.73391
LINC00365	3.63614	0.0118099	1.73314
RP4-813D12.3	6.84511	0.0031584	1.73314
CTC-472C24.1	1.59607	0.0392831	1.73189
CTD-2334D19.1	1.59607	0.0392871	1.73189
TAS1R2	2.87112	0.0178976	1.73189
HLA-DRB5	2.11617	0.0278992	1.72953
RP1-81P11.1	2.02171	0.0299405	1.72953
CTD-2560E9.3	2.11617	0.0278952	1.72953
RP11-402J6.1	4.31454	0.00847464	1.72878
ZNF470	4.31454	0.00847866	1.72878
AC002398.5	2.52904	0.0216387	1.7282
FAM71F2	3.02768	0.016234	1.72734
RP11-417J8.3	5.31331	0.0056136	1.72547
CASKIN1	2.24988	0.0257976	1.72338
FCRL2	4.59308	0.00743792	1.72338
PART1	3.71319	0.0113719	1.72338
RFFL	2.24988	0.0258017	1.72338
KCTD13	1.73519	0.0363819	1.72338
LINC00652	2.75324	0.0190348	1.72338
PLA1A	6.40709	0.00370891	1.71991
RP5-827O9.1	3.57117	0.0121876	1.71684
RHO	1.96708	0.0308005	1.71684
RP5-1063M23.2	1.87367	0.0325725	1.71684
CRISP1	7.93844	0.00225026	1.71524
HCG11	1.44229	0.0454754	1.7141
LINC00304	1.44229	0.0454794	1.7141
C5orf48	1.37335	0.0471631	1.7141
PPIC	1.44229	0.0454834	1.7141
RP1-300I2.2	1.44229	0.0454874	1.7141
RP11-236J17.3	1.44229	0.0454914	1.7141
RP11-378I6.1	1.44229	0.0454955	1.7141
CCNA1	3.23524	0.0145343	1.7126
RP11-527H14.4	3.30022	0.0139677	1.7126
LRRC46	2.10268	0.0281765	1.71165
RP11-2F20.1	5.5897	0.00505103	1.71165
NIPSNAP3B	2.10268	0.0281805	1.71165
WI2-85898F10.1	2.7401	0.0191995	1.71052
DACT1	2.32997	0.024552	1.70744
KRT71	2.32997	0.024556	1.70744
RP11-375H17.1	1.58442	0.0409588	1.70744
SPRED3	1.58442	0.0409628	1.70744
TAAR2	2.23798	0.0259423	1.70744
AC104623.2	1.61059	0.0390782	1.70744
LURAP1L	1.58442	0.0409548	1.70744
RP11-738G5.2	3.71255	0.0113799	1.70527
RP11-499E18.1	2.46319	0.0223459	1.70395
SIRT6	2.46319	0.0223499	1.70395
BAAT	6.02926	0.00426746	1.70355
ATP4B	1.75046	0.0360725	1.70242
GJA8	1.81761	0.0347424	1.70242
HHLA1	6.15416	0.00407056	1.70242
PROK2	2.68726	0.0196215	1.70101
RP11-429J17.7	3.44232	0.0130395	1.70035
CTD-2319I12.2	1.98109	0.0305995	1.6985
CTD-2631K10.1	2.75408	0.0190227	1.6985
RP11-710F7.3	3.57179	0.0121715	1.6985
SLC34A3	1.95526	0.0310978	1.6985
TDRD10	7.88659	0.00230652	1.69703
TRMT12	3.70128	0.0114321	1.69685
RP1	3.78952	0.0108535	1.69685
RP11-215A19.2	4.65718	0.00724102	1.69594
MFAP5	6.56683	0.00353612	1.69578
CETP	3.10646	0.0155429	1.69445
RP11-705C15.2	2.31805	0.0249337	1.69279
ALOX15P2	1.31408	0.0496343	1.69279
CHI3L1	2.34365	0.0242667	1.69279
EIF5AL1	1.31408	0.0496384	1.69279
ASAH2	2.47741	0.0222012	1.69064
FMO3	4.54308	0.00761874	1.69064
AL022344.4	3.67402	0.0116371	1.69
CTSV	1.45832	0.0451137	1.68882
SPATA41	1.43311	0.0456682	1.68882
APOL4	3.80292	0.0107852	1.68882
GPR45	1.45832	0.0451177	1.68882
WI2-925H4.1	2.61094	0.0207868	1.68882
CYP2C8	6.44188	0.00365667	1.68755
CRYBB2	3.05371	0.016009	1.6859
SIGLEC20P	1.66772	0.0379249	1.6859
IL17A	1.60099	0.0392148	1.6859
SMAD1	10.8426	0.00125372	1.68529
RGPD4	4.40451	0.00811701	1.6851
RP11-21L19.1	1.74227	0.0362453	1.68367
TLR10	2.03647	0.0297075	1.6819
PNLIPRP1	5.2152	0.00578237	1.6819
RP11-13P5.1	1.97087	0.0307362	1.6819
RP11-496D24.2	1.97087	0.0307402	1.6819
RP11-561N12.2	1.97087	0.0307442	1.6819
HPGDS	7.58919	0.00246323	1.68047
SPATA9	2.17285	0.0270272	1.68047
DGAT2L6	4.16163	0.00908945	1.67985
AC092415.1	6.19204	0.00399421	1.67966
CTD-3064H18.1	2.33305	0.0244636	1.67929
RP11-686F15.2	2.33305	0.0244796	1.67929
MYCT1	4.54707	0.00759463	1.67829
CD33	5.16364	0.00588283	1.67706
RP11-420K14.1	3.04267	0.0160813	1.67607
ISCA1	3.46016	0.012939	1.67457
CTD-2561F5.1	4.02251	0.00966005	1.67349
PADI6	4.02251	0.00966407	1.67349
CRX	4.49474	0.00782368	1.67267
LINC01035	#NUM!	0.000261191	1.66822
RP11-57C13.4	2.32482	0.0248493	1.6668
AC013401.1	2.92544	0.0171542	1.6668
C6orf136	2.70488	0.019525	1.6668
CA14	1.68403	0.037499	1.6668
CGA	1.68403	0.037503	1.6668
ENPP7	3.05732	0.0159728	1.6668
ITPKA	1.91451	0.0318613	1.6668
RP11-292E2.1	3.88353	0.0103552	1.6668
RP11-310H4.1	3.32059	0.0138351	1.6668
RP11-360I20.2	3.88353	0.0103592	1.6668
RP11-544D21.1	1.45114	0.0453387	1.6668
RP11-558A11.1	1.68403	0.0375111	1.6668
RP11-567C2.1	1.30532	0.0498473	1.6668
RP11-69G7.1	1.45114	0.0453428	1.6668
SLC18B1	6.18427	0.00402234	1.6668
SNX33	3.45194	0.0129711	1.6668
ZSCAN10	1.96349	0.0309893	1.6668
C19orf40	1.98713	0.0305433	1.6668
CTD-2542C24.3	2.27805	0.025432	1.6668
LINC00940	2.48368	0.0221169	1.6668
RP11-94A24.1	2.68103	0.0200313	1.6668
ACSM5	5.94507	0.00441212	1.66248
AC005027.3	4.1133	0.00926625	1.66037
CTA-992D9.6	3.55231	0.0122679	1.65938
ATP6V1G3	3.55231	0.0122639	1.65938
LIN28A	3.26666	0.0143655	1.65853
PERP	3.04888	0.0160291	1.65803
RP11-383H17.4	2.91632	0.0174677	1.65746
SAG	7.46567	0.00259182	1.65704
LINC00211	10.2103	0.0014466	1.65502
RP11-403B2.7	2.04432	0.0296392	1.65299
TGM7	3.8215	0.0106686	1.65299
RP11-403I13.9	3.32935	0.0137909	1.65153
AC073842.19	1.93021	0.03158	1.65153
RP11-443N24.2	6.40589	0.00371695	1.65153
RP11-552D8.1	3.32935	0.0137949	1.65153
CRHR1	4.46236	0.00791208	1.64972
IL10	1.70108	0.03727	1.64972
AP001422.3	1.55926	0.0416781	1.64743
RP5-1086L22.1	1.53503	0.0422286	1.64743
RP11-449J1.1	1.53503	0.0422245	1.64743
RP11-359P18.1	1.53503	0.0422205	1.64743
RP11-834C11.3	3.62157	0.0119183	1.64553
CTC-543D15.3	2.44405	0.0230893	1.64443
CTLA4	1.32399	0.0494254	1.64443
CTC-490G23.2	1.32399	0.0494214	1.64443
RP11-263K4.5	2.42078	0.0233826	1.64443
NGFR	3.27457	0.0142329	1.64321
CYP19A1	7.11575	0.00290525	1.64284
LINC00500	2.28496	0.0253717	1.64255
ZIM2	2.19924	0.0267379	1.64255
CPN2	2.22186	0.0261834	1.64255
RP11-261C10.2	3.14238	0.0152736	1.64185
AC007381.2	5.6935	0.00478984	1.64111
LINC00305	3.76836	0.010962	1.64032
SEPT12	2.06154	0.0293016	1.64032
RASD2	2.92524	0.0171582	1.64032
GLIPR1L2	6.92117	0.00307804	1.63905
AKR1B10	2.81463	0.018412	1.6386
RP11-256I9.2	7.58409	0.00247127	1.6386
CELA1	3.50613	0.0126416	1.63765
LINC01015	1.92295	0.0316724	1.63765
SEC1P	3.97555	0.00990115	1.63577
P2RX3	5.43028	0.00532428	1.63538
RP11-469H8.6	1.69601	0.0373463	1.63437
ZNF334	4.31228	0.00853492	1.63311
RP11-770G2.2	3.63131	0.011846	1.63285
ALX1	3.08779	0.0157478	1.63244
ZNF709_2	2.21699	0.0262397	1.63175
AP000470.2	2.30161	0.0250984	1.63175
AP005530.1	1.55338	0.0417906	1.63027
GSTA2	3.99172	0.00980069	1.63027
AC010745.4	1.55338	0.0417865	1.63027
CHRFAM7A	1.55338	0.0417946	1.63027
CTC-367F4.1	1.55338	0.0417986	1.63027
ANXA3	9.06786	0.00174797	1.62866
ZNF806	4.38818	0.00817327	1.62817
DNM1P35	2.59027	0.0209877	1.6278
GS1-259H13.10	5.43901	0.00530821	1.62751
RP11-80G7.1	1.32118	0.0494776	1.62498
ARSE	3.01964	0.0162581	1.62498
FAM183CP	2.45479	0.0224986	1.62498
NEURL3	2.5166	0.0218316	1.62498
AC096559.2	1.40894	0.0463152	1.62498
AP001607.1	1.40894	0.0463192	1.62498
AQP7P3	2.45479	0.0224946	1.62498
CST3	3.59893	0.0120309	1.62498
CTD-2037L6.2	1.40894	0.0463232	1.62498
CXXC11	1.40894	0.0463273	1.62498
FMO10P	3.01964	0.0162622	1.62498
HTT-AS	1.94051	0.031363	1.62498
RP11-1060J15.4	3.01964	0.0162662	1.62498
RP11-458K10.1	2.99767	0.016443	1.62498
FAM86LP	1.40894	0.0463313	1.62498
LINC00886	10.0967	0.00147071	1.6224
AC010096.2	3.2521	0.0144539	1.6205
AC017048.4	3.2521	0.0144579	1.6205
DMRT3	3.22998	0.0145584	1.6205
RP11-10A14.4	1.77791	0.0355421	1.6205
XAGE1B	1.77791	0.0355461	1.6205
PIH1D3	4.06271	0.00951539	1.61987
RP11-531H8.2	6.34164	0.00381741	1.61973
CR848007.2	2.66869	0.020172	1.61949
LINC00596	2.66869	0.020176	1.61949
CBR3-AS1	2.66869	0.020168	1.61949
TBC1D24	3.01483	0.0163144	1.61789
RP11-294O2.2	6.06434	0.00421522	1.61724
SDR16C6P	4.26921	0.0087278	1.61695
RP11-716D16.1	3.37928	0.0134493	1.61667
RP11-1033H12.1	3.37928	0.0134453	1.61667
TRIM16L	4.62633	0.00732942	1.61617
RP11-680F20.6	1.55046	0.0419151	1.61496
CLEC4M	1.63633	0.0385719	1.61496
NF1P2	1.63633	0.0385759	1.61496
RP11-624D11.2	7.24001	0.00278068	1.61422
GPRIN1	3.66964	0.0116692	1.61336
MOG	1.93674	0.0314675	1.61336
RP11-734K21.5	1.99884	0.0303866	1.61336
RP5-1166F10.1	1.99884	0.0303906	1.61336
ZG16B	1.91549	0.0318372	1.61336
APBB3	5.26691	0.00568593	1.61336
KRT74	1.93674	0.0314635	1.61336
RP11-319E16.1	2.31438	0.0249458	1.61235
AC003973.5	2.39801	0.0236639	1.61235
CTB-31N19.2	4.36648	0.00826167	1.61235
SLC30A3	4.34502	0.00833802	1.61235
ADH7	2.68612	0.0199751	1.61165
IL17RD	14.2556	0.000827775	1.6109
RP11-678G14.2	3.7369	0.011191	1.61046
OSER1	5.67419	0.00482601	1.60957
SLC11A1	2.15558	0.0273085	1.6079
AP000640.2	1.79649	0.0351081	1.6079
CXorf28	1.40551	0.0464036	1.6079
KCNA7	1.40551	0.0464116	1.6079
RP11-364P22.2	2.95885	0.0168488	1.6079
SLC9A4	8.98444	0.0017761	1.6079
SPATA21	6.83155	0.00317046	1.6079
POTED	1.79649	0.0351121	1.6079
SECTM1	2.15558	0.0273045	1.6079
KIAA1324	13.7042	0.000871976	1.60667
THBS2	3.02919	0.016218	1.60474
PPIP5K1	4.79375	0.00682713	1.60396
PDDC1	2.39345	0.0236961	1.6036
RAB3C	15.9546	0.000723298	1.60278
RP11-110G21.1	8.46283	0.00196898	1.60267
C18orf63	5.35301	0.00549305	1.60267
GFAP	3.26018	0.0144097	1.60203
RP11-13G14.4	9.50164	0.00163144	1.60146
ANKRD33	1.6549	0.0381299	1.60121
SETD9	1.63291	0.0386201	1.60121
AC005392.13	3.54979	0.012288	1.59968
FAM104B	2.17423	0.0270112	1.59862
IGDCC4	5.84722	0.00457285	1.59862
AC098820.2	5.57322	0.00509122	1.59799
AC147651.1	1.8155	0.0347786	1.59641
RP11-379P15.1	1.79446	0.0351523	1.59641
PKD1P6	1.79446	0.0351443	1.59641
RP11-1055B8.3	1.79446	0.0351483	1.59641
CTD-2311B13.1	10.2768	0.0014265	1.59541
CXCR1	1.42581	0.045829	1.5928
RP11-946L16.1	1.4892	0.0433738	1.5928
CTB-147C22.8	1.42581	0.045825	1.5928
TLR7	2.54536	0.021498	1.5928
ZNF774	2.54536	0.021502	1.5928
SDR42E2	3.90323	0.0102387	1.59131
ACE2	2.83847	0.0483043	1.59062
RP11-635N19.1	2.25353	0.0257133	1.58998
SSH3	1.65259	0.0382062	1.58879
B3GNT3	2.9906	0.0165354	1.58879
RP11-335O4.1	4.25874	0.00875593	1.58879
DNAJB8-AS1	1.73702	0.0363578	1.58879
HORMAD2	12.4993	0.00101262	1.58862
ZNF543	3.69325	0.0114763	1.58814
RP11-111A22.1	4.54285	0.00762276	1.58772
RP11-738G5.1	3.20116	0.0147432	1.58723
HAUS7	2.64389	0.0204975	1.58588
RP11-293P20.2	1.81433	0.0347947	1.58588
RP11-527D7.1	1.87523	0.0325283	1.58588
ZNF570	2.62334	0.0207024	1.58588
KLKB1	6.7826	0.00321868	1.58469
LDHC	6.92756	0.00307	1.58416
TEKT1	3.71136	0.0113839	1.58365
AC010091.1	7.14947	0.00287712	1.58365
C11orf21	2.05486	0.0294905	1.58365
RP11-432N13.4	2.03439	0.0297637	1.58365
RP11-533E19.2	2.03439	0.0297677	1.58365
RP11-32B5.7	3.21923	0.0146227	1.58191
ACSL1	8.02303	0.00219802	1.57964
NPW	1.50904	0.0428233	1.57933
XXyac-YM21GA2.3	2.70118	0.0195572	1.57933
CTB-147C22.9	4.01438	0.00971229	1.57867
EPHA10	6.66854	0.00336736	1.57818
AC062032.1	1.67265	0.0377602	1.57753
GS1-594A7.3	1.67265	0.0377642	1.57753
RP11-70P17.1	1.65244	0.0382183	1.57753
CDADC1	6.31798	0.00386161	1.57649
EXD2	3.4468	0.0130073	1.57619
ATP1A1OS	1.8948	0.032243	1.57619
PITX3	1.8948	0.032247	1.57619
RP11-164N3.1	1.8948	0.0322551	1.57619
RP11-678G14.3	5.1327	0.00596319	1.57582
GRB7	2.05411	0.0295106	1.57517
LINC00703	3.80535	0.0107611	1.57517
NEUROD4	2.05411	0.0295146	1.57517
RP11-989E6.10	6.11303	0.00414289	1.57435
NUTM1	2.27121	0.0255244	1.57435
TCEAL3	2.42768	0.0233384	1.57369
RP11-797M17.1	4.85538	0.00664229	1.5734
RP11-101E14.3	2.71971	0.0193643	1.57314
RP11-144L1.4	2.87318	0.0178213	1.57267
PSTPIP2	11.5224	0.0011412	1.57194
RP11-166D18.1	4.72533	0.00702403	1.57043
AC159540.3	1.36343	0.047376	1.56726
C2orf16	1.75395	0.0359359	1.56726
FAM71E1	1.91466	0.0318533	1.56726
AC003101.1	1.36343	0.047372	1.56726
AC093627.9	2.73845	0.0192277	1.56726
ATP13A2	2.52528	0.0217271	1.56726
C14orf23	2.73845	0.0192317	1.56726
C1orf127	3.46415	0.0129109	1.56726
GKN2	1.75395	0.0359399	1.56726
IRG1	1.52932	0.042329	1.56726
OR6C72P	3.82292	0.0106526	1.56726
RP11-501E14.1	1.50886	0.0428393	1.56726
NBPF18P	7.99931	0.0022141	1.56379
AC011747.3	3.69098	0.0114924	1.56329
PIAS3	3.17943	0.0148799	1.56246
C3orf22	2.96898	0.0167363	1.5621
MEG3	7.103	0.00292936	1.56136
AC011897.2	2.15307	0.0273326	1.55988
BET1	2.15307	0.0273367	1.55988
LHX5	2.15307	0.0273407	1.55988
LINC00529	2.15307	0.0273447	1.55988
THBS1	2.13365	0.0276179	1.55988
CTB-79E8.2	1.99454	0.0304509	1.55899
RRAGB	3.5397	0.0123242	1.55899
FOXN4	4.98219	0.00630475	1.55865
NOL12	3.40746	0.0132163	1.55846
RP11-492E3.2	1.75406	0.0359158	1.55786
CYP2A7P1	1.69443	0.0373584	1.55786
RP11-172E9.2	1.75406	0.0359118	1.55786
RP11-83C7.1	1.75406	0.0359198	1.55786
FAM72C	5.90624	0.00450856	1.55786
RP11-464F9.21	3.17889	0.0148919	1.55786
AC012317.1	1.61161	0.0390581	1.55637
C3orf49	1.61161	0.0390621	1.55637
CASP12	1.61161	0.0390661	1.55637
IZUMO2	2.81505	0.0183919	1.55637
PLA2G4C	10.5769	0.00134212	1.55597
RP11-481E4.2	2.5834	0.021056	1.55543
RP4-639F20.1	5.75847	0.00467733	1.55523
NF1P1	1.36322	0.0475729	1.55432
S100A16	1.36322	0.047577	1.55432
SLC22A8	4.47941	0.00787591	1.55432
RP11-451B8.1	8.90642	0.00182834	1.55376
CTB-27N1.1	2.173	0.0270232	1.55298
RP11-185P18.2	2.1539	0.0273246	1.55298
KRT78	2.98794	0.0165635	1.55246
GPRC5C	3.78525	0.0108696	1.55219
RP11-262I2.2	1.99485	0.0304468	1.55132
ADORA2A-AS1	3.63423	0.0118179	1.55132
CLDN12	2.01439	0.0300932	1.55132
SEC14L5	6.05335	0.00423933	1.55132
ADPRH	2.01439	0.0300892	1.55132
CLIC2	6.12786	0.00411878	1.55132
MAEL	4.55428	0.00755847	1.55132
RP11-10H3.1	8.14064	0.00212569	1.55094
LSMEM2	1.77483	0.0356023	1.54923
AC004609.1	3.86048	0.0104396	1.54874
SLC16A14	4.34809	0.008334	1.5475
CTD-2655K5.1	1.55153	0.0418549	1.5465
ADAMTS4	2.25157	0.0257816	1.5465
POM121L9P	1.61174	0.0390219	1.5465
SCN4B	2.83485	0.0182512	1.5465
RP11-123O1.1	1.61174	0.039026	1.5465
RP11-767C1.1	1.53267	0.0422446	1.5465
RP11-879F14.2	1.53267	0.0422487	1.5465
CTD-2666L21.1	5.73985	0.00471349	1.54578
CD34	3.29319	0.01404	1.54517
LONRF2	7.17267	0.00284899	1.54481
RP11-780O17.1	2.0153	0.0300731	1.54418
S100A11	2.0153	0.0300772	1.54418
DSCR9	2.40979	0.0235032	1.54281
AC096644.1	1.38482	0.0468697	1.54281
LRRIQ4	2.46719	0.0222816	1.54281
AC073128.10	5.01833	0.00622438	1.54231
RP4-541C22.5	3.936	0.0101021	1.54217
RP11-1018N14.5	1.85494	0.0329221	1.54127
RP11-285B24.1	1.85494	0.0329261	1.54127
FLVCR2	7.70262	0.00240296	1.53975
MRPS31P2	3.08466	0.0157719	1.53952
RP11-400D2.3	3.44786	0.0129953	1.53925
AC008060.7	2.03595	0.0297195	1.53751
RP11-792D21.2	5.03726	0.00616813	1.53751
AADACL3	2.03595	0.0297155	1.53751
CCDC25	2.4872	0.0220646	1.53751
ZNF99	4.60978	0.0073897	1.53751
PSG6	4.03	0.00963192	1.53601
ZNF723	3.52304	0.0124086	1.53581
ANKRD18DP	3.16063	0.0150366	1.53555
C17orf51	3.16063	0.0150406	1.53555
RP3-522P13.3	2.64524	0.0204734	1.5352
NKAIN1	7.59311	0.00245921	1.53453
RP1-155G6.4	1.38779	0.0467934	1.53249
LINC00489	1.38779	0.0467853	1.53249
PFDN6	1.38779	0.0467894	1.53249
XX-CR54.1	1.38779	0.0467974	1.53249
ZNF876P	5.92572	0.00446436	1.53175
CTC-554D6.1	2.11463	0.0280318	1.53128
PBLD	5.07619	0.00609178	1.53073
AC011901.2	4.06831	0.0094953	1.53022
REN	1.63543	0.0386	1.52929
RP11-4N23.1	2.95258	0.016885	1.52929
RP11-508N22.9	1.63543	0.038604	1.52929
TIGIT	5.37224	0.00546894	1.52793
CCDC113	4.79612	0.00680302	1.52773
FCGR2B	2.64171	0.0205095	1.52773
CEACAM18	4.14298	0.00914972	1.52746
FMO2	1.87802	0.0324801	1.52707
CCDC27	2.1352	0.0276019	1.52544
DLL3	1.48906	0.0433778	1.52321
TGM5	5.02166	0.00621233	1.52279
TSPAN12	6.34977	0.00378526	1.52255
KLF15	2.81829	0.0183718	1.52241
GPR37L1	1.65734	0.0380817	1.52175
MAPK12	1.65734	0.0380857	1.52175
GPT2	4.59458	0.0074339	1.52137
LINC00229	3.27743	0.0141927	1.52119
RP1-71H24.1	1.89942	0.0321828	1.52072
C1orf100	3.78723	0.0108615	1.52031
MMD	4.44469	0.00797637	1.51937
RP4-544H6.2	2.35589	0.0241059	1.51937
GTF2IRD2B	2.60697	0.0208109	1.5189
RP11-148B3.2	2.58936	0.0210199	1.5189
LINC00839	3.45292	0.0129671	1.5177
RP11-505P4.7	6.00347	0.00434783	1.51641
GS1-410F4.4	6.40853	0.00370489	1.51629
BTN1A1	1.92096	0.0316885	1.51479
RP11-382A20.5	2.84155	0.0181668	1.51479
RP11-160O5.1	1.90348	0.0320501	1.51479
RP11-386G11.10	2.14157	0.0274813	1.51479
CDIP1	5.2267	0.00575022	1.51291
AC002064.5	2.23664	0.0259704	1.50993
H1FOO	1.75903	0.0358234	1.50837
NXF4	1.81703	0.0347625	1.50837
RDH8	1.74129	0.0362774	1.50837
SLC26A4	6.59702	0.00348389	1.50768
C5orf27	1.51436	0.0426183	1.50714
CTB-151G24.1	1.51436	0.0426224	1.50714
UGT2B4	3.90578	0.0102186	1.50714
RP11-473L15.2	3.98002	0.009869	1.50474
CTD-2516F10.2	3.01333	0.0163345	1.50452
SYNGR4	2.99608	0.0164631	1.50452
CPA2	2.72786	0.019296	1.50357
AKR1C5P	1.83841	0.0342562	1.50241
RP11-71H9.2	1.76347	0.035755	1.50241
RP1-23E21.2	3.77429	0.0109258	1.50159
RP11-526P5.2	7.29793	0.00273246	1.49969
AC016903.2	4.99182	0.00629269	1.49944
DRP2	3.7944	0.0108173	1.4992
MYLK2	3.72373	0.0112835	1.4992
RP11-308D16.4	4.30162	0.00858314	1.4989
AC064853.3	1.34659	0.0480833	1.49687
GJC3	1.34659	0.0480873	1.49687
ADAT1	3.81457	0.0107169	1.49687
DYDC2	1.78576	0.0353693	1.49687
KB-1458E12.1	2.80749	0.0185004	1.49687
ZFP69	1.769	0.0356948	1.49687
C5	11.9188	0.00107691	1.49462
SLFN13	2.03048	0.029816	1.49462
RP5-1110E20.1	1.59956	0.039251	1.49373
RP11-85K15.2	7.84041	0.00232661	1.49334
LETM2	2.34295	0.0242787	1.49297
RP11-45A12.2	1.79165	0.0352086	1.49171
CTD-2377D24.8	2.90378	0.017552	1.49072
DCST2	2.12444	0.0276983	1.4903
PAQR9	2.10763	0.02808	1.4903
TXNDC8	3.89592	0.010315	1.4903
TNMD	2.10763	0.0280841	1.4903
HOXC4_1	2.41937	0.0234308	1.48926
RP11-571O6.1	2.34811	0.0241943	1.48926
TSPAN16	1.35173	0.0478422	1.48926
TTN-AS1	1.35173	0.0478462	1.48926
AC083899.3	3.98628	0.00982078	1.48823
RP11-306G20.1	6.4252	0.0036848	1.48806
CCR2	1.62214	0.0388692	1.48783
RP11-1079K10.3	1.62214	0.0388773	1.48783
FAHD2B	1.62214	0.0388733	1.48783
RP5-1066H13.4	1.60521	0.0391505	1.48783
ELMOD1	7.1798	0.0028289	1.48741
HLA-DPA3	1.94264	0.0313269	1.48689
RP11-280K24.1	3.39048	0.0133047	1.48689
RP11-783L4.1	1.86963	0.0326328	1.48689
SEC14L4	1.86963	0.0326368	1.48689
AC010983.1	3.76076	0.0110022	1.48653
RP11-494M8.4	3.69087	0.0114964	1.48653
AC008834.1	5.44976	0.00529615	1.48642
NUP210P1	2.12957	0.027634	1.48622
LINC00160	2.44072	0.0231737	1.48573
WISP3	2.67776	0.0200675	1.48535
FA2H	8.95875	0.00180021	1.48473
RP11-6J21.2	6.76061	0.00325484	1.4845
AC113607.3	1.37517	0.0470626	1.48237
RP11-177B4.2	1.6282	0.0387768	1.48237
RP11-5P4.1	1.6282	0.0387808	1.48237
[truncated: 8,499 more rows]

## Sheet: only C_UI
Gene expressed only in UV-inactvivated HSV-2/HIV-1 coinfected CEMCCR5+ cell
Feature ID	-LOG10(P Value)	FDR	C-UI TPM	C-I TPM
U8_8	2.08879	0.0491079	277.19	0
OR6K3	1.34199	0.0485936	23.4819	0
OR5BB1P	1.34199	0.0485896	24.9073	0
OR4K13	1.34199	0.0485856	25.5048	0
OR2J3	1.34199	0.0485815	24.9871	0
OR10D1P	1.34199	0.0485775	24.9871	0
OR10A2	1.34199	0.0485735	22.2108	0
OLA1P3	1.34199	0.0485695	9.15379	0
NPM1P4	1.34199	0.0485655	28.8029	0
NPIPA3	1.34199	0.0485614	1.34452	0
NME1P1	1.34199	0.0485574	61.2249	0
NDE1P2	1.34199	0.0485534	21.1655	0
NAP1L4P2	1.34199	0.0485494	26.0155	0
NANOGNBP2	1.34199	0.0485454	42.2928	0
MYCLP2	1.34199	0.0485413	24.1861	0
MTND6P10	1.34199	0.0485373	45.2378	0
MTND5P1	1.34199	0.0485333	17.0094	0
MTND2P7	1.34199	0.0485293	36.5436	0
MTND1P31	1.34199	0.0485253	24.3371	0
MT1P1	1.34199	0.0485213	127.803	0
MSX2P1	1.34199	0.0485172	30.2561	0
MIR543	1.34199	0.0485132	299.845	0
MIR520F	1.34199	0.0485092	268.827	0
MIR219-2	1.34199	0.0485052	15.6024	0
METTL15P1	1.34199	0.0485012	22.3808	0
LL0XNC01-131B10.2	1.34199	0.0484971	30.0616	0
LINC00853	1.34199	0.0484931	21.4568	0
LIN28AP1	1.34199	0.0484891	57.748	0
KRTAP11-1	1.34199	0.0484851	25.7293	0
KRT18P68	1.34199	0.0484811	23.3879	0
KRT18P39	1.34199	0.0484771	18.0046	0
KRT17P2	1.34199	0.048473	4.68884	0
KB-1836B5.4	1.34199	0.048469	50.733	0
KB-1639H6.2	1.34199	0.048465	18.8309	0
ISCA2P1	1.34199	0.048461	52.2052	0
IGLV9-49	1.34199	0.048457	42.835	0
IGKV1OR2-3	1.34199	0.0484529	49.6559	0
IGKV1D-43	1.34199	0.0484489	35.5981	0
IGHVIII-67-4	1.34199	0.0484449	79.0133	0
IGHV1OR15-3	1.34199	0.0484409	53.642	0
ID4	1.34199	0.0484369	7.0894	0
HOXA11	1.34199	0.0484329	6.29723	0
HNRNPDP1	1.34199	0.0484288	31.0185	0
HNRNPA1P55	1.34199	0.0484248	24.49	0
HNRNPA1P52	1.34199	0.0484208	18.7554	0
HMGB3P11	1.34199	0.0484168	38.7217	0
GSTP1P1	1.34199	0.0484128	73.3164	0
GSTO3P	1.34199	0.0484087	32.5737	0
GAPDHP25	1.34199	0.0484047	23.3646	0
FTLP17	1.34199	0.0484007	44.5484	0
FOXR2	1.34199	0.0483967	8.38578	0
FOXB2	1.34199	0.0483927	18.0046	0
FAM90A12P	1.34199	0.0483887	4.47273	0
FAM220BP	1.34199	0.0483846	28.6617	0
EFCAB14P1	1.34199	0.0483806	50.5139	0
EEF1A1P1	1.34199	0.0483766	31.6481	0
DYNLL1P1	1.34199	0.0483726	86.622	0
DSTNP4	1.34199	0.0483686	48.7249	0
DEFB113	1.34199	0.0483645	24.6448	0
DDX11L9	1.34199	0.0483605	9.20422	0
CYP4F59P	1.34199	0.0483565	4.55905	0
CTD-3073N11.5	1.34199	0.0483525	85.985	0
CTD-2589O24.1	1.34199	0.0483485	54.7727	0
CTD-2008P7.5	1.34199	0.0483445	22.0641	0
CTC-308K20.3	1.34199	0.0483404	27.0694	0
CHCHD2P9	1.34199	0.0483364	51.2893	0
CDY10P	1.34199	0.0483324	14.9253	0
ATP5G1P1	1.34199	0.0483284	61.7096	0
ARL5AP1	1.34199	0.0483244	60.2782	0
APOOP4	1.34199	0.0483203	39.1758	0
AP003062.1	1.34199	0.0483163	16.1519	0
ANKRD65	1.34199	0.0483123	6.98147	0
AL512625.1	1.34199	0.0483083	78.2205	0
AC125634.1	1.34199	0.0483002	2.27642	0
AC116038.2	1.34199	0.0482962	236.242	0
AC104843.4	1.34199	0.0482922	77.7008	0
AC104133.1	1.34199	0.0482882	199.897	0
AC083867.4	1.34199	0.0482842	19.5225	0
AC074019.1	1.34199	0.0482802	22.4022	0
AC073310.4	1.34199	0.0482761	22.6408	0
AC055811.5	1.34199	0.0482721	26.6681	0
AC010894.3	1.34199	0.0482681	23.4348	0
AC009960.7	1.34199	0.0482641	67.9882	0
AC008088.4	1.34199	0.0482601	27.8428	0
AC006548.26	1.34199	0.048256	44.2116	0
AC006335.11	1.34199	0.048252	12.4536	0
AC005789.11	1.34199	0.048248	13.7495	0
AC002523.1	1.34199	0.048244	51.8579	0
ZFX-AS1	1.46987	0.0449208	6.81864	0
Z84721.4	1.46987	0.0449168	35.6523	0
XAGE2	1.46987	0.0449128	3.51645	0
VN2R4P	1.46987	0.0449088	1.03377	0
VN1R90P	1.46987	0.0449048	32.2148	0
VN1R88P	1.46987	0.0449007	80.0956	0
VENTXP2	1.46987	0.0448967	48.6236	0
UQCRHP1	1.46987	0.0448927	85.3574	0
UQCRFS1P2	1.46987	0.0448887	16.0631	0
UBTFL2	1.46987	0.0448847	19.6372	0
UBE2D3P1	1.46987	0.0448807	52.6755	0
TWF1P1	1.46987	0.0448766	22.2319	0
TRAV25	1.46987	0.0448726	34.143	0
TRAV20	1.46987	0.0448686	41.7642	0
TRAJ18	1.46987	0.0448646	354.363	0
TOMM22P5	1.46987	0.0448606	53.2755	0
TMEM229A	1.46987	0.0448565	9.16814	0
TAS2R2P	1.46987	0.0448525	25.701	0
SURF6P1	1.46987	0.0448485	28.2804	0
STK19P	1.46987	0.0448445	45.1504	0
SSU72P3	1.46987	0.0448405	39.9794	0
SOD1P2	1.46987	0.0448365	51.8579	0
SNORA31_12	1.46987	0.0448324	175.849	0
SCML2P2	1.46987	0.0448284	43.311	0
RPS23P5_1	1.46987	0.0448244	54.6447	0
RPL7P4	1.46987	0.0448204	32.0383	0
RPL7AL3	1.46987	0.0448164	78.7472	0
RPL35P8	1.46987	0.0448123	69.4004	0
RPL13AP20	1.46987	0.0448083	38.2156	0
RPL12P43	1.46987	0.0448043	46.8696	0
RPL12P33	1.46987	0.0448003	47.5364	0
RPEP2	1.46987	0.0447963	33.3637	0
RP6-159A1.3	1.46987	0.0447923	17.7047	0
RP5-884G6.2	1.46987	0.0447882	15.7813	0
RP5-1102E8.3	1.46987	0.0447842	50.5139	0
RP4-792G4.3	1.46987	0.0447802	17.235	0
RP4-735N21.1	1.46987	0.0447762	58.6164	0
RP4-683L5.1	1.46987	0.0447722	12.0185	0
RP4-644L1.2	1.46987	0.0447681	32.3933	0
RP4-612B15.2	1.46987	0.0447641	42.1404	0
RP3-437C15.2	1.46987	0.0447601	41.1759	0
RP3-406A7.7	1.46987	0.0447561	62.5346	0
RP3-378P9.1	1.46987	0.0447521	86.944	0
RP13-221M14.6	1.46987	0.0447481	8.23229	0
RP11-93N20.1	1.46987	0.044744	12.9573	0
RP11-93B21.1	1.46987	0.04474	41.9891	0
RP11-916L7.1	1.46987	0.044736	35.7068	0
RP11-8J9.5	1.46987	0.044732	29.0533	0
RP11-8J23.1	1.46987	0.044728	57.748	0
RP11-89N17.2	1.46987	0.0447239	13.1912	0
RP11-805F19.4	1.46987	0.0447199	9.83513	0
RP11-803P9.1	1.46987	0.0447159	34.9074	0
RP11-783K16.13	1.46987	0.0447119	9.15021	0
RP11-74E22.6	1.46987	0.0447079	47.9261	0
RP11-715C4.1	1.46987	0.0447038	22.0433	0
RP11-712C7.2	1.46987	0.0446998	48.5227	0
RP11-690C23.5	1.46987	0.0446958	20.7708	0
RP11-678D18.1	1.46987	0.0446918	44.9768	0
RP11-677O4.3	1.46987	0.0446878	20.444	0
RP11-64C12.4	1.46987	0.0446838	19.4737	0
RP11-642E20.2	1.46987	0.0446797	18.8917	0
RP11-629G13.1	1.46987	0.0446757	5.59386	0
RP11-566J3.4	1.46987	0.0446717	36.5436	0
RP11-558A11.3	1.46987	0.0446677	24.7753	0
RP11-553P9.1	1.46987	0.0446637	16.8622	0
RP11-527N22.1	1.46987	0.0446596	17.8126	0
RP11-527H14.1	1.46987	0.0446556	21.2424	0
RP11-526I2.1	1.46987	0.0446516	20.8449	0
RP11-511P7.4	1.46987	0.0446476	21.7562	0
RP11-4H14.1	1.46987	0.0446436	51.0653	0
RP11-48B3.2	1.46987	0.0446396	51.1771	0
RP11-489C13.1	1.46987	0.0446355	52.9139	0
RP11-474J18.2	1.46987	0.0446315	54.9012	0
RP11-474D1.3	1.46987	0.0446275	2.01551	0
RP11-467L13.5	1.46987	0.0446235	57.748	0
RP11-467I20.5	1.46987	0.0446195	60.7479	0
RP11-463M14.1	1.46987	0.0446154	125.742	0
RP11-460N11.3	1.46987	0.0446114	41.3946	0
RP11-44D19.1	1.46987	0.0446074	18.9529	0
RP11-448N11.1	1.46987	0.0446034	41.468	0
RP11-406H21.2	1.46987	0.0445994	93.5517	0
RP11-384O8.1	1.46987	0.0445954	16.5637	0
RP11-381K20.5	1.46987	0.0445913	46.6825	0
RP11-381K20.4	1.46987	0.0445873	59.8157	0
RP11-37E23.5	1.46987	0.0445833	41.8389	0
RP11-355I22.6	1.46987	0.0445793	7.27689	0
RP11-336N8.1	1.46987	0.0445753	35.3292	0
RP11-321E2.10	1.46987	0.0445712	57.6057	0
RP11-309P22.1	1.46987	0.0445672	31.1424	0
RP11-292I17.1	1.46987	0.0445632	90.3009	0
RP11-266E8.2	1.46987	0.0445592	55.1602	0
RP11-263K4.4	1.46987	0.0445552	23.914	0
RP11-25H11.1	1.46987	0.0445512	56.6294	0
RP11-241F15.3	1.46987	0.0445471	22.4237	0
RP11-208C17.4	1.46987	0.0445431	57.1832	0
RP11-203H2.2	1.46987	0.0445391	21.5557	0
RP11-171N4.3	1.46987	0.0445351	23.6242	0
RP11-166B14.1	1.46987	0.0445311	62.5346	0
RP11-14O19.1	1.46987	0.044527	23.2947	0
RP11-14C22.6	1.46987	0.044523	47.7305	0
RP11-141P6.1	1.46987	0.044519	29.2715	0
RP11-1415C14.3	1.46987	0.044515	0.360136	0
RP11-127I20.5	1.46987	0.044511	18.4447	0
RP11-126F18.2	1.46987	0.044507	24.9073	0
RP11-109L13.1	1.46987	0.0445029	7.65562	0
RP1-274L7.3	1.46987	0.0444989	26.3081	0
RP1-20I3.3	1.46987	0.0444949	109.802	0
RP1-149A16.16	1.46987	0.0444909	116.358	0
RP1-107N3.2	1.46987	0.0444869	38.3409	0
RP1-102E24.9	1.46987	0.0444828	65.8815	0
RP1-102E24.1	1.46987	0.0444788	62.0369	0
RNA5SP329	1.46987	0.0444748	196.537	0
RN7SL870P	1.46987	0.0444708	79.5508	0
RN7SL837P	1.46987	0.0444668	81.491	0
RN7SL509P	1.46987	0.0444628	79.2811	0
RN7SL338P	1.46987	0.0444587	80.3709	0
RN7SL317P	1.46987	0.0444547	83.5283	0
RN7SL194P	1.46987	0.0444507	85.6701	0
RN7SKP79	1.46987	0.0444467	69.6069	0
RN7SKP55	1.46987	0.0444427	76.1822	0
RN7SKP260	1.46987	0.0444386	156.966	0
RN7SKP196	1.46987	0.0444346	67.7911	0
RN7SKP160	1.46987	0.0444306	68.788	0
RBMXP4	1.46987	0.0444266	20.6243	0
RAC1P1	1.46987	0.0444226	40.324	0
RAB40AL	1.46987	0.0444185	22.7288	0
PTH2	1.46987	0.0444145	22.7509	0
PRY	1.46987	0.0444105	0.964809	0
PDZRN3-AS1	1.46987	0.0444065	5.45682	0
PCNPP4	1.46987	0.0444025	20.2318	0
PCMTD1P1	1.46987	0.0443985	65.8815	0
PCBP2P3	1.46987	0.0443944	27.7437	0
OR8Q1P	1.46987	0.0443904	35.7068	0
OR8D2	1.46987	0.0443864	22.253	0
OR8C1P	1.46987	0.0443824	25.2842	0
OR7E85P	1.46987	0.0443784	23.7441	0
OR7E163P	1.46987	0.0443743	26.161	0
RP3-337D23.3	1.59607	0.0406534	1.27177	0
RP13-824C8.2	1.59607	0.0406494	40.2662	0
RP11-93K22.1	1.59607	0.0406453	69.1269	0
RP11-887P2.3	1.59607	0.0406413	36.6869	0
RP11-834C11.12	1.59607	0.0406373	0.572252	0
RP11-809N15.3	1.59607	0.0406333	16.7555	0
RP11-756D7.1	1.59607	0.0406293	84.2808	0
RP11-752P2.1	1.59607	0.0406253	80.648	0
RP11-706C16.5	1.59607	0.0406212	34.9508	0
RP11-552E4.2	1.59607	0.0406172	12.6936	0
RP11-535C7.1	1.59607	0.0406132	13.0537	0
RP11-522B15.7	1.59607	0.0406092	30.9092	0
RP11-510I6.2	1.59607	0.0406052	50.0277	0
RP11-497J7.4	1.59607	0.0406011	9.40849	0
RP11-488I4.2	1.59607	0.0405971	55.2471	0
RP11-47G11.2	1.59607	0.0405931	53.4581	0
RP11-476J6.1	1.59607	0.0405891	101.687	0
RP11-457I16.2	1.59607	0.0405851	22.7067	0
RP11-44L9.2	1.59607	0.040581	61.6824	0
RP11-434P11.2	1.59607	0.040577	52.8541	0
RP11-42D20.1	1.59607	0.040573	59.969	0
RP11-428G5.2	1.59607	0.040569	56.8128	0
RP11-380N8.6	1.59607	0.040565	89.6662	0
RP11-378I6.2	1.59607	0.040561	37.2222	0
RP11-365F18.1	1.59607	0.0405569	96.1148	0
RP11-353N4.7	1.59607	0.0405529	2.61099	0
RP11-346C20.3	1.59607	0.0405489	15.1952	0
RP11-344N17.15	1.59607	0.0405449	103.563	0
RP11-344L21.1	1.59607	0.0405409	44.3373	0
RP11-33O4.1	1.59607	0.0405368	61.5472	0
RP11-323K10.1	1.59607	0.0405328	67.1424	0
RP11-310A13.2	1.59607	0.0405288	33.332	0
RP11-266I3.7	1.59607	0.0405248	8.47901	0
RP11-247A12.7	1.59607	0.0405208	55.356	0
RP11-241F15.5	1.59607	0.0405168	133.645	0
RP11-219J21.2	1.59607	0.0405127	36.0739	0
RP11-217O12.1	1.59607	0.0405087	26.059	0
RP11-184C23.1	1.59607	0.0405047	50.2066	0
RP11-174O3.1	1.59607	0.0405007	22.8733	0
RP11-167P23.4	1.59607	0.0404967	10.6876	0
RP11-148G20.1	1.59607	0.0404926	5.19828	0
RP11-12D5.4	1.59607	0.0404886	27.2216	0
RP11-123J14.1	1.59607	0.0404846	68.1202	0
RP11-1149M3.2	1.59607	0.0404806	14.7248	0
RP11-107N15.1	1.59607	0.0404766	36.5436	0
RP1-39J2.1	1.59607	0.0404726	42.588	0
RP1-281H8.3	1.59607	0.0404685	38.8181	0
RP1-258N20.3	1.59607	0.0404645	40.6158	0
RP1-241P17.7	1.59607	0.0404605	90.5339	0
RP1-232L24.3	1.59607	0.0404565	27.8152	0
RP1-197J16.1	1.59607	0.0404525	71.5957	0
RP1-155D22.1	1.59607	0.0404484	26.1075	0
RNU6-481P	1.59607	0.0404444	262.295	0
RNU2-40P	1.59607	0.0404404	143.191	0
RNU1-146P	1.59607	0.0404364	170.094	0
RN7SL675P	1.59607	0.0404324	95.7867	0
RN7SL252P	1.59607	0.0404284	95.1373	0
RN7SKP256	1.59607	0.0404243	89.3806	0
RN7SKP108	1.59607	0.0404203	85.5656	0
RHOBTB2	1.59607	0.0404163	0.8561	0
PRYP3	1.59607	0.0404123	2.13588	0
PRELID1P1	1.59607	0.0404083	31.0803	0
PCNAP3	1.59607	0.0404042	36.0739	0
OR7E116P	1.59607	0.0404002	29.3266	0
OR5F2P	1.59607	0.0403962	29.8252	0
OR52B3P	1.59607	0.0403922	29.6676	0
OR4C7P	1.59607	0.0403882	30.5392	0
OR4C14P	1.59607	0.0403842	30.4068	0
OR3A2	1.59607	0.0403801	26.0832	0
OR2C1	1.59607	0.0403761	27.0903	0
OR2B7P	1.59607	0.0403721	30.0487	0
OR10V1	1.59607	0.0403681	26.9343	0
OR10H2	1.59607	0.0403641	27.2746	0
OR10H1	1.59607	0.04036	25.0585	0
OR10G4	1.59607	0.040356	29.9845	0
NT5C1B	1.59607	0.040352	0.830611	0
NMNAT1P2	1.59607	0.040348	32.6343	0
MTRNR2L10	1.59607	0.040344	25.0361	0
MTND2P21	1.59607	0.04034	26.9343	0
MTND1P29	1.59607	0.0403359	16.7355	0
MRPS16P3	1.59607	0.0403319	75.0415	0
MRPL42P6	1.59607	0.0403279	75.6483	0
MLLT10P2	1.59607	0.0403239	112.713	0
MIR3168	1.59607	0.0403199	342.262	0
MBD3L5	1.59607	0.0403158	11.5306	0
LL22NC03-24A12.8	1.59607	0.0403118	172.181	0
LINC01046	1.59607	0.0403078	44.0589	0
LINC00112	1.59607	0.0403038	24.5114	0
LA16c-380H5.3	1.59607	0.0402998	57.5113	0
KRTAP22-2	1.59607	0.0402957	95.7867	0
KRTAP21-1	1.59607	0.0402917	91.1218	0
KRTAP13-5P	1.59607	0.0402877	56.2435	0
IGLC3	1.59607	0.0402837	60.7479	0
IGKV2D-26	1.59607	0.0402797	35.9354	0
IGKV1OR22-1	1.59607	0.0402757	58.1067	0
IGHVIII-2-1	1.59607	0.0402716	96.4451	0
IGHV3OR15-7	1.59607	0.0402676	60.7479	0
IGHV3-25	1.59607	0.0402636	62.2295	0
IGHV1-17	1.59607	0.0402596	66.9821	0
HSPD1P1	1.59607	0.0402556	16.2416	0
HNRNPA1P4	1.59607	0.0402515	37.1237	0
H2AFZP5	1.59607	0.0402475	73.4699	0
GM2AP1	1.59607	0.0402435	53.8685	0
GLULP4	1.59607	0.0402395	25.0138	0
GCSHP1	1.59607	0.0402355	57.9866	0
FAM90A25P	1.59607	0.0402315	9.32099	0
EIF4HP1	1.59607	0.0402274	40.8523	0
EI24P3	1.59607	0.0402234	26.427	0
DPPA2P4	1.59607	0.0402194	23.349	0
DEFB130_1	1.59607	0.0402154	3.81377	0
DEFA9P	1.59607	0.0402114	32.1484	0
DDX39BP1	1.59607	0.0402073	76.4728	0
CTD-2533K21.2	1.59607	0.0402033	100.593	0
CTD-2287N17.1	1.59607	0.0401993	29.7935	0
CTD-2272G21.1	1.59607	0.0401953	60.2264	0
CTD-2201E18.1	1.59607	0.0401913	59.8412	0
CTD-2186M15.1	1.59607	0.0401873	67.4652	0
CTD-2015A6.1	1.59607	0.0401832	62.5067	0
CTC-457E21.10	1.59607	0.0401792	40.9716	0
CTC-448F2.4	1.59607	0.0401752	23.8652	0
CTB-75G16.3	1.59607	0.0401712	44.5484	0
CTB-50L17.2	1.59607	0.0401672	25.1935	0
COX5BP8	1.59607	0.0401631	80.4169	0
CNOT6LP1	1.59607	0.0401591	19.1704	0
CBX1P1	1.59607	0.0401551	65.7272	0
CALML5	1.59607	0.0401511	32.0383	0
C1DP3	1.59607	0.0401471	65.8815	0
C12orf61	1.59607	0.0401431	16.666	0
BHLHE22	1.59607	0.040139	8.33299	0
ATP6V1E1P1	1.59607	0.040135	41.2122	0
ATP5C1P1	1.59607	0.040131	31.3581	0
ARL2BPP4	1.59607	0.040127	59.5871	0
AP001476.4	1.59607	0.040123	55.0304	0
AP000403.3	1.59607	0.0401189	32.9795	0
AL133247.3	1.59607	0.0401149	58.2272	0
AHSP	1.59607	0.0401109	29.8569	0
ACTBP14	1.59607	0.0401069	25.7718	0
ACA64_6	1.59607	0.0401029	220.988	0
AC104698.2	1.59607	0.0400989	89.6662	0
AC092570.4	1.59607	0.0400948	24.5543	0
AC090043.1	1.59607	0.0400908	59.8412	0
AC026806.2	1.59607	0.0400868	63.3533	0
AC012594.1	1.59607	0.0400828	1.63257	0
AC010731.3	1.59607	0.0400788	23.1946	0
AC003958.6	1.59607	0.0400747	25.4678	0
YWHAQP9	1.72087	0.0368159	33.7326	0
Y_RNA_641	1.72087	0.0368119	239.876	0
XXyac-YM21GA2.1	1.72087	0.0368078	18.6358	0
VN1R6P	1.72087	0.0368038	30.9432	0
VN1R36P	1.72087	0.0367998	96.4451	0
VDAC1P12	1.72087	0.0367958	31.8203	0
USP9YP8	1.72087	0.0367918	7.24645	0
TRIM60P16	1.72087	0.0367878	28.3777	0
TRIM53AP	1.72087	0.0367837	4.52232	0
TRAV37	1.72087	0.0367797	54.3905	0
TOMM22P6	1.72087	0.0367757	68.6198	0
TCEB1P29	1.72087	0.0367717	41.2728	0
TBC1D3P3	1.72087	0.0367677	3.75057	0
TAS2R6	1.72087	0.0367636	33.9776	0
SUMO1P1	1.72087	0.0367596	91.7174	0
STARP1	1.72087	0.0367556	25.5373	0
SP5	1.72087	0.0367516	10.2879	0
SLC25A6P1	1.72087	0.0367476	36.2136	0
SH3RF3-AS1	1.72087	0.0367436	17.4972	0
SERPINA4	1.72087	0.0367395	3.18095	0
SEC63P2	1.72087	0.0367355	14.4742	0
RPS6P21	1.72087	0.0367315	37.1729	0
RPL6P29	1.72087	0.0367275	32.4457	0
RPL23AP12	1.72087	0.0367235	59.3351	0
RPL21P24	1.72087	0.0367194	62.6462	0
RPL15P1	1.72087	0.0367154	46.7759	0
RP6-29D12.3	1.72087	0.0367114	146.94	0
ZNF885P	1.84449	0.0341276	4.85371	0
YWHAZP4	1.84449	0.0341236	31.6664	0
UBTFL5	1.84449	0.0341196	2.99571	0
U3_6	1.84449	0.0341156	156.666	0
TRAV38-1	1.84449	0.0341115	54.9381	0
TNNI2	1.84449	0.0341075	12.1631	0
TMEM95	1.84449	0.0341035	15.6143	0
SNORA26_8	1.84449	0.0340995	268.386	0
SIGLEC17P	1.84449	0.0340955	5.28455	0
SFTPA3P	1.84449	0.0340915	89.2183	0
RPS2P4	1.84449	0.0340874	36.7487	0
RPS2P2	1.84449	0.0340834	54.481	0
RPS24P18	1.84449	0.0340794	84.3894	0
RPL9P5	1.84449	0.0340754	69.5183	0
RPL7P51	1.84449	0.0340714	43.7158	0
RPL7AP64	1.84449	0.0340673	49.3863	0
RPL30P7	1.84449	0.0340633	101.372	0
RPL12P34	1.84449	0.0340593	68.3572	0
RP5-836E8.1	1.84449	0.0340513	62.3678	0
RP4-801G22.2	1.84449	0.0340392	41.447	0
RP4-800G7.1	1.84449	0.0340352	180.901	0
RP4-710M3.1	1.84449	0.0340272	65.6174	0
RP4-675G8.3	1.84449	0.0340231	28.2268	0
RP4-597A16.3	1.84449	0.0340191	47.1803	0
RP13-359K18.1	1.84449	0.033995	89.7071	0
RP11-893F2.15	1.84449	0.033987	13.5023	0
RP11-849I19.1	1.84449	0.0339789	12.9933	0
RP11-731C17.1	1.84449	0.0339548	30.5155	0
RP11-706O15.8	1.84449	0.0339428	64.7097	0
RP11-703I16.2	1.84449	0.0339388	89.9536	0
RP11-613H2.2	1.84449	0.0339066	25.5207	0
RP11-567B20.2	1.84449	0.0339026	44.9768	0
RP11-554I8.2	1.84449	0.0338986	19.9046	0
RP11-552J9.1	1.84449	0.0338946	14.0891	0
RP11-545I10.2	1.84449	0.0338865	33.1408	0
RP11-542E6.3	1.84449	0.0338825	45.5398	0
RP11-4K16.2	1.84449	0.0338664	1.03167	0
RP11-479J7.2	1.84449	0.0338584	37.2504	0
RP11-474D1.1	1.84449	0.0338504	26.2997	0
RP11-403P13.1	1.84449	0.0338343	36.8314	0
RP11-3L10.2	1.84449	0.0338262	42.3037	0
RP11-363G2.4	1.84449	0.0338102	13.839	0
RP11-329A14.2	1.84449	0.0337981	69.0783	0
RP11-320H14.1	1.84449	0.0337901	49.0166	0
RP11-272J7.4	1.84449	0.033762	25.9044	0
RP11-266L9.6	1.84449	0.0337579	26.4484	0
RP11-228O6.2	1.84449	0.0337459	86.1661	0
RP11-222G7.2	1.84449	0.0337419	62.8466	0
RP11-214N16.2	1.84449	0.0337298	66.8227	0
RP11-197P3.1	1.84449	0.0337258	62.8466	0
RP11-178H8.3	1.84449	0.0337137	57.0437	0
RP11-168P13.1	1.84449	0.0337057	124.974	0
RP11-134N8.2	1.84449	0.0336896	153.005	0
RP11-12D24.10	1.84449	0.0336816	53.2408	0
RP11-129K12.1	1.84449	0.0336776	58.8905	0
RP11-129H15.3	1.84449	0.0336736	67.0965	0
RP11-113D6.9	1.84449	0.0336655	48.0809	0
RP11-110H1.8	1.84449	0.0336615	13.251	0
RP1-91N13.1	1.84449	0.0336414	79.0896	0
RP1-273P12.1	1.84449	0.0336293	43.4259	0
RP1-191J18.65	1.84449	0.0336213	54.3905	0
RP1-140J1.4	1.84449	0.0336093	35.3216	0
RN7SL802P	1.84449	0.0335932	110.246	0
RN7SL473P	1.84449	0.0335851	110.246	0
RN7SL372P	1.84449	0.0335811	110.619	0
RN7SL360P	1.84449	0.0335771	112.519	0
RN7SKP289	1.84449	0.0335691	110.994	0
RN7SKP254	1.84449	0.0335651	105.623	0
RN7SKP142	1.84449	0.033561	99.8265	0
RBMY1E	1.84449	0.033553	0.861842	0
RAB5CP2	1.84449	0.033545	51.402	0
PTP4A1P5	1.84449	0.0335409	71.9629	0
PRPF38AP2	1.84449	0.0335369	38.476	0
PPIL1P1	1.84449	0.0335289	65.6174	0
PABPC1P5	1.84449	0.0335249	15.8409	0
OXT	1.84449	0.0335209	36.4622	0
OR9A3P	1.84449	0.0335168	37.2928	0
OR8F1P	1.84449	0.0335128	35.0944	0
OR6R1P	1.84449	0.0335048	34.8331	0
OR6A2	1.84449	0.0335008	23.8479	0
OR5G1P	1.84449	0.0334927	34.6122	0
OR4T1P	1.84449	0.0334767	35.9419	0
OR4F8P	1.84449	0.0334726	34.9446	0
OR4D8P	1.84449	0.0334686	35.2076	0
OR4A12P	1.84449	0.0334606	35.6679	0
OR1E1	1.84449	0.0334405	25.0521	0
OR13C8	1.84449	0.0334325	34.0011	0
MRPS18BP2	1.84449	0.0334043	43.1398	0
MORF4L1P7	1.84449	0.0333923	46.5762	0
MBD3L4	1.84449	0.0333762	13.4634	0
LOX	1.84449	0.0333641	2.16971	0
LL22NC03-84E4.8	1.84449	0.0333561	129.419	0
LINC00892	1.84449	0.0333521	11.3416	0
LELP1	1.84449	0.0333481	19.5132	0
LCE6A	1.84449	0.03334	29.3397	0
KRT19P4	1.84449	0.033324	34.7223	0
KLHL34	1.84449	0.0333159	11.5293	0
KCNJ2-AS1	1.84449	0.0333079	13.4083	0
KB-1589B1.3	1.84449	0.0333039	36.4217	0
IGLV3-19	1.84449	0.0332958	62.6063	0
IGLC5	1.84449	0.0332918	111.751	0
IGKV4-1	1.84449	0.0332838	43.2538	0
IGKV2D-10	1.84449	0.0332798	46.8428	0
IGKV1D-42	1.84449	0.0332717	67.2343	0
IGHVIII-47-1	1.84449	0.0332677	98.9218	0
HNRNPDLP1	1.84449	0.0332516	59.5329	0
HMGN2P17	1.84449	0.0332476	44.0688	0
HMGB1P37	1.84449	0.0332436	53.7654	0
HIST1H2APS4	1.84449	0.0332396	94.0894	0
HES3	1.84449	0.0332315	23.6071	0
GCSHP2	1.84449	0.0332155	39.1664	0
GAGE2D	1.84449	0.0332074	4.50945	0
FAM58BP	1.84449	0.0331914	33.1408	0
FABP5P10	1.84449	0.0331873	80.2527	0
CYYR1	1.84449	0.0331672	0.305793	0
CTSLP5	1.84449	0.0331552	29.261	0
CTD-2568P8.1	1.84449	0.0331472	48.7249	0
CTD-2320B12.3	1.84449	0.0331351	42.7456	0
C2orf44	1.84449	0.033107	1.61806	0
ATG4AP1	1.84449	0.0331029	60.8608	0
ASB3	1.84449	0.0330989	0.172452	0
AP001505.9	1.84449	0.0330949	39.7368	0
AP000275.64	1.84449	0.0330909	48.0809	0
ALG9_2	1.84449	0.0330869	0.351547	0
AL359546.1	1.84449	0.0330829	337.558	0
AF277315.13	1.84449	0.0330788	41.9783	0
AC098817.3	1.84449	0.0330748	28.874	0
AC093159.1	1.84449	0.0330708	34.6855	0
AC079753.4	1.84449	0.0330668	41.1863	0
AC078994.2	1.84449	0.0330628	44.1877	0
AC073869.13	1.84449	0.0330587	50.374	0
AC016745.3	1.84449	0.0330547	39.4495	0
AC016739.2	1.84449	0.0330507	94.9075	0
AC009237.16	1.84449	0.0330467	94.3605	0
AC006041.1	1.84449	0.0330427	30.7736	0
AC005741.2	1.84449	0.0330387	75.7942	0
CTD-2269E23.3	1.96708	0.0308889	76.3687	0
CTD-2201E18.5	1.96708	0.0308848	46.1414	0
CTD-2145A24.3	1.96708	0.0308808	37.9905	0
CTD-2141G3.1	1.96708	0.0308768	24.1113	0
CTB-78H18.1	1.96708	0.0308728	34.394	0
CRIP1P3	1.96708	0.0308688	170.094	0
CICP13	1.96708	0.0308647	13.4172	0
CFL1P8	1.96708	0.0308607	78.7804	0
CDR1	1.96708	0.0308567	28.8073	0
AGPAT5P1	1.96708	0.0308527	36.7229	0
ACY1	1.96708	0.0308487	2.64495	0
AC093106.5	1.96708	0.0308447	73.8081	0
AC073257.2	1.96708	0.0308406	26.3898	0
AC023115.4	1.96708	0.0308366	55.1928	0
AC012414.1	1.96708	0.0308326	54.9496	0
AC007316.3	1.96708	0.0308286	98.7353	0
AC006482.1	1.96708	0.0308246	33.682	0
AC006076.1	1.96708	0.0308205	25.0138	0
AC005754.8	1.96708	0.0308165	17.939	0
AC005549.3	1.96708	0.0308125	91.9427	0
Y_RNA_529	2.08879	0.0287029	374.207	0
XXyac-YX65C7_A.3	2.08879	0.0286989	13.9473	0
XXbac-BPG299F13.15	2.08879	0.0286948	206.744	0
UBE2L5P	2.08879	0.0286908	65.3066	0
TRAV38-2DV8	2.08879	0.0286828	58.1067	0
snoU13_60	2.08879	0.0286788	370.502	0
SERF1A	2.08879	0.0286748	2.09452	0
SAR1AP4	2.08879	0.0286707	63.3176	0
RPS8P3	2.08879	0.0286667	60.1619	0
RPS18P12	2.08879	0.0286627	81.5265	0
RPL5P28	2.08879	0.0286587	53.9981	0
RPL39P40	2.08879	0.0286547	256.306	0
RPL24P7	2.08879	0.0286506	82.6064	0
RP5-961K14.2	2.08879	0.0286466	33.7123	0
RP5-1059H15.1	2.08879	0.0286426	68.2859	0
RP4-560B9.4	2.08879	0.0286386	82.9727	0
RP4-552O12.1	2.08879	0.0286346	14.9265	0
RP3-326L13.2	2.08879	0.0286306	11.7233	0
RP13-313G19.2	2.08879	0.0286265	17.2844	0
RP11-83J16.3	2.08879	0.0286225	29.7225	0
RP11-834C11.10	2.08879	0.0286185	15.6703	0
RP11-807H22.5	2.08879	0.0286145	35.9814	0
RP11-740P5.3	2.08879	0.0286105	65.9977	0
RP11-728C8.1	2.08879	0.0286064	70.7385	0
RP11-707O23.5	2.08879	0.0286024	25.4217	0
RP11-702L6.1	2.08879	0.0285984	29.8173	0
RP11-676F20.2	2.08879	0.0285944	18.8044	0
RP11-575L7.2	2.08879	0.0285904	4.56016	0
RP11-512G4.1	2.08879	0.0285864	132.229	0
RP11-511I11.1	2.08879	0.0285823	119.938	0
RP11-504E21.1	2.08879	0.0285783	35.7068	0
RP11-495K9.7	2.08879	0.0285743	37.0869	0
RP11-475I24.1	2.08879	0.0285703	16.1018	0
RP11-343J3.2	2.08879	0.0285663	27.7602	0
RP11-339A7.1	2.08879	0.0285622	77.6363	0
RP11-324D17.2	2.08879	0.0285582	38.8988	0
RP11-321E2.11	2.08879	0.0285542	116.575	0
RP11-296O14.2	2.08879	0.0285502	27.9885	0
RP11-25L5.2	2.08879	0.0285462	119.555	0
RP11-14J7.1	2.08879	0.0285422	107.531	0
RP11-148B3.1	2.08879	0.0285381	38.8584	0
RP11-116D17.1	2.08879	0.0285341	21.5806	0
RP11-1006G14.3	2.08879	0.0285301	28.6749	0
RP1-203C2.4	2.08879	0.0285261	33.3221	0
RNU6-849P	2.08879	0.0285221	356.387	0
RNU6-114P	2.08879	0.028518	356.387	0
RNU5B-2P	2.08879	0.028514	331.157	0
RN7SL854P	2.08879	0.02851	127.716	0
RN7SL340P	2.08879	0.028506	127.281	0
RN7SL222P	2.08879	0.028502	126.421	0
RN7SL14P	2.08879	0.028498	126.421	0
RN7SKP165	2.08879	0.0284939	105.114	0
RN7SKP148	2.08879	0.0284899	136.075	0
PABPC1P8	2.08879	0.0284859	17.939	0
OR8K1	2.08879	0.0284819	34.4257	0
OR7E162P	2.08879	0.0284779	36.3661	0
OR4F28P	2.08879	0.0284738	39.8941	0
OR4A6P	2.08879	0.0284698	38.578	0
NEUROG1	2.08879	0.0284658	22.693	0
NANOGP3	2.08879	0.0284618	130.842	0
MTATP6P4	2.08879	0.0284578	55.4381	0
LINC00302	2.08879	0.0284537	28.1782	0
KRTAP4-12	2.08879	0.0284497	34.7453	0
KRT8P32	2.08879	0.0284457	25.6131	0
IGHVII-74-1	2.08879	0.0284417	155.273	0
IFNL4	2.08879	0.0284377	25.8609	0
HNRNPA1P58	2.08879	0.0284337	61.6486	0
HNRNPA1P46	2.08879	0.0284296	39.9367	0
GAPDHP56	2.08879	0.0284256	37.8752	0
GAPDHP34	2.08879	0.0284216	45.4686	0
FOXD4L6	2.08879	0.0284176	13.7324	0
FAM136BP	2.08879	0.0284136	89.7379	0
CTD-3162L10.4	2.08879	0.0284095	23.9569	0
CTD-3105H18.5	2.08879	0.0284055	304.233	0
RN7SL159P	2.20972	0.0264727	145.669	0
RN7SL140P	2.20972	0.0264687	144.668	0
PPIAP9	2.20972	0.0264647	51.8452	0
OR5BM1P	2.20972	0.0264607	115.023	0
OR10J5	2.20972	0.0264566	40.0936	0
MYO5BP3	2.20972	0.0264526	32.915	0
MTND2P33	2.20972	0.0264486	40.8325	0
MRPL50P1	2.20972	0.0264446	109.631	0
MEMO1P5	2.20972	0.0264406	103.69	0
LINC00279	2.20972	0.0264366	6.4282	0
KRTAP9-2	2.20972	0.0264325	41.8888	0
IPMKP1	2.20972	0.0264285	49.2377	0
IGLV7-46	2.20972	0.0264245	89.0027	0
IGLV2-28	2.20972	0.0264205	96.7776	0
HIST1H2APS3	2.20972	0.0264165	314.166	0
HEXA-AS1	2.20972	0.0264124	15.7318	0
GNAQP1	2.20972	0.0264084	39.4548	0
FTH1P20	2.20972	0.0264044	76.8217	0
FCGR1A	2.20972	0.0264004	4.2748	0
CTD-2081C10.7	2.20972	0.0263964	55.4654	0
CIR1P1	2.20972	0.0263923	37.1565	0
C10orf120	2.20972	0.0263883	19.914	0
BTF3P9	2.20972	0.0263843	148.757	0
ATP5G1P4	2.20972	0.0263803	95.4609	0
AP006621.8	2.20972	0.0263763	4.55116	0
AL022344.7	2.20972	0.0263723	43.4899	0
AC138517.4	2.20972	0.0263682	22.6213	0
AC015987.1	2.20972	0.0263642	6.55022	0
AC009505.4	2.20972	0.0263602	14.4024	0
VENTXP7	2.32996	0.0248172	43.9439	0
U3_47	2.32996	0.0248131	198.577	0
TRIM64DP	2.32996	0.0248091	7.80031	0
TRBV7-1	2.32996	0.0248051	80.648	0
TRAV8-1	2.32996	0.0248011	70.1638	0
ST13P18	2.32996	0.0247971	40.9915	0
RPS6P12	2.32996	0.0247931	57.9866	0
RPL17P35	2.32996	0.024789	76.6817	0
RP4-743O11.1	2.32996	0.024785	143.191	0
RP4-725G10.4	2.32996	0.024781	54.0414	0
RP3-419C19.2	2.32996	0.024777	73.7273	0
RP11-80H8.3	2.32996	0.024773	75.4449	0
RP11-78E6.1	2.32996	0.0247689	50.3568	0
RP11-630I5.1	2.32996	0.0247649	61.8183	0
RP11-626A1.1	2.32996	0.0247609	40.9915	0
RP11-527N22.2	2.32996	0.0247569	32.7358	0
RP11-524C21.2	2.32996	0.0247529	26.067	0
RP11-474N24.6	2.32996	0.0247489	78.8357	0
RP11-467I20.3	2.32996	0.0247448	92.7275	0
RP11-435I3.1	2.32996	0.0247408	96.3347	0
RP11-393N4.2	2.32996	0.0247368	55.2471	0
RP11-297L17.6	2.32996	0.0247328	56.3565	0
RP11-284L19.1	2.32996	0.0247288	177.63	0
RP11-188D8.1	2.32996	0.0247247	73.2144	0
RP11-145A3.4	2.32996	0.0247207	139.861	0
RP11-1277A3.3	2.32996	0.0247167	77.8157	0
RP11-103J8.2	2.32996	0.0247127	91.518	0
RP1-300I2.3	2.32996	0.0247087	112.262	0
RP1-128O3.4	2.32996	0.0247047	46.5174	0
RNU4-77P	2.32996	0.0247006	269.861	0
RNMTL1P2	2.32996	0.0246966	44.2674	0
RNA5SP474	2.32996	0.0246926	467.759	0
RP11-97F8.1	2.44959	0.0229527	53.094	0
RP11-753D20.4	2.44959	0.0229286	19.8877	0
RP11-626G11.5	2.44959	0.0229125	9.00748	0
RP11-475J5.8	2.44959	0.0228924	59.6631	0
RP11-445N20.3	2.44959	0.0228763	210.702	0
RP11-401F2.2	2.44959	0.0228602	199.897	0
RP11-395P13.3	2.44959	0.0228562	61.5472	0
RP11-384C21.9	2.44959	0.0228522	112.985	0
RP11-318I4.2	2.44959	0.0228482	59.5871	0
RP11-293M10.2	2.44959	0.0228442	3.73013	0
RP11-289E15.1	2.44959	0.0228402	152.364	0
RP11-214O1.1	2.44959	0.0228201	22.3915	0
RP11-202H2.1	2.44959	0.022816	0.195371	0
RP11-1E11.1	2.44959	0.022812	60.3559	0
RP11-186O14.7	2.44959	0.022804	65.0568	0
RP11-178F10.4	2.44959	0.0228	72.2965	0
RP11-11N5.3	2.44959	0.0227879	108.277	0
RNA5-8SP4	2.44959	0.0227638	311.839	0
RBMY2TP	2.44959	0.0227437	7.14244	0
RBMY2OP	2.44959	0.0227397	5.94281	0
OR5W2	2.44959	0.0227236	50.1349	0
OR5M3	2.44959	0.0227196	44.506	0
OR5M10	2.44959	0.0227156	44.4637	0
NUDT10	2.44959	0.0226915	8.83397	0
NF1P3	2.44959	0.0226834	10.7457	0
MIS18A-AS1	2.44959	0.0226714	14.9635	0
LCE2D	2.44959	0.0226593	37.0062	0
KLF7P1	2.44959	0.0226553	44.6335	0
ISCA1P3	2.44959	0.0226513	125.404	0
IGHV3-74	2.44959	0.0226473	67.7911	0
HMGB3P12	2.44959	0.0226433	84.1292	0
GAPDHP28	2.44959	0.0226392	46.6359	0
FRG2	2.44959	0.0226352	16.0908	0
DEFA5	2.44959	0.0226312	32.8021	0
CTSLP3	2.44959	0.0226272	42.0646	0
CTD-2550O8.7	2.44959	0.0226232	39.9452	0
CTD-2063L20.1	2.44959	0.0226191	51.3456	0
CTC-463N11.1	2.44959	0.0226151	23.7924	0
CRP	2.44959	0.0226111	20.3285	0
AP001628.7	2.44959	0.0226071	40.324	0
AL359195.1	2.44959	0.0226031	11.9023	0
AC135776.1	2.44959	0.0225991	128.505	0
AC114752.1	2.44959	0.022595	28.4179	0
AC103564.9	2.44959	0.022591	101.246	0
AC098614.1	2.44959	0.022587	183.435	0
AC093106.4	2.44959	0.022583	132.886	0
AC092628.3	2.44959	0.022579	185.618	0
AC092106.1	2.44959	0.0225749	96.049	0
AC016908.1	2.44959	0.0225709	38.3723	0
AC010086.1	2.44959	0.0225669	6.13213	0
AC006026.10	2.44959	0.0225629	36.1483	0
AC000110.1	2.44959	0.0225589	80.0956	0
VN1R69P	2.56867	0.0212328	83.2311	0
TPM3P3	2.56867	0.0212288	132.135	0
TFAMP2	2.56867	0.0212248	63.3819	0
RPS3AP34	2.56867	0.0212208	59.8923	0
RP4-656G21.1	2.56867	0.0212167	67.1103	0
ZNRF4	2.68725	0.0198144	35.682	0
Z95704.3	2.68725	0.0198103	44.5099	0
Y_RNA_98	2.68725	0.0198063	504.446	0
VN2R5P	2.68725	0.0198023	2.27439	0
VENTXP1	2.68725	0.0197983	18.9446	0
UBE2NL	2.68725	0.0197943	43.494	0
SPATA31A1	2.68725	0.0197902	8.22203	0
RPL7L1P9	2.68725	0.0197862	69.065	0
RPL39P	2.68725	0.0197822	329.83	0
RPL17P44	2.68725	0.0197782	93.5517	0
RP11-97N10.1	2.68725	0.0197742	70.0047	0
RP11-958J22.3	2.68725	0.0197702	54.1615	0
RP11-94B19.4	2.68725	0.0197661	54.2186	0
RP11-87P13.2	2.68725	0.0197621	44.7033	0
RP11-787D11.1	2.68725	0.0197581	39.6711	0
RP11-72M10.5	2.68725	0.0197541	18.5685	0
RP11-63H19.2	2.68725	0.0197501	45.5744	0
RP11-589F4.2	2.68725	0.019746	69.3443	0
RP11-436J20.1	2.68725	0.019742	79.0375	0
RP11-336A10.5	2.68725	0.019738	22.1878	0
RP11-322A17.1	2.68725	0.019734	111.613	0
RP11-317N6.1	2.68725	0.01973	43.2019	0
RP11-229M1.2	2.68725	0.019726	69.4378	0
RP11-140C18.2	2.68725	0.0197219	233.879	0
RP11-119D18.1	2.68725	0.0197179	24.49	0
RNA5SP25	2.68725	0.0197139	467.759	0
RN7SKP44	2.68725	0.0197099	162.827	0
RN7SKP178	2.68725	0.0197059	156.393	0
RBMXL2	2.68725	0.0197018	23.2295	0
RARRES2P1	2.68725	0.0196978	106.972	0
PABPC1P3	2.68725	0.0196938	112.099	0
OR5D18	2.68725	0.0196898	52.0784	0
OR5AM1P	2.68725	0.0196858	49.858	0
OR4K7P	2.68725	0.0196817	54.4481	0
OR13C5	2.68725	0.0196777	45.1742	0
IGHV7-56	2.68725	0.0196737	118.284	0
HMGN1P35	2.68725	0.0196697	86.622	0
GNPATP	2.68725	0.0196657	21.3058	0
GAPDHP52	2.68725	0.0196617	54.6215	0
FAM8A2P	2.68725	0.0196576	45.0556	0
CTD-2587H19.3	2.68725	0.0196536	152.681	0
CTD-2021A8.2	2.68725	0.0196496	69.6258	0
AL391005.1	2.68725	0.0196456	79.5262	0
AC099754.1	2.68725	0.0196416	15.309	0
AP000860.2	2.80537	0.0185365	100.413	0
AC138517.5	2.80537	0.0185325	98.8222	0
AC098817.5	2.80537	0.0185285	58.5308	0
AC093323.1	2.80537	0.0185245	137.576	0
AC068039.4	2.80537	0.0185205	23.7541	0
AC007041.2	2.80537	0.0185164	48.5983	0
ACE_2	1.34199	0.018199	0.631662	0
TUBB4BP7	2.92309	0.0173029	45.4871	0
RPSAP53	2.92309	0.0172989	65.1172	0
RPSAP2	2.92309	0.0172949	63.2106	0
RPS20P23	2.92309	0.0172908	158.562	0
RP6-60B16.1	2.92309	0.0172868	45.635	0
RP11-719L21.1	2.92309	0.0172828	55.6304	0
RP11-63D14.1	2.92309	0.0172788	47.0898	0
RP11-484D4.3	2.92309	0.0172748	59.1476	0
RP11-462G22.2	2.92309	0.0172708	92.0181	0
RP11-443C10.2	2.92309	0.0172667	41.2425	0
RP11-388E23.2	2.92309	0.0172627	79.7316	0
RP11-253D19.1	2.92309	0.0172587	89.0969	0
RP11-16F15.2	2.92309	0.0172547	100.593	0
RP1-182D15.2	2.92309	0.0172507	71.5045	0
PPIAL4G	2.92309	0.0172466	76.0583	0
OR8H2	2.92309	0.0172426	59.7775	0
OR6C3	2.92309	0.0172386	59.969	0
OR5AK2	2.92309	0.0172346	56.3565	0
MYO5BP1	2.92309	0.0172306	43.8867	0
MTND6P15	2.92309	0.0172266	107.737	0
MAGEA13P	2.92309	0.0172225	53.3058	0
LINC00396	2.92309	0.0172185	33.6517	0
KSR1P1	2.92309	0.0172145	233.879	0
KRT8P11	2.92309	0.0172105	37.4207	0
KRT18P45	2.92309	0.0172065	42.1088	0
KRT18P37	2.92309	0.0172024	43.784	0
IGLV11-55	2.92309	0.0171984	103.182	0
IFNL2	2.92309	0.0171944	35.5485	0
CTD-2336O2.2	2.92309	0.0171904	45.0129	0
CTD-2074D8.1	2.92309	0.0171864	49.4547	0
CHTF8P1	2.92309	0.0171824	36.4251	0
CTD-2547L24.4	3.04043	0.0161336	86.2534	0
CTD-2320B12.2	3.04043	0.0161296	90.7591	0
CTBP2P4	3.04043	0.0161255	66.0963	0
AC097523.1	3.04043	0.0161215	95.4609	0
AC079250.1	3.04043	0.0161175	114.517	0
AC073055.2	3.04043	0.0161135	37.513	0
AC013444.1	3.04043	0.0161095	31.9373	0
AC012671.2	3.04043	0.0161054	113.027	0
SLC25A6P6	3.15742	0.0152013	78.1602	0
RPS3AP25	3.15742	0.0151973	76.6817	0
RPL5P29	3.15742	0.0151933	68.0186	0
RPL26P3	3.15742	0.0151893	134.235	0
RP11-932O9.9	3.15742	0.0151852	76.7786	0
RP11-286H14.6	3.15742	0.0151812	40.921	0
RP11-220I1.5	3.15742	0.0151772	63.0795	0
RP11-12M9.4	3.15742	0.0151732	57.3666	0
RP11-12A2.3	3.15742	0.0151692	21.0265	0
REG3A	3.15742	0.0151652	22.1283	0
PSAT1P1	3.15742	0.0151611	54.9807	0
OR5H15	3.15742	0.0151571	64.5527	0
MTND4P27	3.15742	0.0151531	44.9104	0
KRTAP5-8	3.15742	0.0151491	51.402	0
HERC2P8	3.15742	0.0151451	1.74302	0
ELK2BP	3.15742	0.015141	19.7111	0
MLLT4-AS1	3.27409	0.0142731	23.1073	0
KRT18P47	3.27409	0.0142691	67.0278	0
HMGB1P46	3.27409	0.014265	107.354	0
GLUD1P4	3.27409	0.014261	156.666	0
FLJ14816	3.27409	0.014257	36.6459	0
BIN2P1	3.27409	0.014253	42.8014	0
ASS1P4	3.27409	0.014249	53.0682	0
AE000661.36	3.27409	0.014245	37.1237	0
AC138430.4	3.27409	0.0142409	3.69394	0
ZNF705D	3.39046	0.013377	5.88481	0
RP11-81A1.3	3.39046	0.013373	60.5793	0
RP11-770J1.3	3.39046	0.013369	3.41358	0
RP11-747H12.3	3.39046	0.0133649	70.7959	0
RP11-69C17.3	3.39046	0.0133609	20.9288	0
TUBB8P4	3.50656	0.0126296	32.1557	0
SPATA31E2P	3.50656	0.0126256	12.3463	0
SETP15	3.50656	0.0126135	64.7267	0
SENP3-EIF4A1	3.50656	0.0126095	4.54723	0
RP4-675G8.2	3.50656	0.0126055	72.185	0
RP11-713P17.5	3.50656	0.0125934	61.9821	0
RP11-566F5.1	3.50656	0.0125894	116.94	0
RP11-451G4.1	3.50656	0.0125854	31.8926	0
RP11-397D12.4	3.50656	0.0125774	55.8184	0
RP11-373J16.2	3.50656	0.0125733	74.4049	0
RP11-334L9.1	3.50656	0.0125653	35.7978	0
RP11-288G3.4	3.50656	0.0125613	56.5381	0
RP11-232D9.3	3.50656	0.0125532	54.8583	0
RP1-118J21.25	3.50656	0.0125452	58.6654	0
PRDX2P4	3.50656	0.0125332	116.94	0
OR8U1	3.50656	0.0125291	75.4449	0
LGALS7B	3.50656	0.0125251	27.6344	0
KCTD14	3.50656	0.0125211	2.30219	0
CCT8L1P	3.50656	0.0125131	41.9139	0
C21orf37	3.50656	0.012509	6.81466	0
AP000265.1	3.50656	0.012505	39.3736	0
RPL3P11	3.738	0.011183	65.3066	0
RP11-703I16.1	3.738	0.011179	74.5432	0
RP11-46D6.4	3.738	0.011175	56.1872	0
RP11-407N17.2	3.738	0.0111709	157.561	0
RP11-300J18.2	3.738	0.0111669	15.5112	0
RP11-18B16.1	3.738	0.0111629	175.684	0
OR5G3	3.738	0.0111589	80.5612	0
LA16c-444G7.2	3.738	0.0111549	82.7891	0
CTD-2318B16.4	3.738	0.0111508	257.187	0
CICP26	3.738	0.0111468	25.6746	0
BMS1P19	3.738	0.0111428	85.533	0
AP005019.3	3.738	0.0111388	73.5903	0
AC144835.1	3.85338	0.0104798	67.1613	0
AC023669.2	3.85338	0.0104758	105.743	0
RP11-706C16.7	3.96855	0.0100016	24.0093	0
RP11-408E5.5	3.96855	0.00999759	73.8338	0
RP11-255L13.1	3.96855	0.00999357	202.338	0
RANP7	3.96855	0.00998955	78.1897	0
OR5B19P	3.96855	0.00998553	85.6885	0
OR10Q1	3.96855	0.00998152	76.6817	0
KB-67B5.12	3.96855	0.0099775	30.4554	0
OR4C1P	4.08352	0.00945512	90.4367	0
GAGE12J	4.08352	0.0094511	11.4897	0
FOXN3P1	4.08352	0.00944708	56.8896	0
DEFB107B	4.08352	0.00944306	6.25253	0
CTD-2287O16.5	4.08352	0.00943904	52.296	0
CH17-12M21.1	4.08352	0.00943502	77.3155	0
AC009313.2	4.08352	0.00943101	43.3779	0
AC008154.4	4.08352	0.00942699	54.1109	0
XXbac-BPG299F13.16	4.19831	0.00898095	117.429	0
RPL29P28	4.19831	0.00897693	107.668	0
RP11-94D20.1	4.19831	0.00897292	136.683	0
RP11-524K14.1	4.19831	0.0089689	33.5311	0
RP11-216N14.1	4.19831	0.00896488	80.5709	0
RP11-621L6.3	4.31292	0.00852286	158.139	0
RP11-616M22.10	4.31292	0.00851885	32.0614	0
RP11-178F10.2	4.31292	0.00850679	52.095	0
FARSBP1	4.31292	0.00850277	46.1924	0
BRD7P1	4.31292	0.00849875	46.4095	0
AY269186.2	4.31292	0.00849474	88.9631	0
ASCL4	4.31292	0.00849072	39.3248	0
AC009892.10	4.31292	0.0084867	28.0272	0
TLX1	4.42737	0.00803665	10.7219	0
SOX8	4.42737	0.00803263	17.1837	0
RPL12P3	4.42737	0.00802861	224.43	0
RP4-614N24.1	4.54166	0.00767098	35.5845	0
RP11-642D6.1	4.54166	0.00766696	52.2052	0
RP11-344L13.2	4.54166	0.00766294	30.8344	0
MARK2P6	4.54166	0.00765892	104.294	0
AC113331.9	4.54166	0.00765491	63.6839	0
LINC00242	4.7698	0.00690348	9.78769	0
DUSP5P2	4.7698	0.00689946	49.5857	0
CTD-2247C11.2	4.7698	0.00689544	36.9006	0
RP11-543B16.2	4.99741	0.00628466	114.596	0
RP11-288I21.1	4.99741	0.00628064	7.25821	0
CTD-2619J13.3	4.99741	0.00627662	25.6754	0
RP11-544D21.2	5.22453	0.00576629	35.7305	0
RN7SKP126	5.22453	0.00576228	358.615	0
MTND4P21	5.22453	0.00575826	79.2811	0
MRPL15P1	5.22453	0.00575424	89.8034	0
RP11-147L13.8	5.33792	0.00554529	38.4591	0
SLC25A5P3	5.45121	0.00528811	126.85	0
OR6C65	5.79049	0.00462509	113.027	0
LINC00445	6.12896	0.00411476	75.5755	0
ZNF877P	6.57916	0.00351201	229.293	0
FAM60CP	6.57916	0.003508	211.337	0
ADAM24P	6.69154	0.00332717	69.0172	0
AC091770.3	6.69154	0.00332315	53.096	0
SYT5	8.25876	0.00205336	19.2306	0

## Sheet: only C_I
Gene expressed only HIV-1 monoinfected CEMCCR5+ cell
Feature ID	-LOG10(P Value)	FDR	C-UI TPM	C-I TPM
ZNF791	1.87522	0.0325524	0	1.0521
ZFRP1	2.94189	0.0170136	0	6.10583
YME1L1P1	1.63186	0.0387165	0	7.15153
YJEFN3	2.11573	0.0279756	0	1.20727
Y_RNA_433	1.59607	0.0400707	0	156.725
Y_RNA_107	1.59607	0.0400667	0	145.863
XXyac-YX65C7_A.4	1.59607	0.0400627	0	9.89399
XXyac-YM21GA2.4	1.59607	0.0400587	0	6.93278
XXbac-BPGBPG55C20.3	1.34199	0.049124	0	20.4613
WI2-80269A6.1	1.59607	0.0400546	0	23.4215
WASH5P	1.59607	0.0400506	0	1.27861
VTI1BP3	1.96708	0.0309531	0	28.9547
VN1R48P	1.59607	0.0400466	0	14.2202
VN1R4	1.59607	0.0400426	0	14.1113
VN1R32P	2.44959	0.023021	0	28.4876
VN1R13P	1.96708	0.0309491	0	20.8081
VCX	2.44959	0.023017	0	13.6989
USP9YP4	3.04043	0.0161617	0	2.21233
USP9YP3	2.80537	0.0185606	0	2.43849
USP9YP18	1.34199	0.04912	0	1.32214
UBE2V1P6	1.34199	0.049116	0	22.7348
UBE2MP1	1.59607	0.0400386	0	26.7857
UBBP5	1.34199	0.049112	0	41.538
U82671.8	1.34199	0.0286868	0	6.64808
U3_41	1.59607	0.0400346	0	70.1531
TUBBP1	3.04043	0.0161577	0	20.1381
TTTY4	1.34199	0.0491039	0	0.300003
TTTY17A	1.34199	0.0490999	0	9.7607
TTTY16	1.34199	0.0490959	0	5.843
TTTY12	1.34199	0.0490919	0	1.91825
TSEN15P1	1.34199	0.0490878	0	13.2642
TRIM7	7.7002	0.00241099	0	8.746
TRIM60P13	1.96708	0.0309451	0	14.3532
TRGV2	2.80537	0.0185566	0	44.9837
TRERNA1	2.44959	0.0230129	0	32.6759
TRBV6-5	1.34199	0.0490838	0	22.0102
TRBV5-5	2.20972	0.0266375	0	46.8183
TRBV5-3	1.96708	0.0309411	0	39.433
TRBV24-1	1.34199	0.0490798	0	21.5382
TRBV12-1	1.59607	0.0400305	0	33.2554
TRBJ2-3	1.59607	0.0400265	0	300.656
TRAV8-4	1.59607	0.0400225	0	24.6357
TRAV8-3	1.34199	0.0490758	0	24.6083
TRAV7	1.34199	0.0490718	0	21.6225
TRAV6	1.59607	0.0400185	0	24.8854
TRAV5	3.27409	0.0143253	0	69.7545
TRAV26-2	1.34199	0.0490677	0	14.0574
TRAV22	2.20972	0.0266334	0	33.893
TRAV21	1.34199	0.0490637	0	20.3483
TRAV2	1.34199	0.0490597	0	21.1264
TRAV13-2	1.34199	0.0490557	0	19.4185
TPT1P1	1.34199	0.0490517	0	21.3303
TPMTP4	1.59607	0.0400145	0	21.7288
TPM4P1	1.34199	0.0490477	0	13.6916
TPBGL	1.96708	0.0309371	0	6.59334
TNNI3K	1.34199	0.0490436	0	0.0319185
TMEM88	1.59607	0.0400104	0	14.234
TMEM52	1.34199	0.0490396	0	6.56123
TMEM256P1	1.59607	0.0400064	0	43.3299
TMEM190	2.44959	0.0230089	0	18.2976
TM4SF19_1	1.34199	0.0490356	0	0.495654
TM4SF18	1.34199	0.0490316	0	0.694171
TLE1P1	1.59607	0.0400024	0	24.472
TIGD5	2.44959	0.0230049	0	10.6887
TGFBR3L	1.96708	0.0309331	0	6.2361
TFDP3	1.34199	0.0490276	0	6.57685
TDPX2	2.20972	0.0266294	0	37.0776
TCEB1P18	1.34199	0.0490235	0	32.7867
TAS2R7	3.27409	0.0143213	0	33.6044
TAS2R5	1.96708	0.030929	0	16.0132
TACSTD2	3.04043	0.0161537	0	16.0287
SUMO2P3	1.96708	0.030925	0	63.9416
SRSF9P1	2.44959	0.0230009	0	48.6439
SRSF10P1	4.54166	0.00765089	0	50.1321
SRRM1P2	1.59607	0.0399984	0	12.3592
SPATA13	1.96708	0.030921	0	0.0562693
SPANXN5	1.34199	0.0490195	0	5.64306
SOX5P	1.34199	0.0490155	0	9.804
SOX21	1.34199	0.0490115	0	4.41259
SOX14	2.20972	0.0266254	0	27.0149
SOHLH2	1.34199	0.0490075	0	0.0852325
SOD1P1	2.44959	0.0229969	0	58.5938
SOCS5P2	4.7698	0.00691152	0	21.7529
SNX19P3	2.44959	0.0229928	0	8.66597
SNRPD2P2	1.59607	0.0399944	0	44.2407
snoU13_86	1.59607	0.0399904	0	141.655
snoU13_84	1.34199	0.0490035	0	108.325
snoU13_42	1.96708	0.030917	0	177.069
snoU13_220	1.59607	0.0399863	0	141.655
SNORA70_1	1.34199	0.0489994	0	89.1058
SNORA40_14	1.34199	0.0489954	0	94.4369
SNORA25_9	1.34199	0.0489914	0	105.23
SMARCE1P5	2.80537	0.0185526	0	24.0525
SLC39A3	1.59607	0.0399823	0	1.85333
SLC25A20P1	2.20972	0.0266214	0	24.472
SLC25A1P4	1.34199	0.0489874	0	14.2019
SLC20A1P2	1.59607	0.0399783	0	20.6912
SLC20A1P1	3.50656	0.0126216	0	42.378
SLAMF9	2.20972	0.0266174	0	7.99791
SKA2P1	1.34199	0.0489834	0	28.3311
SFPQP1	3.50656	0.0126175	0	3.37162
SETP2	1.59607	0.0399743	0	15.9095
SERPINB8P1	1.34199	0.0489793	0	29.308
SERHL2	2.44959	0.0229888	0	1.24151
SDCCAG3P2	1.34199	0.0489753	0	10.8007
SDCCAG3P1	1.96708	0.030913	0	15.9854
SDC4P	1.96708	0.0309089	0	30.6409
S100A1	1.34199	0.0489713	0	2.68704
RSL24D1P6	1.59607	0.0399703	0	36.7385
RSL24D1P4	1.34199	0.0489673	0	22.8287
RSL24D1P11	1.34199	0.0489633	0	22.5033
RRN3P3	1.59607	0.0399662	0	0.777545
RPSAP42	1.59607	0.0399622	0	16.7792
RPS6P23	1.59607	0.0399582	0	16.4055
RPS4XP21	1.96708	0.0309049	0	23.8848
RPS4XP18	2.44959	0.0229848	0	33.7893
RPS4XP11	1.59607	0.0399542	0	19.0831
RPS3AP9	2.80537	0.0185486	0	37.2024
RPS3AP52	1.34199	0.0489593	0	37.2024
RPS3AP5	1.96708	0.0309009	0	22.4302
RPS2P48	1.59607	0.0399502	0	16.7031
RPS27P23	1.34199	0.0489552	0	44.0204
RPS27P16	1.59607	0.0399462	0	73.2943
RPS20P35	1.34199	0.0489512	0	30.9499
RPS19P6	1.59607	0.0399421	0	34.0234
RPS18P13	2.44959	0.0229808	0	56.7869
RPS17P11	1.59607	0.0399381	0	50.2804
RPS10P3	1.59607	0.0399341	0	29.8222
RPP40P2	1.34199	0.0489472	0	15.5184
RPL9P18	1.59607	0.0399301	0	27.5367
RPL7L1P10	1.59607	0.0399261	0	31.8189
RPL7AP73	1.34199	0.0489432	0	31.3006
RPL7AP72	1.34199	0.0489392	0	14.3869
RPL7AP56	2.44959	0.0229768	0	32.5933
RPL5P3	1.34199	0.0489351	0	12.4287
RPL5P26	1.96708	0.0308969	0	20.9979
RPL37P21	2.44959	0.0229728	0	93.4104
RPL36AP35	1.34199	0.0489311	0	35.8737
RPL35P9	2.20972	0.0266134	0	63.1378
RPL35AP22	1.34199	0.0489271	0	32.9824
RPL34P22	1.34199	0.0489231	0	34.7456
RPL32P31	2.44959	0.0229687	0	63.9734
RPL31P13	1.34199	0.0489191	0	29.8625
RPL29P3	1.34199	0.0489151	0	23.8642
RPL23AP22	2.80537	0.0185446	0	65.0426
RPL21P66	1.59607	0.039922	0	31.6141
RPL21P131	1.59607	0.039918	0	30.5013
RPL21P129	1.34199	0.048911	0	23.1153
RPL21P108	1.59607	0.039914	0	18.6719
RPL19P1	1.34199	0.048907	0	25.8157
RPL18AP8	1.59607	0.03991	0	27.9018
RPL18AP3	1.34199	0.048903	0	17.9953
RPL18AP17	1.96708	0.0308929	0	93.006
RPL13P2	2.44959	0.0229647	0	39.1218
RPL13AP25	1.34199	0.048899	0	18.0541
RPL12P41	1.59607	0.039906	0	29.5826
RP6-91H8.2	2.20972	0.0266093	0	33.945
RP6-218J18.2	1.34199	0.048895	0	6.94913
RP5-973M2.2	1.34199	0.0488909	0	13.3929
RP5-933K21.2	1.59607	0.039902	0	15.7732
RP5-930J4.2	2.20972	0.0266053	0	20.5948
RP5-901A4.5	2.20972	0.0266013	0	62.2485
RP5-891H21.5	3.04043	0.0161496	0	29.9434
RP5-878I13.2	1.84449	0.0340553	0	39.8597
RP5-837M10.1	1.34199	0.0488869	0	13.5738
RP5-827C21.1	1.34199	0.0488829	0	25.2263
RP5-1170D6.1	1.84449	0.0340473	0	35.8971
RP5-1132H15.2	2.20972	0.0265973	0	53.2487
RP5-1097F14.1	1.59607	0.0398979	0	29.7619
RP5-1033K19.2	1.84449	0.0340432	0	84.8626
RP4-803A2.1	1.34199	0.0488789	0	20.8081
RP4-799G3.1	1.34199	0.0488749	0	19.9442
RP4-796I8.1	2.20972	0.0265933	0	54.9707
RP4-775D17.1	1.34199	0.0488709	0	13.0914
RP4-763G1.1	1.34199	0.0488668	0	15.1774
RP4-753D5.3	1.84449	0.0340312	0	30.1394
RP4-736I12.1	1.34199	0.0488628	0	14.891
RP4-706G24.1	1.59607	0.0398939	0	20.1534
RP4-657E11.10	1.34199	0.0488588	0	13.4091
RP4-621B10.8	1.59607	0.0398899	0	10.0151
RP4-610C12.2	1.59607	0.0398859	0	82.3025
RP4-592A1.4	1.59607	0.0398819	0	34.9932
RP4-590F24.1	1.59607	0.0398778	0	18.3464
RP4-560B9.6	1.59607	0.0398738	0	28.2767
RP4-555L14.4	1.34199	0.0488548	0	0.965663
RP3-514P16.1	1.59607	0.0398698	0	8.22107
RP3-512B11.3	1.84449	0.0340151	0	20.7378
RP3-510H16.3	2.20972	0.0265892	0	31.3895
RP3-507I15.1	1.34199	0.0488508	0	15.8752
RP3-481A17.1	1.59607	0.0398658	0	33.7893
RP3-473B4.3	1.84449	0.0340111	0	4.80313
RP3-437C15.1	2.20972	0.0265852	0	48.355
RP3-433F14.4	1.59607	0.0398618	0	56.445
RP3-419C19.3	1.84449	0.0340071	0	27.3628
RP3-413H6.2	1.34199	0.0488467	0	17.0775
RP3-399J4.1	1.59607	0.0398578	0	33.4822
RP3-395C13.1	1.84449	0.0340031	0	29.8948
RP3-388N13.2	2.44959	0.0229607	0	50.0607
RP3-341D10.1	1.84449	0.033999	0	19.4458
RP3-339A18.3	1.34199	0.0488427	0	14.5959
RP3-334F4.1	3.04043	0.0161456	0	37.497
RP3-326L13.3	1.34199	0.0488387	0	13.2802
RP13-996F3.4	1.59607	0.0398537	0	2.16014
RP13-487K5.1	1.34199	0.0488347	0	6.37571
RP13-483F6.1	1.34199	0.0488307	0	17.5105
RP13-379O24.3	1.59607	0.0398497	0	20.3202
RP13-36C9.4	1.59607	0.0398457	0	10.0561
RP13-221M14.4	2.44959	0.0229567	0	20.0321
RP11-9M16.2	2.80537	0.0185405	0	16.553
RP11-98D18.9	3.27409	0.0143173	0	10.2335
RP11-989E6.2	1.34199	0.0488266	0	5.35066
RP11-983C2.3	1.59607	0.0398417	0	10.4335
RP11-973H7.5	3.85338	0.0104718	0	3.98023
RP11-96K19.5	2.44959	0.0229486	0	19.1256
RP11-960H2.2	1.84449	0.033991	0	84.8626
RP11-95M15.2	3.85338	0.0104677	0	24.8434
RP11-958F21.3	2.44959	0.0229446	0	22.2061
RP11-945F5.1	1.34199	0.0488226	0	10.2782
RP11-93H10.1	2.44959	0.0229406	0	10.059
RP11-92B11.4	2.20972	0.0265812	0	24.998
RP11-91K8.4	3.50656	0.0126015	0	59.4038
RP11-91J3.2	3.04043	0.0161416	0	26.0183
RP11-8L8.1	1.59607	0.0398377	0	16.9335
RP11-88I21.1	1.84449	0.033983	0	30.6409
RP11-88E18.1	1.59607	0.0398336	0	16.856
RP11-876N24.4	1.59607	0.0398296	0	6.39694
RP11-873E20.1	1.59607	0.0398256	0	9.15609
RP11-869B15.1	2.20972	0.0265772	0	31.5689
RP11-867G23.12	2.68725	0.019967	0	5.4746
RP11-864J10.2	2.20972	0.0265732	0	41.3051
RP11-863P13.6	1.34199	0.0488186	0	20.2365
RP11-85A1.3	1.34199	0.0488146	0	12.7883
RP11-849F2.9	1.84449	0.0339749	0	27.3222
RP11-849F2.4	1.34199	0.0488106	0	10.4041
RP11-81H14.3	1.59607	0.0398216	0	12.6783
RP11-814E24.1	2.44959	0.0229366	0	32.3073
RP11-80F22.13	2.68725	0.019963	0	18.3807
RP11-80F22.10	3.27409	0.0143133	0	17.3156
RP11-807E13.3	3.50656	0.0125974	0	57.0611
RP11-7G23.5	1.84449	0.0339709	0	18.0896
RP11-7F18.2	1.59607	0.0398176	0	13.2364
RP11-7F18.1	1.34199	0.0488066	0	19.8013
RP11-7D5.2	1.59607	0.0398135	0	19.0092
RP11-79L9.2	2.20972	0.0265692	0	26.9162
RP11-799B12.4	1.34199	0.0488025	0	4.08772
RP11-798K23.1	1.59607	0.0398095	0	21.6331
RP11-797H7.3	1.84449	0.0339669	0	13.4221
RP11-793K1.1	1.34199	0.0487985	0	28.4039
RP11-791M20.1	2.20972	0.0265651	0	24.1775
RP11-788A4.1	2.20972	0.0265611	0	9.59958
RP11-77E14.2	1.34199	0.0487945	0	18.9197
RP11-779O18.2	2.20972	0.0265571	0	29.9434
RP11-778D9.12	1.84449	0.0339629	0	15.0944
RP11-777B9.4	1.59607	0.0398055	0	49.6032
RP11-775B15.3	1.34199	0.0487905	0	22.2316
RP11-770J1.4	1.84449	0.0339589	0	8.82799
RP11-760D2.4	1.59607	0.0398015	0	21.4754
RP11-760D2.10	1.34199	0.0487865	0	11.4617
RP11-758P17.3	2.44959	0.0229326	0	11.2044
RP11-758H6.1	1.34199	0.0487824	0	21.8794
RP11-756P10.3	3.04043	0.0161376	0	29.0003
RP11-745K9.2	2.20972	0.0265531	0	49.3264
RP11-740C1.2	1.34199	0.0487784	0	13.2642
RP11-73B8.1	2.20972	0.0265491	0	42.9927
RP11-738B7.1	1.34199	0.0487744	0	6.08431
RP11-723P16.3	1.34199	0.0487704	0	14.4622
RP11-719N22.1	1.84449	0.0339508	0	33.3005
RP11-719K4.3	1.59607	0.0397975	0	2.42864
RP11-713C19.2	1.34199	0.0487664	0	10.9181
RP11-709B3.2	1.84449	0.0339468	0	8.3101
RP11-702F3.4	2.44959	0.0229245	0	12.6503
RP11-702F3.2	1.34199	0.0487624	0	12.5701
RP11-6N17.1	1.84449	0.0339347	0	9.95954
RP11-6F6.1	2.68725	0.019959	0	8.48626
RP11-6C10.1	2.68725	0.019955	0	70.9983
RP11-693N9.1	2.44959	0.0229205	0	167.411
RP11-692C24.3	1.34199	0.0487583	0	38.1004
RP11-690C23.2	3.27409	0.0143093	0	4.46483
RP11-685A21.1	1.34199	0.0487543	0	3.61318
RP11-679I18.4	1.34199	0.0487503	0	15.6282
RP11-679B17.2	2.44959	0.0229165	0	59.9564
RP11-678G14.5	1.59607	0.0397935	0	42.9509
RP11-675P14.1	2.20972	0.026545	0	21.8362
RP11-674N23.2	4.31292	0.00852688	0	132.551
RP11-669C19.1	1.59607	0.0397894	0	6.36653
RP11-665N17.4	1.84449	0.0339307	0	47.2184
RP11-665A22.1	1.84449	0.0339267	0	4.20246
RP11-65J3.6	1.34199	0.0487463	0	32.9824
RP11-655M14.6	1.59607	0.0397854	0	15.141
RP11-646J21.4	1.34199	0.0487423	0	10.6858
RP11-646I6.5	1.34199	0.0487382	0	20.8868
RP11-646E18.3	1.34199	0.0487342	0	30.8634
RP11-643N23.1	1.84449	0.0339227	0	57.19
RP11-63K6.7	2.92309	0.0174476	0	21.1804
RP11-63H19.6	1.34199	0.0487302	0	21.4546
RP11-63A23.2	2.20972	0.026541	0	28.4039
RP11-632K20.6	1.84449	0.0339187	0	7.93758
RP11-622L21.1	1.84449	0.0339147	0	20.974
RP11-61J19.4	1.84449	0.0339106	0	9.69731
RP11-61J19.2	1.34199	0.0487262	0	11.9064
RP11-61F5.1	1.59607	0.0397814	0	50.1094
RP11-61D1.2	1.34199	0.0487222	0	84.9932
RP11-613M5.3	1.34199	0.0487182	0	14.6735
RP11-608B3.1	2.92309	0.0174435	0	22.9076
RP11-600F24.1	4.08352	0.00942297	0	54.1623
RP11-5P18.3	1.34199	0.0487141	0	42.4966
RP11-598O8.1	1.34199	0.0487101	0	10.9397
RP11-593P24.2	1.34199	0.0487061	0	9.83017
RP11-583M2.2	1.34199	0.0487021	0	17.4828
RP11-579D7.4	1.34199	0.0486981	0	7.95473
RP11-575C1.1	1.59607	0.0397774	0	25.8006
RP11-574O16.1	1.59607	0.0397734	0	25.1832
RP11-572O17.1	1.34199	0.048694	0	13.7769
RP11-571M6.1	2.92309	0.0174395	0	56.5654
RP11-571L19.8	1.59607	0.0397693	0	16.9335
RP11-56P9.5	1.34199	0.04869	0	2.15508
RP11-567G11.1	2.20972	0.026537	0	36.4657
RP11-562M8.4	2.44959	0.0229085	0	64.4532
RP11-557J10.5	2.20972	0.026533	0	15.3035
RP11-557C9.3	1.34199	0.048686	0	91.315
RP11-557C9.1	2.44959	0.0229044	0	16.6546
RP11-549A6.1	1.34199	0.048682	0	10.9181
RP11-547D24.1	1.84449	0.0338905	0	7.94443
RP11-53B5.1	1.59607	0.0397653	0	11.7763
RP11-52B19.10	1.34199	0.048678	0	14.851
RP11-529J17.3	1.59607	0.0397613	0	3.36812
RP11-529G21.3	1.34199	0.048674	0	19.487
RP11-529A4.4	3.27409	0.0143052	0	6.8611
RP11-524L6.4	2.68725	0.019951	0	19.5128
RP11-524D16__A.3	2.20972	0.026529	0	33.893
RP11-523H24.3	1.59607	0.0397573	0	11.6829
RP11-522B15.4	4.31292	0.00851483	0	4.28082
RP11-521M14.2	1.84449	0.0338785	0	17.1623
RP11-520D19.1	1.84449	0.0338745	0	25.5058
RP11-51O6.1	2.20972	0.026525	0	39.0428
RP11-51L5.4	2.20972	0.0265209	0	16.9595
RP11-51C14.1	2.20972	0.0265169	0	17.6786
RP11-505O17.1	2.44959	0.0229004	0	33.9674
RP11-505K9.3	1.84449	0.0338704	0	9.89532
RP11-502I4.3	2.20972	0.0265129	0	14.415
RP11-500M10.1	1.34199	0.0486699	0	11.3557
RP11-4K3__A.3	1.34199	0.0486659	0	18.4459
RP11-498M15.1	1.34199	0.0486619	0	9.177
RP11-498M14.1	1.59607	0.0397533	0	10.4483
RP11-498E2.8	2.20972	0.0265089	0	46.3275
RP11-498E11.2	1.84449	0.0338624	0	22.5125
RP11-497H16.7	1.34199	0.0486579	0	0.65102
RP11-488L18.6	1.59607	0.0397493	0	54.5635
RP11-488I20.7	1.59607	0.0397452	0	9.13339
RP11-484K9.4	1.34199	0.0486539	0	15.6282
RP11-480G7.2	1.34199	0.0486498	0	5.15591
RP11-476B13.2	2.44959	0.0228964	0	55.4436
RP11-474J18.1	1.84449	0.0338544	0	11.8198
RP11-473M20.16	1.34199	0.0486458	0	14.7715
RP11-472G21.2	1.34199	0.0486418	0	14.693
RP11-472D17.1	2.44959	0.0228884	0	6.97356
RP11-471G13.5	2.44959	0.0228844	0	28.5823
RP11-46E17.6	4.08352	0.00941895	0	17.0147
RP11-469E19.1	1.84449	0.0338463	0	24.4883
RP11-468N14.5	1.34199	0.0486378	0	4.40906
RP11-467L19.8	2.68725	0.019947	0	6.72855
RP11-466C23.5	1.59607	0.0397412	0	53.1847
RP11-464I4.1	2.20972	0.0265049	0	60.7094
RP11-464C19.3	1.34199	0.0486338	0	8.53213
RP11-45P22.2	2.44959	0.0228803	0	53.3774
RP11-451J24.1	1.34199	0.0486298	0	27.0149
RP11-450H5.3	1.84449	0.0338423	0	120.361
RP11-44N21.4	3.50656	0.0125814	0	1.39697
RP11-44N12.5	2.20972	0.0265008	0	43.8457
RP11-445P19.2	1.34199	0.0486257	0	39.1813
RP11-443K8.1	1.59607	0.0397372	0	16.609
RP11-440L14.3	1.34199	0.0486217	0	15.4967
RP11-440I14.3	1.34199	0.0486177	0	2.66565
RP11-439L8.2	1.59607	0.0397332	0	10.9778
RP11-438L19.1	1.34199	0.0486137	0	10.2117
RP11-438E8.2	1.34199	0.0486097	0	16.4177
RP11-438C19.2	1.34199	0.0486056	0	17.7638
RP11-438C19.1	2.44959	0.0228723	0	44.146
RP11-434D2.12	4.31292	0.00851081	0	24.7659
RP11-434D2.10	1.59607	0.0397292	0	12.8106
RP11-432M8.3	1.59607	0.0397251	0	24.677
RP11-432M8.16	2.20972	0.0264968	0	36.9536
RP11-432J24.6	2.20972	0.0264928	0	13.6157
RP11-430B1.2	2.44959	0.0228683	0	0.999971
RP11-42O15.2	2.68725	0.0199429	0	30.4698
RP11-426A6.5	5.11103	0.00602347	0	19.7202
RP11-425M17.3	1.34199	0.0486016	0	15.5184
RP11-424I19.1	1.59607	0.0397211	0	15.6061
RP11-41L14.1	1.59607	0.0397171	0	8.93941
RP11-412H9.1	1.34199	0.0485976	0	10.513
RP11-409K15.1	1.59607	0.0397131	0	16.2786
RP11-408E5.6	1.59607	0.0397091	0	19.5387
RP11-407A16.1	1.84449	0.0338383	0	22.9616
RP11-404E6.1	3.27409	0.0143012	0	21.716
RP11-403F21.3	2.68725	0.0199389	0	33.4822
RP11-403B2.5	1.84449	0.0338303	0	10.2993
RP11-402P6.6	1.59607	0.0397051	0	64.0528
RP11-402K9.1	2.44959	0.0228643	0	16.5477
RP11-3J11.1	2.20972	0.0264888	0	83.3895
RP11-399O19.9	2.20972	0.0264848	0	18.0541
RP11-393M18.4	1.59607	0.039701	0	6.30118
RP11-393K19.1	1.59607	0.039697	0	28.7737
RP11-392L5.2	1.84449	0.0338222	0	18.545
RP11-389C8.1	2.20972	0.0264808	0	36.8304
RP11-384L8.1	2.20972	0.0264767	0	11.686
RP11-382F24.1	1.84449	0.0338182	0	2.08152
RP11-375B1.3	1.59607	0.039693	0	22.0872
RP11-372E1.6	1.59607	0.039689	0	0.381603
RP11-371M22.1	1.59607	0.039685	0	12.6024
RP11-371A19.2	1.59607	0.0396809	0	12.0262
RP11-367G18.2	1.84449	0.0338142	0	41.1973
RP11-366M4.15	2.68725	0.0199349	0	43.0765
RP11-365H23.1	3.27409	0.0142972	0	55.4674
RP11-359P18.8	1.59607	0.0396769	0	68.8418
RP11-359B12.2	1.59607	0.0396729	0	0.863651
RP11-351E7.2	1.59607	0.0396689	0	29.8827
RP11-349G13.2	1.84449	0.0338062	0	47.2184
RP11-348J12.2	2.08879	0.0290324	0	28.9244
RP11-347H15.6	2.92309	0.0174355	0	27.4399
RP11-344N17.9	1.59607	0.0396649	0	6.21348
RP11-342M1.6	3.50656	0.0125693	0	30.3017
RP11-342C24.8	1.59607	0.0396609	0	1.3208
RP11-341G5.2	1.59607	0.0396568	0	17.0709
RP11-341A22.1	1.59607	0.0396528	0	80.5036
RP11-335L23.4	1.84449	0.0338021	0	33.2404
RP11-327I22.8	3.738	0.0111348	0	8.27029
RP11-327F22.5	1.59607	0.0396488	0	15.3141
RP11-326K13.2	4.54166	0.00764687	0	94.2757
RP11-326I11.3	5.33792	0.00554127	0	26.4861
RP11-326C3.15	1.59607	0.0396448	0	29.6422
RP11-321E8.1	1.84449	0.0337941	0	24.1352
RP11-321E2.5	2.68725	0.0199309	0	48.8629
RP11-31E13.2	2.08879	0.0290284	0	22.995
RP11-317O24.1	1.84449	0.0337861	0	14.6036
RP11-311H10.7	1.84449	0.033782	0	98.4769
RP11-306I1.1	1.59607	0.0396408	0	17.0511
RP11-302M6.5	2.08879	0.0290244	0	40.399
RP11-302B13.5	2.92309	0.0174315	0	0.615401
RP11-302B13.1	1.84449	0.033778	0	46.503
RP11-2F9.3	3.27409	0.0142932	0	59.2128
RP11-294O2.1	4.08352	0.00941493	0	34.2731
RP11-294L11.1	5.5644	0.00511131	0	112.867
RP11-285F16.1	2.44959	0.0228361	0	52.8305
RP11-285A15.1	1.84449	0.033774	0	28.6395
RP11-27I1.6	1.59607	0.0396367	0	39.7093
RP11-278H7.3	1.84449	0.03377	0	11.181
RP11-274J15.2	1.84449	0.033766	0	48.461
RP11-272G22.3	2.68725	0.0199269	0	34.7456
RP11-269G24.4	1.59607	0.0396327	0	8.44733
RP11-25P11.2	1.59607	0.0396287	0	27.692
RP11-259O2.2	2.68725	0.0199228	0	8.30917
RP11-256L6.4	1.59607	0.0396247	0	41.8527
RP11-256G5.1	1.59607	0.0396207	0	47.0676
RP11-252O18.3	2.92309	0.0174275	0	41.228
RP11-250B2.5	3.27409	0.0142892	0	17.3483
RP11-24C14.1	3.50656	0.0125573	0	69.1355
RP11-248E9.6	2.68725	0.0199188	0	21.8903
RP11-241F15.1	2.44959	0.0228321	0	9.80649
RP11-240E2.2	1.84449	0.0337539	0	48.461
RP11-23O13.1	2.08879	0.0290203	0	31.8878
RP11-239E10.2	2.08879	0.0290163	0	24.391
RP11-232L2.1	2.08879	0.0290123	0	42.2528
RP11-231G15.3	1.84449	0.0337499	0	24.7516
RP11-231C18.2	3.50656	0.0125492	0	53.946
RP11-22D3.1	2.44959	0.0228281	0	10.2469
RP11-227F8.2	3.27409	0.0142851	0	66.7217
RP11-21I4.2	1.84449	0.0337378	0	17.741
RP11-21C4.5	1.84449	0.0337338	0	43.8457
RP11-218F4.2	2.44959	0.0228241	0	43.1125
RP11-212J19.1	2.08879	0.0290083	0	27.6574
RP11-1E1.2	2.08879	0.0290043	0	22.9235
RP11-196G18.1	1.59607	0.0396167	0	35.9321
RP11-192P9.1	1.59607	0.0396126	0	53.1847
RP11-191A15.2	1.84449	0.0337218	0	47.5845
RP11-190C22.1	2.08879	0.0290002	0	35.3572
RP11-187C18.4	2.44959	0.022808	0	44.0705
RP11-185N2.1	2.08879	0.0289962	0	9.07898
RP11-184B22.2	1.84449	0.0337178	0	41.6633
RP11-183C12.1	1.59607	0.0396086	0	64.3325
RP11-178G16.4	1.59607	0.0396046	0	24.1907
RP11-174C7.3	1.84449	0.0337097	0	34.4854
RP11-170L3.2	2.08879	0.0289922	0	92.8497
RP11-16F15.4	1.59607	0.0396006	0	41.8527
RP11-165H4.3	1.59607	0.0395966	0	12.4427
RP11-163O19.3	2.08879	0.0289882	0	20.181
RP11-163O19.10	2.92309	0.0174235	0	14.7847
RP11-162I7.1	2.68725	0.0199148	0	19.1327
RP11-160C18.4	2.92309	0.0174194	0	26.1621
RP11-159J3.1	3.738	0.0111308	0	45.2833
RP11-158M2.5	1.59607	0.0395925	0	11.3586
RP11-151D14.1	1.84449	0.0337017	0	7.73098
RP11-14K3.4	1.84449	0.0336977	0	16.8483
RP11-149P14.1	2.92309	0.0174154	0	58.6679
RP11-144G16.1	2.92309	0.0174114	0	20.7171
RP11-144A16.5	1.84449	0.0336936	0	0.885388
RP11-141C7.3	1.59607	0.0395885	0	11.1018
RP11-13J8.1	2.08879	0.0289842	0	12.5916
RP11-13E5.2	3.27409	0.0142811	0	6.34897
RP11-136H13.2	2.44959	0.0227959	0	92.0759
RP11-135A1.2	1.59607	0.0395845	0	25.1402
RP11-12N13.1	1.84449	0.0336856	0	30.7946
RP11-12M9.3	2.08879	0.0289801	0	37.7747
RP11-12A20.8	1.59607	0.0395805	0	42.5785
RP11-129I19.2	1.59607	0.0395765	0	13.4173
RP11-1281K21.2	1.84449	0.0336695	0	33.1208
RP11-127B16.1	1.59607	0.0395725	0	17.814
RP11-1267H10.1	2.44959	0.0227919	0	34.6057
RP11-1263C18.1	1.59607	0.0395684	0	27.6401
RP11-122L4.1	1.59607	0.0395644	0	6.16924
RP11-122G18.8	1.59607	0.0395604	0	25.4441
RP11-11C20.3	2.44959	0.0227839	0	45.0721
RP11-119B16.2	1.59607	0.0395564	0	23.3844
RP11-116N8.4	3.27409	0.0142771	0	5.97411
RP11-115D7.3	1.59607	0.0395524	0	21.5068
RP11-1152B5.1	1.59607	0.0395483	0	29.2886
RP11-111F5.4	2.08879	0.0289761	0	8.15734
RP11-1109M24.12	1.59607	0.0395443	0	42.9509
RP11-1109F11.3	2.44959	0.0227799	0	17.245
RP11-109M19.3	2.44959	0.0227759	0	17.7802
RP11-109G23.3	2.44959	0.0227718	0	11.1126
RP11-109E10.2	1.59607	0.0395403	0	27.2313
RP11-1099M24.7	1.59607	0.0395363	0	3.13984
RP11-108L7.15	1.59607	0.0395323	0	15.079
RP11-107C10.1	1.84449	0.0336575	0	61.7959
RP11-1049H7.2	2.08879	0.0289721	0	10.6241
RP11-1035H13.3	2.68725	0.0199108	0	2.18951
RP11-1035H13.2	1.84449	0.0336535	0	2.02387
RP11-1024P17.1	4.08352	0.00941091	0	24.9893
RP11-1017G21.5	1.84449	0.0336494	0	17.0669
RP11-1012E15.1	1.84449	0.0336454	0	30.692
RP1-90J20.10	1.59607	0.0395282	0	9.81489
RP1-45I4.3	1.84449	0.0336374	0	6.35007
RP1-40G4P.1	1.59607	0.0395242	0	23.019
RP1-32I10.10	1.59607	0.0395202	0	20.0711
RP1-31B8.1	1.59607	0.0395162	0	16.6465
RP1-30G7.2	1.84449	0.0336334	0	10.6941
RP1-292L20.2	2.44959	0.0227678	0	43.9953
RP1-290I10.2	2.08879	0.0289681	0	22.3214
RP1-288M22.1	1.59607	0.0395122	0	21.4754
RP1-279N11.1	3.15742	0.015137	0	34.6802
RP1-276J11.3	2.08879	0.0289641	0	21.3716
RP1-20N4.1	1.84449	0.0336253	0	22.6788
RP1-20C7.6	1.59607	0.0395082	0	28.9433
RP1-197J16.2	1.59607	0.0395041	0	35.7576
RP1-161C16.1	1.84449	0.0336173	0	50.1776
RP1-144C9.2	1.84449	0.0336133	0	27.161
RP1-136J15.5	1.59607	0.0395001	0	8.13033
RP1-125I3.2	2.92309	0.0174074	0	8.70466
RNU6ATAC35P	1.84449	0.0336052	0	43.0261
RNU6-804P	1.84449	0.0336012	0	172.105
RNU6-173P	1.59607	0.0394961	0	141.655
RNU6-1066P	1.59607	0.0394921	0	140.306
RNU2-23P	3.96855	0.00997348	0	245.536
RNU1-61P	1.59607	0.0394881	0	97.5639
RNA5SP67	1.84449	0.0335972	0	140.574
RNA5SP446	1.59607	0.039484	0	179.66
RNA5SP443	1.59607	0.03948	0	111.607
RN7SL783P	1.59607	0.039476	0	49.2714
RN7SL746P	2.08879	0.0289601	0	73.9071
RN7SL713P	2.68725	0.0199068	0	96.922
RN7SL705P	2.44959	0.0227598	0	88.292
RN7SL625P	1.59607	0.039472	0	50.9763
RN7SL553P	1.84449	0.0335892	0	62.2135
RN7SL423P	2.08879	0.028956	0	73.1729
RN7SL396P	2.08879	0.028952	0	78.9222
RN7SL380P	1.59607	0.039468	0	47.8317
RN7SL309P	1.59607	0.039464	0	48.944
RN7SL271P	2.44959	0.0227558	0	89.8302
RN7SL265P	1.59607	0.0394599	0	48.944
RN7SL235P	1.84449	0.0335731	0	60.1804
RN7SL122P	1.59607	0.0394559	0	49.4367
RN7SL120P	2.08879	0.028948	0	75.164
RN7SKP294	2.08879	0.028944	0	65.3794
RN7SKP204	1.59607	0.0394519	0	47.5231
RN7SKP102	2.44959	0.0227517	0	81.8453
RIMBP3C	2.68725	0.0199028	0	4.82626
RHOV	2.44959	0.0227477	0	12.4187
RGS9BP	3.738	0.0111267	0	15.2718
REXO1L8P	1.84449	0.033557	0	10.5592
RBM48P1	1.84449	0.033549	0	14.523
RARRES2P8	1.59607	0.0394479	0	40.1421
RARRES2P7	1.59607	0.0394439	0	31.4118
RAD23BLP	1.59607	0.0394398	0	6.45581
PWWP2AP1	1.59607	0.0394358	0	6.48137
PTGER4P2	2.44959	0.0227357	0	102.307
PSMC1P4	2.68725	0.0198987	0	22.2037
PSMC1P10	2.08879	0.02894	0	16.6528
PRSS29P	3.50656	0.0125412	0	13.9991
PRLH	1.84449	0.0335329	0	30.59
PRKRIRP4	3.50656	0.0125372	0	17.1449
PRKACG	1.59607	0.0394318	0	9.37756
PRAMEF5	2.68725	0.0198947	0	3.18912
PPP1R2P9	1.59607	0.0394278	0	24.1907
PPP1R14BP5	1.59607	0.0394238	0	33.867
PPIAP21	1.59607	0.0394198	0	29.4055
PPIAP13	1.59607	0.0394157	0	30.8204
PKMP4	1.59607	0.0394117	0	48.1443
PHBP3	2.92309	0.0174034	0	40.4729
PGBD4P8	2.92309	0.0173993	0	58.981
PGAM4P1	2.08879	0.0289359	0	33.7893
PF4V1	2.92309	0.0173953	0	34.2785
PES1P1	2.68725	0.0198907	0	16.9725
PDCL3P7	3.15742	0.015133	0	51.7281
PAGE2B	3.738	0.0111227	0	11.4886
PABPC5	3.15742	0.015129	0	9.23067
PABPC3	3.96855	0.00996946	0	15.495
PABPC1P9	2.44959	0.0227317	0	12.3414
OR9G4	2.68725	0.0198867	0	29.913
OR8B9P	1.59607	0.0394077	0	15.9266
OR8B5P	2.44959	0.0227276	0	28.3311
OR7E55P	2.92309	0.0173913	0	37.0361
OR7E39P	1.59607	0.0394037	0	39.2857
OR7E106P	1.59607	0.0393997	0	14.4291
OR7A11P	1.84449	0.0335088	0	19.0831
OR6N2	1.59607	0.0393956	0	15.4425
OR6K5P	1.59607	0.0393916	0	11.6001
OR6C1	1.59607	0.0393876	0	13.859
OR5T2	2.92309	0.0173873	0	26.5604
OR5K1	1.59607	0.0393836	0	13.4295
OR5J2	1.84449	0.0334967	0	19.6115
OR5D14	1.84449	0.0334887	0	19.487
OR5B12	1.84449	0.0334847	0	17.4717
OR5AU1	2.08879	0.0289319	0	18.4613
OR56A7P	2.08879	0.0289279	0	23.4838
OR56A4	2.92309	0.0173833	0	27.4172
OR52S1P	2.08879	0.0289239	0	23.584
OR52L1	3.96855	0.00996544	0	43.7655
OR52E1_2	1.84449	0.0334807	0	19.8868
OR4Q2	1.59607	0.0393796	0	15.6061
OR4K4P	2.08879	0.0289199	0	32.3073
OR4G11P	2.92309	0.0173792	0	35.2631
OR4D9	2.68725	0.0198827	0	31.1792
OR4A7P	1.59607	0.0393756	0	16.1892
OR4A48P	1.84449	0.0334646	0	47.0977
OR3A3	2.44959	0.0227116	0	26.6887
OR2W2P	3.15742	0.015125	0	40.5175
OR2T6	1.59607	0.0393715	0	15.8923
OR2T35	2.68725	0.0198786	0	30.3131
OR2T11	2.44959	0.0227075	0	24.0497
OR2M1P	1.84449	0.0334566	0	19.364
OR2B11	4.54166	0.00764285	0	52.4151
OR2AH1P	1.84449	0.0334525	0	19.844
OR1M4P	1.84449	0.0334485	0	64.1644
OR1L6	1.84449	0.0334445	0	17.6391
OR1J1	1.59607	0.0393675	0	14.5001
OR14J1	2.68725	0.0198746	0	26.3781
OR14I1	1.84449	0.0334365	0	18.3784
OR11H5P	1.84449	0.0334284	0	18.9652
OR11H2	1.59607	0.0393635	0	15.0944
OR10T2	1.84449	0.0334244	0	19.487
OR10T1P	2.44959	0.0227035	0	27.2241
OR10N1P	1.59607	0.0393595	0	16.953
OR10J3	1.84449	0.0334204	0	18.6012
OR10D5P	2.44959	0.0226995	0	30.7652
OR10A6	1.84449	0.0334164	0	17.8788
OR10A4	2.08879	0.0289159	0	22.2093
NXF2B	2.44959	0.0226955	0	0.231394
NPM1P36	2.44959	0.0226875	0	30.8758
NPIPA2	1.46987	0.0443703	0	0.849213
NMD3P2	1.84449	0.0334124	0	24.1987
NDUFA5P3	1.46987	0.0443663	0	21.9555
NANOGNBP3	1.46987	0.0443623	0	26.0746
NACA2	1.46987	0.0443583	0	19.1327
MYO5BP2	2.92309	0.0173752	0	25.9572
MTND5P18	1.84449	0.0334083	0	10.225
MTND4P30	1.46987	0.0443543	0	16.3873
MTND1P5	2.44959	0.0226794	0	27.4269
MTATP6P9	1.46987	0.0443502	0	21.6649
MRPS24	2.44959	0.0226754	0	7.7282
MRPS17P3	1.84449	0.0334003	0	47.8317
MRPL38	2.92309	0.0173712	0	2.96594
MRPL34	1.84449	0.0333963	0	1.29366
MRPL32P1	2.68725	0.0198706	0	119.289
MRGPRG	3.15742	0.015121	0	42.3338
MRC1	4.54166	0.00763883	0	0.543007
MMP23B	1.46987	0.0443462	0	4.65324
MIR519D	1.84449	0.0333883	0	209.264
MIR4267	1.84449	0.0333842	0	224.575
MIR3654	1.46987	0.0443422	0	0.461403
MIR144	6.57916	0.00350398	0	94.6479
MIR1302-10	1.46987	0.0443382	0	9.43764
MGC10955	2.44959	0.0226674	0	27.932
Metazoa_SRP_13	1.46987	0.0443342	0	52.8034
MEP1AP3	1.84449	0.0333802	0	3.00705
MEIS3P1	1.46987	0.0443301	0	15.378
MARK2P5	1.84449	0.0333722	0	29.046
MARK2P12	1.46987	0.0443261	0	25.1832
MAPKAPK5P1	1.46987	0.0443221	0	10.7065
MAGEB5	1.84449	0.0333682	0	8.76079
LYPD2	2.44959	0.0226633	0	10.8098
LONRF2P2	1.84449	0.0333601	0	32.2508
LINC01079	1.46987	0.0443181	0	14.4575
LINC01072	1.46987	0.0443141	0	27.7965
LINC00533	1.46987	0.0443101	0	18.8632
LIN28AP2	2.68725	0.0198666	0	37.4388
LILRA2	3.15742	0.0151169	0	2.51556
LDHAP5	1.84449	0.033344	0	29.6064
LCN6_1	4.54166	0.00763481	0	5.37043
LCE1A	1.84449	0.033336	0	29.4643
KRTAP4-1	2.68725	0.0198626	0	23.7424
KRTAP2-5P	2.08879	0.0289118	0	55.8036
KRTAP2-3	2.08879	0.0289078	0	25.9979
KRTAP13-1	1.84449	0.033332	0	24.7184
KRT8P2	1.84449	0.033328	0	19.5076
KRT18P6	2.08879	0.0289038	0	17.469
KRT18P54	2.92309	0.0173672	0	44.3146
KRT18P49	1.46987	0.044306	0	17.7069
KRT18P36	1.84449	0.0333199	0	14.432
KRT18P24	2.32996	0.0246886	0	22.3021
KRT18P13	6.01622	0.00431166	0	42.6607
KIF4CP	2.08879	0.0288998	0	12.4708
KCNMB3P1	1.84449	0.0333119	0	10.2763
KB-1410C5.2	3.96855	0.00996142	0	35.128
IPPKP1	2.08879	0.0288958	0	16.1419
IPO4	2.32996	0.0246846	0	2.94778
IL6	3.15742	0.0151129	0	6.01902
IGLVVI-25-1	1.84449	0.0332998	0	73.9566
IGLVIV-66-1	1.46987	0.044302	0	32.0264
IGLV3-10	1.46987	0.044298	0	27.3324
IGLV2-11	2.08879	0.0288917	0	42.7432
IGKV6-21	1.84449	0.0332878	0	29.8948
IGKV2D-23	2.32996	0.0246805	0	49.0138
IGKV2D-18	2.68725	0.0198586	0	37.2024
IGKV2-29	2.08879	0.0288877	0	29.9029
IGKV2-24	1.84449	0.0332757	0	22.1071
IGKV1OR10-1	1.46987	0.044294	0	32.5213
IGKV1-27	1.46987	0.04429	0	29.1149
IGKV1-12	1.46987	0.0442859	0	28.2225
IGHVII-33-1	2.68725	0.0198545	0	105.23
IGHVII-22-1	1.46987	0.0442819	0	55.593
IGHV4-28	1.84449	0.0332637	0	36.4657
IGHV3OR16-7	2.32996	0.0246765	0	55.6831
IGHV3-73	1.46987	0.0442779	0	27.2818
IGHV3-43	4.54166	0.0076308	0	102.878
IGHV3-11	2.08879	0.0288837	0	38.9053
IGHG2	1.84449	0.0332597	0	10.5895
IFNWP18	1.46987	0.0442739	0	24.9275
IFNW1	2.32996	0.0246725	0	17.0286
IFNL3	2.68725	0.0198505	0	21.0309
IFNA4	2.32996	0.0246685	0	26.2538
HSPB3	1.46987	0.0442699	0	19.3082
HSPA8P17	1.46987	0.0442659	0	5.92128
HRCT1	1.84449	0.0332556	0	19.3844
HNRNPKP4	1.46987	0.0442618	0	10.6293
HNRNPCP4	1.46987	0.0442578	0	16.3691
HNRNPCP10	2.32996	0.0246645	0	29.1643
HNRNPA3P6	1.46987	0.0442538	0	14.6443
HNRNPA1P65	2.08879	0.0288797	0	23.1638
HMGB3P30	2.08879	0.0288757	0	36.4657
HMGB1P27	2.08879	0.0288717	0	36.6471
HIST1H2BPS3	1.46987	0.0442498	0	43.2028
HIST1H2APS1	1.84449	0.0332356	0	55.635
HIGD1AP5	2.08879	0.0288676	0	85.3213
HES6	2.32996	0.0246605	0	10.7601
HERC2P5	1.84449	0.0332275	0	0.527913
HCG15	3.15742	0.0151089	0	28.7288
HBZ	2.08879	0.0288636	0	12.1619
H1FNT	2.08879	0.0288596	0	16.9986
GUSBP12	2.68725	0.0198465	0	10.277
GRPEL2P2	1.84449	0.0332235	0	27.4854
GRPEL2-AS1	2.92309	0.0173632	0	3.47931
GRAMD4P5	3.15742	0.0151049	0	22.187
GPR6	1.46987	0.0442458	0	6.118
GPR152	1.84449	0.0332195	0	12.8868
GLI4	2.08879	0.0288556	0	2.32637
GGNBP1	4.99741	0.0062726	0	11.8381
GAPDHP26	2.92309	0.0173592	0	32.6575
GAPDHP22	1.84449	0.0332114	0	44.5888
GAPDHP16	1.46987	0.0442417	0	15.3141
GAGE12I	2.92309	0.0173551	0	4.55008
FUNDC2P2	4.19831	0.00896086	0	33.9004
FTLP18	1.46987	0.0442377	0	28.1685
FTLP10	2.08879	0.0288516	0	0.732239
FTHL17	2.68725	0.0198425	0	36.3308
FRG2B	4.19831	0.00895684	0	17.7741
FRDAP	2.08879	0.0288475	0	65.5734
FPGT	1.84449	0.0332034	0	0.513315
FOXH1	1.84449	0.0331994	0	6.29794
FOXD4L5	2.32996	0.0246564	0	8.29246
FOXD4	3.50656	0.0125171	0	18.5756
FITM1	1.84449	0.0331954	0	11.6922
FDPSP5	1.46987	0.0442337	0	10.5531
FASTKD3	1.46987	0.0442297	0	1.49126
FAM83C-AS1	2.32996	0.0246524	0	50.9511
FAM47B	2.68725	0.0198385	0	13.8852
FAM229A	1.46987	0.0442257	0	4.89603
FAM207BP	2.92309	0.0173511	0	65.6383
FAM138C	1.46987	0.0442217	0	10.0698
EPPIN	1.84449	0.0331833	0	1.71034
EPB41L4A-AS2	1.84449	0.0331793	0	17.8615
ELL2P1	2.32996	0.0246484	0	13.5264
EIF4BP9	1.46987	0.0442176	0	9.73705
EIF4A2P3	2.32996	0.0246444	0	24.4372
EIF4A1P9	1.46987	0.0442136	0	9.585
EIF3EP2	3.39046	0.0133569	0	22.3337
EIF1AY	1.46987	0.0442096	0	0.845218
EEF1GP5	2.92309	0.0173471	0	25.3033
EEF1DP5	2.08879	0.0288435	0	28.6246
EEF1A1P40	1.46987	0.0442056	0	25.7106
EEF1A1P27	3.39046	0.0133529	0	35.6946
EEF1A1P17	3.738	0.0111187	0	34.6639
DNM1P31	2.32996	0.0246404	0	10.1182
DEFB104B	2.32996	0.0246363	0	5.39922
DEFA6	1.84449	0.0331753	0	13.3058
DDX6P2	1.84449	0.0331713	0	10.4041
DBF4P1	1.46987	0.0442016	0	7.76603
DAZ4	2.32996	0.0246323	0	0.352319
DAP3P2	2.08879	0.0288395	0	43.3299
CYP26A1	1.84449	0.0331632	0	4.17011
CXADRP1	1.84449	0.0331592	0	16.8175
CTXN2	1.46987	0.0441975	0	1.20577
CTD-3214H19.12	1.84449	0.0331512	0	24.2305
CTD-3162L10.5	1.46987	0.0441935	0	14.7469
CTD-3023L14.1	2.08879	0.0288355	0	9.90508
CTD-3020H12.3	1.46987	0.0441895	0	6.41644
CTD-2651B20.1	2.08879	0.0288315	0	1.48679
CTD-2644I21.1	2.32996	0.0246283	0	16.6116
CTD-2619J13.1	2.32996	0.0246243	0	26.3074
CTD-2616J11.11	1.46987	0.0441855	0	0.831057
CTD-2545M3.8	1.46987	0.0441815	0	17.771
CTD-2537L20.1	1.84449	0.0331431	0	82.2107
CTD-2526A2.2	1.46987	0.0441774	0	14.8062
CTD-2396E7.7	1.84449	0.0331391	0	8.61731
CTD-2373J6.1	2.08879	0.0288275	0	24.6632
CTD-2335L22.6	2.92309	0.0173431	0	59.8327
CTD-2333K2.1	2.68725	0.0198344	0	11.8046
CTD-2313D3.1	1.46987	0.0441734	0	13.2603
CTD-2308B18.1	2.08879	0.0288234	0	34.6367
CTD-2287O16.4	1.46987	0.0441694	0	31.9569
CTD-2285G11.1	2.08879	0.0288194	0	17.469
CTD-2256P15.2	1.84449	0.0331311	0	20.4386
CTD-2234B20.1	1.46987	0.0441654	0	9.95416
CTD-2227C6.3	1.46987	0.0441614	0	28.0079
CTD-2218K11.3	1.46987	0.0441574	0	48.944
CTD-2210P24.3	2.92309	0.0173391	0	31.599
CTD-2201E18.2	1.84449	0.0331271	0	32.2508
CTD-2124B8.2	1.84449	0.033123	0	34.8113
CTD-2076M15.1	3.15742	0.0151009	0	19.3844
CTD-2072I24.1	1.46987	0.0441533	0	13.3082
CTD-2057J6.1	1.84449	0.033119	0	14.887
CTD-2011G17.1	2.08879	0.0288154	0	66.762
CTD-2007L18.5	2.92309	0.017335	0	8.69324
CTC-661I16.1	1.46987	0.0441493	0	19.2326
CTC-573N18.1	4.7698	0.0069075	0	35.0766
CTC-539A10.7	1.46987	0.0441453	0	15.2665
CTC-527H23.2	2.08879	0.0288114	0	12.8853
CTC-479C5.10	2.08879	0.0288074	0	5.65606
CTC-360J11.5	2.08879	0.0288033	0	47.4211
CTC-339O9.2	1.46987	0.0441413	0	13.859
CTC-338M12.1	1.46987	0.0441373	0	19.3844
CTC-261N6.3	2.92309	0.017331	0	42.2259
CTC-235G5.2	1.46987	0.0441332	0	13.4173
CTC-203F4.2	2.68725	0.0198304	0	14.608
CTB-58E17.3	2.08879	0.0287993	0	7.94329
CTB-162E12.1	2.68725	0.0198264	0	36.969
CTB-129P6.4	2.32996	0.0246203	0	2.91314
CTB-10G5.1	1.46987	0.0441292	0	35.6711
CTA-397C4.2	2.68725	0.0198224	0	20.1534
CTA-390C10.9	1.46987	0.0441252	0	24.391
CTA-246H3.12	2.68725	0.0198184	0	39.4435
CSNK1A1P3	1.46987	0.0441212	0	44.6429
COX17P1	1.46987	0.0441172	0	36.7385
COTL1P2	1.46987	0.0441132	0	41.8527
CNN2P7	1.84449	0.033115	0	19.7588
CLDN7	1.46987	0.0441091	0	3.60994
CLDN17	1.84449	0.033111	0	25.1918
CEACAMP7	2.32996	0.0246163	0	29.1314
CD24P2	1.46987	0.0441051	0	67.2701
CCT4P2	4.19831	0.00895282	0	24.472
CALM2P3	2.08879	0.0287953	0	49.2165
CALM2P1	1.46987	0.0441011	0	33.635
CACYBPP3	1.46987	0.0440971	0	23.5714
C9orf66	2.08879	0.0287913	0	7.93188
C8orf4	2.08879	0.0287873	0	12.0558
C22orf31	3.39046	0.0133489	0	12.7682
C1orf134	1.46987	0.0440931	0	21.9555
C12orf71	1.72087	0.0367074	0	12.6391
C11orf86	2.56867	0.0212529	0	17.0511
C11orf82	1.46987	0.044089	0	0.252683
BTF3P13	1.46987	0.044085	0	30.0656
BMS1P9	1.72087	0.0367034	0	5.14822
BEX1	1.46987	0.044081	0	9.2655
BECN1P1	2.08879	0.0287833	0	16.6653
BBS5	2.32996	0.0246122	0	0.55153
ATP5F1P4	2.56867	0.0212489	0	39.4964
ASS1P10	1.72087	0.0366993	0	14.8032
ARF4P4	1.46987	0.044077	0	28.3311
APOC3	1.72087	0.0366953	0	5.46932
APOA2	1.46987	0.044073	0	10.9941
APOA1	1.46987	0.044069	0	6.69643
AP001631.10	2.08879	0.0287792	0	6.8799
AP001610.9	2.32996	0.0246082	0	6.72438
AP001468.58	2.08879	0.0287752	0	5.72048
AP001257.1	1.72087	0.0366913	0	16.2106
AP001046.6	3.96855	0.00995741	0	14.8005
AP000997.1	1.46987	0.0440649	0	8.77436
AP000769.8	1.46987	0.0440609	0	28.2767
AP000697.6	2.08879	0.0287712	0	7.91484
AP000439.3	3.96855	0.00995339	0	17.0511
AP000432.2	1.46987	0.0440569	0	13.2842
ANKS4B	2.56867	0.0212449	0	1.57017
AMD1P1	1.46987	0.0440529	0	14.0039
ALDH7A1P3	1.46987	0.0440489	0	42.7019
AL590714.1	1.72087	0.0366873	0	8.61731
AL441988.1	1.46987	0.0440448	0	105.987
AL355149.2	1.72087	0.0366833	0	36.1082
AL121656.5	1.46987	0.0440408	0	11.5185
AL050303.7	2.08879	0.0287672	0	12.2157
AL022344.2	3.39046	0.0133449	0	38.621
AL022237.3	1.46987	0.0440368	0	41.1513
AL021068.1	2.08879	0.0287632	0	15.0635
AJ009632.3	2.32996	0.0246042	0	11.7562
AFG3L2P1	1.46987	0.0440328	0	8.34683
AF196972.9	2.08879	0.0287591	0	9.54155
AF124730.4	1.72087	0.0366793	0	3.19209
ACTBP9	2.08879	0.0287551	0	20.1076
ACOT4	5.45121	0.0052841	0	14.6061
ACBD7	1.72087	0.0366752	0	1.63632
AC139768.1	2.32996	0.0246002	0	114.076
AC139143.2	2.92309	0.017327	0	27.4626
AC139099.5	1.72087	0.0366712	0	2.55944
AC131056.5	2.92309	0.017323	0	21.2347
AC131056.3	2.08879	0.0287511	0	1.66704
AC128709.1	1.46987	0.0440288	0	8.55029
AC124944.3	2.32996	0.0245962	0	13.303
AC116035.1	1.72087	0.0366672	0	7.54412
AC115522.3	2.32996	0.0245921	0	19.0972
AC114814.3	2.56867	0.0212409	0	29.1726
AC114755.4	1.46987	0.0440248	0	33.2554
AC113167.2	1.72087	0.0366632	0	6.91261
AC112715.2	2.32996	0.0245881	0	43.9953
AC109815.2	1.46987	0.0440207	0	36.2861
AC104794.4	1.46987	0.0440167	0	6.34733
AC098592.8	2.32996	0.0245841	0	66.1058
AC096553.5	3.738	0.0111147	0	30.8204
AC093063.2	1.46987	0.0440127	0	6.31198
AC092620.2	1.72087	0.0366592	0	3.42991
AC092066.6	1.72087	0.0366551	0	58.0921
AC092013.1	1.46987	0.0440087	0	44.3739
AC091633.2	2.56867	0.0212368	0	62.161
AC083843.2	3.738	0.0111107	0	25.4588
AC079163.1	3.15742	0.0150968	0	14.6326
AC073628.1	2.32996	0.0245801	0	12.4187
AC073464.7	2.08879	0.0287471	0	64.4263
AC073091.2	1.72087	0.0366511	0	21.3139
AC069154.4	2.32996	0.0245761	0	16.7956
AC068535.5	1.72087	0.0366471	0	40.8319
AC064834.3	6.01622	0.00430764	0	23.136
AC051649.6	2.08879	0.0287431	0	9.30844
AC025278.1	1.46987	0.0440047	0	8.07241
AC024704.2	2.92309	0.017319	0	19.1603
AC023490.1	1.46987	0.0440006	0	9.05479
AC019117.2	1.72087	0.0366431	0	0.702977
AC016751.2	3.15742	0.0150928	0	32.5357
AC016737.1	1.46987	0.0439966	0	16.8753
AC016700.2	3.96855	0.00994937	0	7.50462
AC016697.1	2.08879	0.0287391	0	25.9979
AC013439.4	1.46987	0.0439926	0	9.73705
AC013402.3	3.39046	0.0133408	0	18.3901
AC012441.1	1.46987	0.0439886	0	36.2861
AC012123.1	1.46987	0.0439846	0	3.18947
AC012065.4	3.39046	0.0133368	0	23.2702
AC011233.2	1.46987	0.0439806	0	52.0571
AC010982.2	1.46987	0.0439765	0	14.4433
AC010746.3	2.08879	0.028735	0	16.3933
AC010744.1	2.08879	0.028731	0	32.0729
AC010677.5	1.46987	0.0439725	0	35.7576
AC010641.1	2.08879	0.028727	0	16.3328
AC010336.1	1.46987	0.0439685	0	3.1087
AC009238.8	1.72087	0.0366391	0	51.8738
AC009237.13	2.08879	0.028723	0	92.8497
AC008592.3	1.46987	0.0439645	0	23.6471
AC008063.3	2.92309	0.017315	0	23.245
AC008063.2	1.46987	0.0439605	0	7.69705
AC007969.5	2.08879	0.028719	0	45.6575
AC007879.6	2.08879	0.0287149	0	2.15677
AC007431.1	2.92309	0.0173109	0	39.8406
AC007405.2	2.08879	0.0287109	0	10.4385
AC007382.1	1.46987	0.0439564	0	72.2164
AC007318.5	1.46987	0.0439524	0	11.6922
AC006499.3	1.72087	0.0366351	0	24.6192
AC006129.4	2.32996	0.024572	0	14.9717
AC005626.3	2.92309	0.0173069	0	35.1137
AC005255.6	2.08879	0.0287069	0	23.7615
AC005150.1	2.32996	0.024568	0	18.6685
AC005077.8	1.72087	0.036631	0	49.1072
AC004869.3	1.46987	0.0439484	0	9.92733
AC004383.3	1.72087	0.036627	0	63.7204
AC004221.2	3.39046	0.0133328	0	30.1439
AC002314.4	1.46987	0.0439444	0	34.7456
AC002056.3	1.72087	0.036623	0	24.0094
